# Supplementary material for: Transposed Genes in Arabidopsis Are Often Associated with Flanking Repeats
Source: PLoS Genet. 2010 May 13;6(5):e1000949. doi: 10.1371/journal.pgen.1000949 (PMC2869330; doi:10.1371/journal.pgen.1000949)
Supplement: Table S1 — The 226 transposed genes used in our study. These are genes that have been confirmed as present at their site due to insertion in A. thaliana rather than loss in A. lyrata by using the two outgroups C. papaya and V. vitifera for comparison. Columns I and J provide a link to our GEvo platform to visualize the blast hits of the orthologous regions in A. thaliana and A. lyrata (for At v7 and At v9, respectively). (0.72 MB XLS) [file pgen.1000949.s002.xls]

## Sheet: Sheet 1 - Table 1
hits within 0 bp	hits within 300 bp	hits within 1000 bp	hits to annotated gene	Gene ID	TAIR gene description	TAIR model type	MW proofing description: y=yes (it is grey), I=Interrupter, partial=small sequence under ~15nt in ancestral position in Al, ns=not syntenous region, ng=not grey	At v7	At v9	At chromosome	At start	At stop	flanker 1	flanker 2	external distance	Al chromosome	flanker start	flanker end	orthologous?	Al seq. id
0	0	0	27	AT5G40220	AGAMOUS-LIKE 43 (AGL43); FUNCTIONS IN: transcription factor activity; INVOLVED IN: regulation of transcription, DNA-dependent; LOCATED IN: nucleus; CONTAINS InterPro DOMAIN/s: Transcription factor, MADS-box (InterPro:IPR002100); AGL75 (AGAMOUS-LIKE 75); DNA binding / transcription factor (TAIR:AT5G41200.1); Has 349 Blast hits to 342 proteins in 24 species: Archae - 0; Bacteria - 0; Metazoa - 0; F…	protein_coding	y	http://toxic.berkeley.edu/CoGe/GEvo.pl?autogo=1&prog=blastn&word_size=15&drup1=30000&drdown1=30000&drup2=30000&drdown2=30000&dsid1=34474&dsid2=39129&chr1=5&x1=16095618&x2=22501248&chr2=scaffold_7&num_seqs=2#(AT5G40220-['fgenesh2_kg.7__3400__AT5G40240.1'	http://toxic.berkeley.edu/CoGe/GEvo.pl?autogo=1&prog=blastn&word_size=15&drup1=30000&drdown1=30000&drup2=30000&drdown2=30000&dsgid1=7043&dsid2=39129&chr1=5&x1=16095618&x2=22501248&chr2=scaffold_7&num_seqs=2#(AT5G40220-['fgenesh2_kg.7__3400__AT5G40240.1'	5	16095618	16096592	fgenesh2_kg.7__3400__AT5G40240.1	scaffold_703983.1	32	scaffold_7	22498351	22504146	TRUE	'scaffold_703983.1'])
0	0	0	6	AT1G60040	AGAMOUS-LIKE 49 (AGL49); FUNCTIONS IN: transcription factor activity; INVOLVED IN: regulation of transcription, DNA-dependent; LOCATED IN: nucleus; EXPRESSED IN: male gametophyte, pollen tube; EXPRESSED DURING: M germinated pollen stage; CONTAINS InterPro DOMAIN/s: Transcription factor, MADS-box (InterPro:IPR002100); AGL50; transcription factor (TAIR:AT1G59810.1); Has 128 Blast hits to 128 protei…	protein_coding	y	http://toxic.berkeley.edu/CoGe/GEvo.pl?autogo=1&prog=blastn&word_size=15&drup1=30000&drdown1=30000&drup2=30000&drdown2=30000&dsid1=34474&dsid2=39129&chr1=1&x1=22122740&x2=3426586&chr2=scaffold_2&num_seqs=2#(AT1G60040-['fgenesh1_pm.C_scaffold_2000359'	http://toxic.berkeley.edu/CoGe/GEvo.pl?autogo=1&prog=blastn&word_size=15&drup1=30000&drdown1=30000&drup2=30000&drdown2=30000&dsgid1=7043&dsid2=39129&chr1=1&x1=22122740&x2=3426586&chr2=scaffold_2&num_seqs=2#(AT1G60040-['fgenesh1_pm.C_scaffold_2000359'	1	22122740	22123594	fgenesh1_pm.C_scaffold_2000359	scaffold_200614.1	55	scaffold_2	3422797	3430375	TRUE	'scaffold_200614.1'])
0	0	0	43	AT5G41200	AGAMOUS-LIKE 75 (AGL75); FUNCTIONS IN: transcription factor activity, DNA binding; INVOLVED IN: regulation of transcription, DNA-dependent; LOCATED IN: nucleus; CONTAINS InterPro DOMAIN/s: Transcription factor, MADS-box (InterPro:IPR002100); AGL43 (AGAMOUS-LIKE 43); transcription factor (TAIR:AT5G40220.1); Has 324 Blast hits to 317 proteins in 25 species: Archae - 0; Bacteria - 0; Metazoa - 0; Fu…	protein_coding	y	http://toxic.berkeley.edu/CoGe/GEvo.pl?autogo=1&prog=blastn&word_size=15&drup1=30000&drdown1=30000&drup2=30000&drdown2=30000&dsid1=34474&dsid2=39129&chr1=5&x1=16507772&x2=21683409&chr2=scaffold_7&num_seqs=2#(AT5G41200-['lyrata_scaffold_7_21679701_21682173'	http://toxic.berkeley.edu/CoGe/GEvo.pl?autogo=1&prog=blastn&word_size=15&drup1=30000&drdown1=30000&drup2=30000&drdown2=30000&dsgid1=7043&dsid2=39129&chr1=5&x1=16507772&x2=21683409&chr2=scaffold_7&num_seqs=2#(AT5G41200-['lyrata_scaffold_7_21679701_21682173'	5	16507772	16508764	lyrata_scaffold_7_21679701_21682173	fgenesh2_kg.7__3290__AT5G41190.1	254	scaffold_7	21679701	21687117	TRUE	'fgenesh2_kg.7__3290__AT5G41190.1'])
0	0	0	9	AT5G26950	AGL93; FUNCTIONS IN: transcription factor activity; INVOLVED IN: regulation of transcription, DNA-dependent; LOCATED IN: nucleus, chloroplast; CONTAINS InterPro DOMAIN/s: Transcription factor, MADS-box (InterPro:IPR002100); AGL53; transcription factor (TAIR:AT5G27070.1); Has 359 Blast hits to 358 proteins in 47 species: Archae - 0; Bacteria - 0; Metazoa - 0; Fungi - 0; Plants - 359; Viruses - 0; …	protein_coding	y	http://toxic.berkeley.edu/CoGe/GEvo.pl?autogo=1&prog=blastn&word_size=15&drup1=30000&drdown1=30000&drup2=30000&drdown2=30000&dsid1=34474&dsid2=39129&chr1=5&x1=9483254&x2=12431523&chr2=scaffold_6&num_seqs=2#(AT5G26950-['scaffold_602824.1'	http://toxic.berkeley.edu/CoGe/GEvo.pl?autogo=1&prog=blastn&word_size=15&drup1=30000&drdown1=30000&drup2=30000&drdown2=30000&dsgid1=7043&dsid2=39129&chr1=5&x1=9483254&x2=12431523&chr2=scaffold_6&num_seqs=2#(AT5G26950-['scaffold_602824.1'	5	9483254	9484123	scaffold_602824.1	fgenesh2_kg.6__2661__AT5G26960.1	11	scaffold_6	12425715	12437332	TRUE	'fgenesh2_kg.6__2661__AT5G26960.1'])
0	0	0	17	AT1G68270	AMP-dependent synthetase and ligase family protein; FUNCTIONS IN: catalytic activity; INVOLVED IN: metabolic process; CONTAINS InterPro DOMAIN/s: AMP-dependent synthetase and ligase (InterPro:IPR000873); AAE12 (ACYL ACTIVATING ENZYME 12); catalytic (TAIR:AT1G65890.1); Has 49430 Blast hits to 44347 proteins in 2109 species: Archae - 616; Bacteria - 27106; Metazoa - 2759; Fungi - 2040; Plants - 104…	protein_coding	y	http://toxic.berkeley.edu/CoGe/GEvo.pl?autogo=1&prog=blastn&word_size=15&drup1=30000&drdown1=30000&drup2=30000&drdown2=30000&dsid1=34474&dsid2=39129&chr1=1&x1=25591854&x2=12966173&chr2=scaffold_2&num_seqs=2#(AT1G68270-['lyrata_scaffold_2_12963279_12963508'	http://toxic.berkeley.edu/CoGe/GEvo.pl?autogo=1&prog=blastn&word_size=15&drup1=30000&drdown1=30000&drup2=30000&drdown2=30000&dsgid1=7043&dsid2=39129&chr1=1&x1=25591854&x2=12966173&chr2=scaffold_2&num_seqs=2#(AT1G68270-['lyrata_scaffold_2_12963279_12963508'	1	25591854	25593917	lyrata_scaffold_2_12963279_12963508	fgenesh2_kg.2__1076__AT1G68280.1	676	scaffold_2	12963279	12969067	TRUE	'fgenesh2_kg.2__1076__AT1G68280.1'])
0	0	0	14	AT5G57890	anthranilate synthase beta subunit, putative; FUNCTIONS IN: anthranilate synthase activity; INVOLVED IN: tryptophan biosynthetic process, response to bacterium; EXPRESSED IN: pollen tube; CONTAINS InterPro DOMAIN/s: Glutamine amidotransferase class-I, C-terminal (InterPro:IPR000991), Glutamine amidotransferase superfamily (InterPro:IPR011702), Glutamine amidotransferase of anthranilate synthase (…	protein_coding	y	http://toxic.berkeley.edu/CoGe/GEvo.pl?autogo=1&prog=blastn&word_size=15&drup1=30000&drdown1=30000&drup2=30000&drdown2=30000&dsid1=34474&dsid2=39129&chr1=5&x1=23464633&x2=18371335&chr2=scaffold_8&num_seqs=2#(AT5G57890-['scaffold_802373.1'	http://toxic.berkeley.edu/CoGe/GEvo.pl?autogo=1&prog=blastn&word_size=15&drup1=30000&drdown1=30000&drup2=30000&drdown2=30000&dsgid1=7043&dsid2=39129&chr1=5&x1=23464633&x2=18371335&chr2=scaffold_8&num_seqs=2#(AT5G57890-['scaffold_802373.1'	5	23464633	23466905	scaffold_802373.1	fgenesh2_kg.8__1706__AT5G57900.1	9999	scaffold_8	18370540	18372131	TRUE	'fgenesh2_kg.8__1706__AT5G57900.1'])
0	0	0	181	AT5G60430	antiporter/ drug transporter; FUNCTIONS IN: drug transporter activity, antiporter activity; INVOLVED IN: multidrug transport; LOCATED IN: membrane; CONTAINS InterPro DOMAIN/s: Multi antimicrobial extrusion protein MatE (InterPro:IPR002528); antiporter/ drug transporter (TAIR:AT2G16650.1); Has 52 Blast hits to 51 proteins in 8 species: Archae - 0; Bacteria - 0; Metazoa - 0; Fungi - 0; Plants - 52;…	protein_coding	y	http://toxic.berkeley.edu/CoGe/GEvo.pl?autogo=1&prog=blastn&word_size=15&drup1=30000&drdown1=30000&drup2=30000&drdown2=30000&dsid1=34474&dsid2=39129&chr1=5&x1=24318838&x2=19533557&chr2=scaffold_8&num_seqs=2#(AT5G60430-['fgenesh2_kg.8__2005__AT5G60410.5'	http://toxic.berkeley.edu/CoGe/GEvo.pl?autogo=1&prog=blastn&word_size=15&drup1=30000&drdown1=30000&drup2=30000&drdown2=30000&dsgid1=7043&dsid2=39129&chr1=5&x1=24318838&x2=19533557&chr2=scaffold_8&num_seqs=2#(AT5G60430-['fgenesh2_kg.8__2005__AT5G60410.5'	5	24318838	24320294	fgenesh2_kg.8__2005__AT5G60410.5	fgenesh1_pg.C_scaffold_8002041	9999	scaffold_8	19528409	19538705	TRUE	'fgenesh1_pg.C_scaffold_8002041'])
0	0	0	217	AT3G55210	Arabidopsis NAC domain containing protein 63 (anac063); FUNCTIONS IN: transcription factor activity; INVOLVED IN: regulation of transcription; LOCATED IN: cellular_component unknown; CONTAINS InterPro DOMAIN/s: No apical meristem (NAM) protein (InterPro:IPR003441); ANAC093 (Arabidopsis NAC domain containing protein 93); transcription factor (TAIR:AT5G39690.1); Has 1332 Blast hits to 1328 proteins…	protein_coding	y	http://toxic.berkeley.edu/CoGe/GEvo.pl?autogo=1&prog=blastn&word_size=15&drup1=30000&drdown1=30000&drup2=30000&drdown2=30000&dsid1=34474&dsid2=39129&chr1=3&x1=20476192&x2=17371869&chr2=scaffold_5&num_seqs=2#(AT3G55210-['Al_scaffold_0005_2424'	http://toxic.berkeley.edu/CoGe/GEvo.pl?autogo=1&prog=blastn&word_size=15&drup1=30000&drdown1=30000&drup2=30000&drdown2=30000&dsgid1=7043&dsid2=39129&chr1=3&x1=20476192&x2=17371869&chr2=scaffold_5&num_seqs=2#(AT3G55210-['Al_scaffold_0005_2424'	3	20476192	20477217	Al_scaffold_0005_2424	scaffold_502643.1	206	scaffold_5	17364909	17378830	TRUE	'scaffold_502643.1'])
0	0	0	1	AT4G04985	aspartic-type endopeptidase; FUNCTIONS IN: aspartic-type endopeptidase activity; INVOLVED IN: proteolysis; LOCATED IN: cellular_component unknown; CONTAINS InterPro DOMAIN/s: Peptidase aspartic, catalytic (InterPro:IPR009007), Peptidase A1 (InterPro:IPR001461); aspartyl protease family (TAIR:AT4G30040.1); Has 97 Blast hits to 97 proteins in 11 species: Archae - 0; Bacteria - 0; Metazoa - 0; Fungi…	protein_coding	y	http://toxic.berkeley.edu/CoGe/GEvo.pl?autogo=1&prog=blastn&word_size=15&drup1=30000&drdown1=30000&drup2=30000&drdown2=30000&dsid1=34474&dsid2=39129&chr1=4&x1=2548993&x2=22717245&chr2=scaffold_6&num_seqs=2#(AT4G04985-['Al_scaffold_0006_3568'	http://toxic.berkeley.edu/CoGe/GEvo.pl?autogo=1&prog=blastn&word_size=15&drup1=30000&drdown1=30000&drup2=30000&drdown2=30000&dsgid1=7043&dsid2=39129&chr1=4&x1=2548993&x2=22717245&chr2=scaffold_6&num_seqs=2#(AT4G04985-['Al_scaffold_0006_3568'	4	2548993	2549469	Al_scaffold_0006_3568	fgenesh2_kg.6__3278__AT4G04990.1	9999	scaffold_6	22714601	22719890	TRUE	'fgenesh2_kg.6__3278__AT4G04990.1'])
75	104	142	13	AT4G26870	aspartyl-tRNA synthetase, putative / aspartate--tRNA ligase, putative; FUNCTIONS IN: aspartate-tRNA ligase activity, nucleotide binding, aminoacyl-tRNA ligase activity, nucleic acid binding, ATP binding; INVOLVED IN: response to cadmium ion, tRNA aminoacylation for protein translation; LOCATED IN: cytoplasm; EXPRESSED IN: 24 plant structures; EXPRESSED DURING: 13 growth stages; CONTAINS InterPro …	protein_coding	y	http://toxic.berkeley.edu/CoGe/GEvo.pl?autogo=1&prog=blastn&word_size=15&drup1=30000&drdown1=30000&drup2=30000&drdown2=30000&dsid1=34474&dsid2=39129&chr1=4&x1=13505337&x2=6481326&chr2=scaffold_7&num_seqs=2#(AT4G26870-['fgenesh2_kg.7__1546__AT4G26880.1'	http://toxic.berkeley.edu/CoGe/GEvo.pl?autogo=1&prog=blastn&word_size=15&drup1=30000&drdown1=30000&drup2=30000&drdown2=30000&dsgid1=7043&dsid2=39129&chr1=4&x1=13505337&x2=6481326&chr2=scaffold_7&num_seqs=2#(AT4G26870-['fgenesh2_kg.7__1546__AT4G26880.1'	4	13505337	13507876	fgenesh2_kg.7__1546__AT4G26880.1	scaffold_701604.1	608	scaffold_7	6479999	6482653	TRUE	'scaffold_701604.1'])
0	101	101	11	AT3G51200	auxin-responsive family protein; FUNCTIONS IN: molecular_function unknown; INVOLVED IN: response to auxin stimulus; LOCATED IN: cellular_component unknown; CONTAINS InterPro DOMAIN/s: Auxin responsive SAUR protein (InterPro:IPR003676); auxin-responsive protein, putative (TAIR:AT5G66260.1); Has 595 Blast hits to 585 proteins in 21 species: Archae - 0; Bacteria - 0; Metazoa - 0; Fungi - 0; Plants -…	protein_coding	y	http://toxic.berkeley.edu/CoGe/GEvo.pl?autogo=1&prog=blastn&word_size=15&drup1=30000&drdown1=30000&drup2=30000&drdown2=30000&dsid1=34474&dsid2=39129&chr1=3&x1=19029832&x2=15554885&chr2=scaffold_5&num_seqs=2#(AT3G51200-['fgenesh1_pm.C_scaffold_5001223'	http://toxic.berkeley.edu/CoGe/GEvo.pl?autogo=1&prog=blastn&word_size=15&drup1=30000&drdown1=30000&drup2=30000&drdown2=30000&dsgid1=7043&dsid2=39129&chr1=3&x1=19029832&x2=15554885&chr2=scaffold_5&num_seqs=2#(AT3G51200-['fgenesh1_pm.C_scaffold_5001223'	3	19029832	19030152	fgenesh1_pm.C_scaffold_5001223	fgenesh2_kg.5__1465__AT3G51220.1	9999	scaffold_5	15553590	15556180	TRUE	'fgenesh2_kg.5__1465__AT3G51220.1'])
0	0	0	39	AT5G42260	BETA GLUCOSIDASE 12 (BGLU12); FUNCTIONS IN: cation binding, hydrolase activity, hydrolyzing O-glycosyl compounds, catalytic activity; INVOLVED IN: carbohydrate metabolic process; LOCATED IN: endomembrane system; EXPRESSED IN: male gametophyte, pollen tube; EXPRESSED DURING: L mature pollen stage, M germinated pollen stage; CONTAINS InterPro DOMAIN/s: Glycoside hydrolase, family 1 (InterPro:IPR001…	protein_coding	y	http://toxic.berkeley.edu/CoGe/GEvo.pl?autogo=1&prog=blastn&word_size=15&drup1=30000&drdown1=30000&drup2=30000&drdown2=30000&dsid1=34474&dsid2=39129&chr1=5&x1=16915940&x2=6871682&chr2=scaffold_8&num_seqs=2#(AT5G42260-['fgenesh2_kg.8__619__AT5G42270.1'	http://toxic.berkeley.edu/CoGe/GEvo.pl?autogo=1&prog=blastn&word_size=15&drup1=30000&drdown1=30000&drup2=30000&drdown2=30000&dsgid1=7043&dsid2=39129&chr1=5&x1=16915940&x2=6871682&chr2=scaffold_8&num_seqs=2#(AT5G42260-['fgenesh2_kg.8__619__AT5G42270.1'	5	16915940	16917463	fgenesh2_kg.8__619__AT5G42270.1	fgenesh2_kg.8__620__AT5G42250.1	1253	scaffold_8	6866202	6877163	TRUE	'fgenesh2_kg.8__620__AT5G42250.1'])
0	0	599	7	AT5G49250	beta-galactosidase; FUNCTIONS IN: beta-galactosidase activity; INVOLVED IN: carbohydrate metabolic process; LOCATED IN: beta-galactosidase complex; CONTAINS InterPro DOMAIN/s: Glycoside hydrolase, family 35 (InterPro:IPR001944); beta-galactosidase (TAIR:AT4G29200.1); Has 9 Blast hits to 9 proteins in 1 species: Archae - 0; Bacteria - 0; Metazoa - 0; Fungi - 0; Plants - 9; Viruses - 0; Other Eukar…	protein_coding	y	http://toxic.berkeley.edu/CoGe/GEvo.pl?autogo=1&prog=blastn&word_size=15&drup1=30000&drdown1=30000&drup2=30000&drdown2=30000&dsid1=34474&dsid2=39129&chr1=5&x1=19982569&x2=12905411&chr2=scaffold_8&num_seqs=2#(AT5G49250-['fgenesh1_pg.C_scaffold_8000961'	http://toxic.berkeley.edu/CoGe/GEvo.pl?autogo=1&prog=blastn&word_size=15&drup1=30000&drdown1=30000&drup2=30000&drdown2=30000&dsgid1=7043&dsid2=39129&chr1=5&x1=19982569&x2=12905411&chr2=scaffold_8&num_seqs=2#(AT5G49250-['fgenesh1_pg.C_scaffold_8000961'	5	19982569	19983171	fgenesh1_pg.C_scaffold_8000961	fgenesh1_pm.C_scaffold_8000684	356	scaffold_8	12902616	12908206	TRUE	'fgenesh1_pm.C_scaffold_8000684'])
0	0	16	44	AT5G01080	beta-galactosidase; FUNCTIONS IN: beta-galactosidase activity; INVOLVED IN: carbohydrate metabolic process; LOCATED IN: beta-galactosidase complex; CONTAINS InterPro DOMAIN/s: Glycoside hydrolase, family 35 (InterPro:IPR001944); beta-galactosidase (TAIR:AT5G35760.1); Has 35 Blast hits to 35 proteins in 1 species: Archae - 0; Bacteria - 0; Metazoa - 0; Fungi - 0; Plants - 35; Viruses - 0; Other Eu…	protein_coding	y	http://toxic.berkeley.edu/CoGe/GEvo.pl?autogo=1&prog=blastn&word_size=15&drup1=30000&drdown1=30000&drup2=30000&drdown2=30000&dsid1=34474&dsid2=39129&chr1=5&x1=28531&x2=431476&chr2=scaffold_6&num_seqs=2#(AT5G01080-['scaffold_600112.1'	http://toxic.berkeley.edu/CoGe/GEvo.pl?autogo=1&prog=blastn&word_size=15&drup1=30000&drdown1=30000&drup2=30000&drdown2=30000&dsgid1=7043&dsid2=39129&chr1=5&x1=28531&x2=431476&chr2=scaffold_6&num_seqs=2#(AT5G01080-['scaffold_600112.1'	5	28531	29085	scaffold_600112.1	fgenesh1_pm.C_scaffold_6000091	2132	scaffold_6	428580	434373	TRUE	'fgenesh1_pm.C_scaffold_6000091'])
0	0	63	15	AT5G03435	C2 domain-containing protein; CONTAINS InterPro DOMAIN/s: C2 membrane targeting protein (InterPro:IPR018029), C2 calcium/lipid-binding region, CaLB (InterPro:IPR008973), Phosphoribosyltransferase C-terminal, plant (InterPro:IPR013583), C2 calcium-dependent membrane targeting (InterPro:IPR000008); C2 domain-containing protein (TAIR:AT3G61720.1); Has 511 Blast hits to 489 proteins in 73 species: Ar…	protein_coding	y	http://toxic.berkeley.edu/CoGe/GEvo.pl?autogo=1&prog=blastn&word_size=15&drup1=30000&drdown1=30000&drup2=30000&drdown2=30000&dsid1=34474&dsid2=39129&chr1=5&x1=853364&x2=993043&chr2=scaffold_6&num_seqs=2#(AT5G03435-['fgenesh2_kg.6__252__AT5G03430.1'	http://toxic.berkeley.edu/CoGe/GEvo.pl?autogo=1&prog=blastn&word_size=15&drup1=30000&drdown1=30000&drup2=30000&drdown2=30000&dsgid1=7043&dsid2=39129&chr1=5&x1=853364&x2=993043&chr2=scaffold_6&num_seqs=2#(AT5G03435-['fgenesh2_kg.6__252__AT5G03430.1'	5	853364	855692	fgenesh2_kg.6__252__AT5G03430.1	fgenesh2_kg.6__253__AT5G03440.2	9999	scaffold_6	986667	999420	TRUE	'fgenesh2_kg.6__253__AT5G03440.2'])
0	0	0	66	AT1G73440	calmodulin-related; FUNCTIONS IN: calcium ion binding; INVOLVED IN: biological_process unknown; LOCATED IN: chloroplast; EXPRESSED IN: 23 plant structures; EXPRESSED DURING: 13 growth stages; CONTAINS InterPro DOMAIN/s: EF-HAND 1 (InterPro:IPR018247), EF-HAND 2 (InterPro:IPR018249), EF-Hand type (InterPro:IPR011992), Calcium-binding EF-hand (InterPro:IPR002048), EF hand (InterPro:IPR018248), Ubiq…	protein_coding	y	http://toxic.berkeley.edu/CoGe/GEvo.pl?autogo=1&prog=blastn&word_size=15&drup1=30000&drdown1=30000&drup2=30000&drdown2=30000&dsid1=34474&dsid2=39129&chr1=1&x1=27615024&x2=15831026&chr2=scaffold_2&num_seqs=2#(AT1G73440-['scaffold_202277.1'	http://toxic.berkeley.edu/CoGe/GEvo.pl?autogo=1&prog=blastn&word_size=15&drup1=30000&drdown1=30000&drup2=30000&drdown2=30000&dsgid1=7043&dsid2=39129&chr1=1&x1=27615024&x2=15831026&chr2=scaffold_2&num_seqs=2#(AT1G73440-['scaffold_202277.1'	1	27615024	27616476	scaffold_202277.1	fgenesh2_kg.2__1610__AT1G73460.1	9999	scaffold_2	15820937	15841115	TRUE	'fgenesh2_kg.2__1610__AT1G73460.1'])
0	0	0	29	AT4G01640	CONTAINS InterPro DOMAIN/s: F-box associated (InterPro:IPR006527), F-box associated type 1 (InterPro:IPR017451); S locus F-box-related / SLF-related (TAIR:AT2G34280.1); Has 151 Blast hits to 146 proteins in 14 species: Archae - 0; Bacteria - 0; Metazoa - 0; Fungi - 0; Plants - 149; Viruses - 0; Other Eukaryotes - 2 (source: NCBI BLink).	protein_coding	y	http://toxic.berkeley.edu/CoGe/GEvo.pl?autogo=1&prog=blastn&word_size=15&drup1=30000&drdown1=30000&drup2=30000&drdown2=30000&dsid1=34474&dsid2=39129&chr1=4&x1=702563&x2=24204793&chr2=scaffold_6&num_seqs=2#(AT4G01640-['lyrata_scaffold_6_24202679_24203750'	http://toxic.berkeley.edu/CoGe/GEvo.pl?autogo=1&prog=blastn&word_size=15&drup1=30000&drdown1=30000&drup2=30000&drdown2=30000&dsgid1=7043&dsid2=39129&chr1=4&x1=702563&x2=24204793&chr2=scaffold_6&num_seqs=2#(AT4G01640-['lyrata_scaffold_6_24202679_24203750'	4	702563	703600	lyrata_scaffold_6_24202679_24203750	fgenesh1_pm.C_scaffold_6002847	4406	scaffold_6	24202679	24206908	TRUE	'fgenesh1_pm.C_scaffold_6002847'])
0	0	872	250	AT3G59620	CONTAINS InterPro DOMAIN/s: Mannose-binding lectin (InterPro:IPR001229); jacalin lectin family protein (TAIR:AT5G35940.1); Has 163 Blast hits to 125 proteins in 2 species: Archae - 0; Bacteria - 0; Metazoa - 0; Fungi - 0; Plants - 163; Viruses - 0; Other Eukaryotes - 0 (source: NCBI BLink).	protein_coding	y	http://toxic.berkeley.edu/CoGe/GEvo.pl?autogo=1&prog=blastn&word_size=15&drup1=30000&drdown1=30000&drup2=30000&drdown2=30000&dsid1=34474&dsid2=39129&chr1=3&x1=22034441&x2=19424024&chr2=scaffold_5&num_seqs=2#(AT3G59620-['scaffold_503168.1'	http://toxic.berkeley.edu/CoGe/GEvo.pl?autogo=1&prog=blastn&word_size=15&drup1=30000&drdown1=30000&drup2=30000&drdown2=30000&dsgid1=7043&dsid2=39129&chr1=3&x1=22034441&x2=19424024&chr2=scaffold_5&num_seqs=2#(AT3G59620-['scaffold_503168.1'	3	22034441	22035677	scaffold_503168.1	fgenesh2_kg.5__2419__AT3G59630.1	9999	scaffold_5	19405739	19442309	TRUE	'fgenesh2_kg.5__2419__AT3G59630.1'])
0	0	0	9	AT5G50115	CONTAINS InterPro DOMAIN/s: Molecular chaperone, heat shock protein, Hsp40, DnaJ (InterPro:IPR015609); heat shock protein binding / unfolded protein binding (TAIR:AT5G53150.1); Has 295 Blast hits to 186 proteins in 10 species: Archae - 0; Bacteria - 0; Metazoa - 0; Fungi - 0; Plants - 295; Viruses - 0; Other Eukaryotes - 0 (source: NCBI BLink).	protein_coding	y	http://toxic.berkeley.edu/CoGe/GEvo.pl?autogo=1&prog=blastn&word_size=15&drup1=30000&drdown1=30000&drup2=30000&drdown2=30000&dsid1=34474&dsid2=39129&chr1=5&x1=20396715&x2=13688815&chr2=scaffold_8&num_seqs=2#(AT5G50115-['scaffold_801415.1'	http://toxic.berkeley.edu/CoGe/GEvo.pl?autogo=1&prog=blastn&word_size=15&drup1=30000&drdown1=30000&drup2=30000&drdown2=30000&dsgid1=7043&dsid2=39129&chr1=5&x1=20396715&x2=13688815&chr2=scaffold_8&num_seqs=2#(AT5G50115-['scaffold_801415.1'	5	20396715	20398262	scaffold_801415.1	fgenesh2_kg.8__883__AT5G50120.1	61	scaffold_8	13685643	13691987	TRUE	'fgenesh2_kg.8__883__AT5G50120.1'])
0	0	0	7	AT2G24670	CONTAINS InterPro DOMAIN/s: Protein of unknown function DUF313 (InterPro:IPR005508); DNA binding (TAIR:AT2G31720.1); Has 61 Blast hits to 61 proteins in 2 species: Archae - 0; Bacteria - 0; Metazoa - 0; Fungi - 0; Plants - 61; Viruses - 0; Other Eukaryotes - 0 (source: NCBI BLink).	protein_coding	y/I	http://toxic.berkeley.edu/CoGe/GEvo.pl?autogo=1&prog=blastn&word_size=15&drup1=30000&drdown1=30000&drup2=30000&drdown2=30000&dsid1=34474&dsid2=39129&chr1=2&x1=10499748&x2=3186357&chr2=scaffold_4&num_seqs=2#(AT2G24670-['scaffold_400529.1'	http://toxic.berkeley.edu/CoGe/GEvo.pl?autogo=1&prog=blastn&word_size=15&drup1=30000&drdown1=30000&drup2=30000&drdown2=30000&dsgid1=7043&dsid2=39129&chr1=2&x1=10499748&x2=3186357&chr2=scaffold_4&num_seqs=2#(AT2G24670-['scaffold_400529.1'	2	10499748	10500646	scaffold_400529.1	fgenesh1_pg.C_scaffold_4000392	13	scaffold_4	3182379	3190336	TRUE	'fgenesh1_pg.C_scaffold_4000392'])
0	0	0	12	AT4G10613	CONTAINS InterPro DOMAIN/s: RNA-directed DNA polymerase (reverse transcriptase), related (InterPro:IPR015706); unknown protein (TAIR:AT1G33710.1); Has 210 Blast hits to 210 proteins in 13 species: Archae - 0; Bacteria - 0; Metazoa - 0; Fungi - 0; Plants - 210; Viruses - 0; Other Eukaryotes - 0 (source: NCBI BLink).	protein_coding	y	http://toxic.berkeley.edu/CoGe/GEvo.pl?autogo=1&prog=blastn&word_size=15&drup1=30000&drdown1=30000&drup2=30000&drdown2=30000&dsid1=34474&dsid2=39129&chr1=4&x1=6561035&x2=20465624&chr2=scaffold_6&num_seqs=2#(AT4G10613-['fgenesh2_kg.6__3042__AT4G10610.1'	http://toxic.berkeley.edu/CoGe/GEvo.pl?autogo=1&prog=blastn&word_size=15&drup1=30000&drdown1=30000&drup2=30000&drdown2=30000&dsgid1=7043&dsid2=39129&chr1=4&x1=6561035&x2=20465624&chr2=scaffold_6&num_seqs=2#(AT4G10613-['fgenesh2_kg.6__3042__AT4G10610.1'	4	6561035	6561475	fgenesh2_kg.6__3042__AT4G10610.1	Al_scaffold_0006_3198	9999	scaffold_6	20460645	20470604	TRUE	'Al_scaffold_0006_3198'])
0	0	0	7	AT1G33710	CONTAINS InterPro DOMAIN/s: RNA-directed DNA polymerase (reverse transcriptase), related (InterPro:IPR015706); unknown protein (TAIR:AT1G60720.1); Has 337 Blast hits to 335 proteins in 13 species: Archae - 0; Bacteria - 0; Metazoa - 0; Fungi - 0; Plants - 337; Viruses - 0; Other Eukaryotes - 0 (source: NCBI BLink).	protein_coding	y (fractionated)	http://toxic.berkeley.edu/CoGe/GEvo.pl?autogo=1&prog=blastn&word_size=15&drup1=30000&drdown1=30000&drup2=30000&drdown2=30000&dsid1=34474&dsid2=39129&chr1=1&x1=12219637&x2=15610696&chr2=scaffold_1&num_seqs=2#(AT1G33710-['fgenesh2_kg.1__3483__AT1G33700.2'	http://toxic.berkeley.edu/CoGe/GEvo.pl?autogo=1&prog=blastn&word_size=15&drup1=30000&drdown1=30000&drup2=30000&drdown2=30000&dsgid1=7043&dsid2=39129&chr1=1&x1=12219637&x2=15610696&chr2=scaffold_1&num_seqs=2#(AT1G33710-['fgenesh2_kg.1__3483__AT1G33700.2'	1	12219637	12220269	fgenesh2_kg.1__3483__AT1G33700.2	Al_scaffold_0001_3436	9999	scaffold_1	15599986	15621406	TRUE	'Al_scaffold_0001_3436'])
0	135	355	6	AT5G16486	CONTAINS InterPro DOMAIN/s: RNA-directed DNA polymerase (reverse transcriptase), related (InterPro:IPR015706); unknown protein (TAIR:AT4G04650.1); Has 335 Blast hits to 332 proteins in 14 species: Archae - 0; Bacteria - 0; Metazoa - 0; Fungi - 0; Plants - 335; Viruses - 0; Other Eukaryotes - 0 (source: NCBI BLink).	protein_coding	y	http://toxic.berkeley.edu/CoGe/GEvo.pl?autogo=1&prog=blastn&word_size=15&drup1=30000&drdown1=30000&drup2=30000&drdown2=30000&dsid1=34474&dsid2=39129&chr1=5&x1=5383600&x2=6714770&chr2=scaffold_6&num_seqs=2#(AT5G16486-['fgenesh2_kg.6__1636__AT5G16480.1'	http://toxic.berkeley.edu/CoGe/GEvo.pl?autogo=1&prog=blastn&word_size=15&drup1=30000&drdown1=30000&drup2=30000&drdown2=30000&dsgid1=7043&dsid2=39129&chr1=5&x1=5383600&x2=6714770&chr2=scaffold_6&num_seqs=2#(AT5G16486-['fgenesh2_kg.6__1636__AT5G16480.1'	5	5383600	5384229	fgenesh2_kg.6__1636__AT5G16480.1	fgenesh1_pm.C_scaffold_6001312	9999	scaffold_6	6713308	6716232	TRUE	'fgenesh1_pm.C_scaffold_6001312'])
0	71	143	21	AT4G00070	CONTAINS InterPro DOMAIN/s: Zinc finger, RING/FYVE/PHD-type (InterPro:IPR013083); zinc finger protein-related (TAIR:AT1G36950.1); Has 412 Blast hits to 412 proteins in 58 species: Archae - 0; Bacteria - 0; Metazoa - 32; Fungi - 25; Plants - 277; Viruses - 0; Other Eukaryotes - 78 (source: NCBI BLink).	protein_coding	y	http://toxic.berkeley.edu/CoGe/GEvo.pl?autogo=1&prog=blastn&word_size=15&drup1=30000&drdown1=30000&drup2=30000&drdown2=30000&dsid1=34474&dsid2=39129&chr1=4&x1=29672&x2=25056237&chr2=scaffold_6&num_seqs=2#(AT4G00070-['fgenesh2_kg.6__3695__AT4G00080.1'	http://toxic.berkeley.edu/CoGe/GEvo.pl?autogo=1&prog=blastn&word_size=15&drup1=30000&drdown1=30000&drup2=30000&drdown2=30000&dsgid1=7043&dsid2=39129&chr1=4&x1=29672&x2=25056237&chr2=scaffold_6&num_seqs=2#(AT4G00070-['fgenesh2_kg.6__3695__AT4G00080.1'	4	29672	31426	fgenesh2_kg.6__3695__AT4G00080.1	scaffold_604303.1	9999	scaffold_6	25052111	25060364	TRUE	'scaffold_604303.1'])
0	0	0	30	AT4G09660	CONTAINS InterPro DOMAIN/s: Zinc finger, TTF-type (InterPro:IPR006580); hAT dimerisation domain-containing protein (TAIR:AT1G19260.1); Has 372 Blast hits to 344 proteins in 29 species: Archae - 0; Bacteria - 0; Metazoa - 216; Fungi - 0; Plants - 156; Viruses - 0; Other Eukaryotes - 0 (source: NCBI BLink).	protein_coding	y	http://toxic.berkeley.edu/CoGe/GEvo.pl?autogo=1&prog=blastn&word_size=15&drup1=30000&drdown1=30000&drup2=30000&drdown2=30000&dsid1=34474&dsid2=39129&chr1=4&x1=6104443&x2=19564727&chr2=scaffold_6&num_seqs=2#(AT4G09660-['fgenesh2_kg.6__2951__AT4G09650.1'	http://toxic.berkeley.edu/CoGe/GEvo.pl?autogo=1&prog=blastn&word_size=15&drup1=30000&drdown1=30000&drup2=30000&drdown2=30000&dsgid1=7043&dsid2=39129&chr1=4&x1=6104443&x2=19564727&chr2=scaffold_6&num_seqs=2#(AT4G09660-['fgenesh2_kg.6__2951__AT4G09650.1'	4	6104443	6106604	fgenesh2_kg.6__2951__AT4G09650.1	fgenesh2_kg.6__2952__AT4G09670.1	9999	scaffold_6	19558076	19571379	TRUE	'fgenesh2_kg.6__2952__AT4G09670.1'])
0	0	0	18	AT4G00580	COP1-interacting protein-related; COP1-interacting protein-related (TAIR:AT2G01800.1); Has 2444 Blast hits to 1816 proteins in 226 species: Archae - 6; Bacteria - 114; Metazoa - 675; Fungi - 230; Plants - 145; Viruses - 20; Other Eukaryotes - 1254 (source: NCBI BLink).	protein_coding	y	http://toxic.berkeley.edu/CoGe/GEvo.pl?autogo=1&prog=blastn&word_size=15&drup1=30000&drdown1=30000&drup2=30000&drdown2=30000&dsid1=34474&dsid2=39129&chr1=4&x1=248713&x2=24761697&chr2=scaffold_6&num_seqs=2#(AT4G00580-['fgenesh2_kg.6__3643__AT4G00585.1'	http://toxic.berkeley.edu/CoGe/GEvo.pl?autogo=1&prog=blastn&word_size=15&drup1=30000&drdown1=30000&drup2=30000&drdown2=30000&dsgid1=7043&dsid2=39129&chr1=4&x1=248713&x2=24761697&chr2=scaffold_6&num_seqs=2#(AT4G00580-['fgenesh2_kg.6__3643__AT4G00585.1'	4	248713	250258	fgenesh2_kg.6__3643__AT4G00585.1	scaffold_604240.1	6026	scaffold_6	24757435	24765960	TRUE	'scaffold_604240.1'])
0	0	0	50	AT1G61710	DC1 domain-containing protein; EXPRESSED IN: male gametophyte; CONTAINS InterPro DOMAIN/s: DC1 (InterPro:IPR004146); DC1 domain-containing protein (TAIR:AT1G61840.1); Has 674 Blast hits to 352 proteins in 3 species: Archae - 0; Bacteria - 0; Metazoa - 3; Fungi - 0; Plants - 671; Viruses - 0; Other Eukaryotes - 0 (source: NCBI BLink).	protein_coding	y	http://toxic.berkeley.edu/CoGe/GEvo.pl?autogo=1&prog=blastn&word_size=15&drup1=30000&drdown1=30000&drup2=30000&drdown2=30000&dsid1=34474&dsid2=39129&chr1=1&x1=22792524&x2=2264808&chr2=scaffold_2&num_seqs=2#(AT1G61710-['scaffold_200405.1'	http://toxic.berkeley.edu/CoGe/GEvo.pl?autogo=1&prog=blastn&word_size=15&drup1=30000&drdown1=30000&drup2=30000&drdown2=30000&dsgid1=7043&dsid2=39129&chr1=1&x1=22792524&x2=2264808&chr2=scaffold_2&num_seqs=2#(AT1G61710-['scaffold_200405.1'	1	22792524	22794241	scaffold_200405.1	Al_scaffold_0002_357	25	scaffold_2	2260446	2269171	TRUE	'Al_scaffold_0002_357'])
0	0	36	71	AT1G65180	DC1 domain-containing protein; FUNCTIONS IN: protein binding, zinc ion binding; INVOLVED IN: intracellular signaling cascade; LOCATED IN: intracellular; EXPRESSED IN: shoot apex, pedicel, root; EXPRESSED DURING: 4 anthesis; CONTAINS InterPro DOMAIN/s: Protein kinase C, phorbol ester/diacylglycerol binding (InterPro:IPR002219), DC1 (InterPro:IPR004146), Zinc finger, PHD-type (InterPro:IPR001965), …	protein_coding	y (fractionated?)	http://toxic.berkeley.edu/CoGe/GEvo.pl?autogo=1&prog=blastn&word_size=15&drup1=30000&drdown1=30000&drup2=30000&drdown2=30000&dsid1=34474&dsid2=39129&chr1=1&x1=24215404&x2=8314775&chr2=scaffold_2&num_seqs=2#(AT1G65180-['fgenesh2_kg.2__656__AT1G65170.1'	http://toxic.berkeley.edu/CoGe/GEvo.pl?autogo=1&prog=blastn&word_size=15&drup1=30000&drdown1=30000&drup2=30000&drdown2=30000&dsgid1=7043&dsid2=39129&chr1=1&x1=24215404&x2=8314775&chr2=scaffold_2&num_seqs=2#(AT1G65180-['fgenesh2_kg.2__656__AT1G65170.1'	1	24215404	24217533	fgenesh2_kg.2__656__AT1G65170.1	fgenesh1_pm.C_scaffold_2000514	187	scaffold_2	8308860	8320690	TRUE	'fgenesh1_pm.C_scaffold_2000514'])
0	0	0	62	AT1G53340	DC1 domain-containing protein; FUNCTIONS IN: protein binding, zinc ion binding; LOCATED IN: intracellular; EXPRESSED IN: hypocotyl, root, stamen; EXPRESSED DURING: petal differentiation and expansion stage; CONTAINS InterPro DOMAIN/s: DC1 (InterPro:IPR004146), Zinc finger, PHD-type (InterPro:IPR001965), Zinc finger, RanBP2-type (InterPro:IPR001876), C1-like (InterPro:IPR011424); DC1 domain-contai…	protein_coding	y	http://toxic.berkeley.edu/CoGe/GEvo.pl?autogo=1&prog=blastn&word_size=15&drup1=30000&drdown1=30000&drup2=30000&drdown2=30000&dsid1=34474&dsid2=39129&chr1=1&x1=19902596&x2=28477951&chr2=scaffold_1&num_seqs=2#(AT1G53340-['scaffold_105163.1'	http://toxic.berkeley.edu/CoGe/GEvo.pl?autogo=1&prog=blastn&word_size=15&drup1=30000&drdown1=30000&drup2=30000&drdown2=30000&dsgid1=7043&dsid2=39129&chr1=1&x1=19902596&x2=28477951&chr2=scaffold_1&num_seqs=2#(AT1G53340-['scaffold_105163.1'	1	19902596	19904599	scaffold_105163.1	fgenesh1_pm.C_scaffold_1003439	9999	scaffold_1	28475965	28479937	TRUE	'fgenesh1_pm.C_scaffold_1003439'])
0	130	181	154	AT1G71370	DEAD/DEAH box helicase, putative; FUNCTIONS IN: helicase activity, ATP-dependent helicase activity, nucleic acid binding, ATP binding; CONTAINS InterPro DOMAIN/s: RNA helicase, DEAD-box type, Q motif (InterPro:IPR014014), DNA/RNA helicase, DEAD/DEAH box type, N-terminal (InterPro:IPR011545), RNA helicase, ATP-dependent, DEAD-box, conserved site (InterPro:IPR000629), DEAD-like helicase, N-terminal…	protein_coding	y	http://toxic.berkeley.edu/CoGe/GEvo.pl?autogo=1&prog=blastn&word_size=15&drup1=30000&drdown1=30000&drup2=30000&drdown2=30000&dsid1=34474&dsid2=39129&chr1=1&x1=26900667&x2=14908701&chr2=scaffold_2&num_seqs=2#(AT1G71370-['fgenesh1_pg.C_scaffold_2001470'	http://toxic.berkeley.edu/CoGe/GEvo.pl?autogo=1&prog=blastn&word_size=15&drup1=30000&drdown1=30000&drup2=30000&drdown2=30000&dsgid1=7043&dsid2=39129&chr1=1&x1=26900667&x2=14908701&chr2=scaffold_2&num_seqs=2#(AT1G71370-['fgenesh1_pg.C_scaffold_2001470'	1	26900667	26903096	fgenesh1_pg.C_scaffold_2001470	fgenesh2_kg.2__1399__AT1G71380.1	45	scaffold_2	14904895	14912507	TRUE	'fgenesh2_kg.2__1399__AT1G71380.1'])
0	124	2309	229	AT1G71280	DEAD/DEAH box helicase, putative; FUNCTIONS IN: poly(U) binding, ATP-dependent helicase activity; CONTAINS InterPro DOMAIN/s: RNA helicase, DEAD-box type, Q motif (InterPro:IPR014014), DNA/RNA helicase, DEAD/DEAH box type, N-terminal (InterPro:IPR011545), RNA helicase, ATP-dependent, DEAD-box, conserved site (InterPro:IPR000629), DEAD-like helicase, N-terminal (InterPro:IPR014001), DNA/RNA helica…	protein_coding	y	http://toxic.berkeley.edu/CoGe/GEvo.pl?autogo=1&prog=blastn&word_size=15&drup1=30000&drdown1=30000&drup2=30000&drdown2=30000&dsid1=34474&dsid2=39129&chr1=1&x1=26873803&x2=14853552&chr2=scaffold_2&num_seqs=2#(AT1G71280-['fgenesh2_kg.2__1389__AT1G71270.1'	http://toxic.berkeley.edu/CoGe/GEvo.pl?autogo=1&prog=blastn&word_size=15&drup1=30000&drdown1=30000&drup2=30000&drdown2=30000&dsgid1=7043&dsid2=39129&chr1=1&x1=26873803&x2=14853552&chr2=scaffold_2&num_seqs=2#(AT1G71280-['fgenesh2_kg.2__1389__AT1G71270.1'	1	26873803	26875814	fgenesh2_kg.2__1389__AT1G71270.1	Al_scaffold_0002_1814	71	scaffold_2	14847758	14859346	TRUE	'Al_scaffold_0002_1814'])
0	0	0	26	AT5G05400	disease resistance protein (CC-NBS-LRR class), putative; FUNCTIONS IN: protein binding, ATP binding; INVOLVED IN: N-terminal protein myristoylation, defense response, apoptosis; LOCATED IN: chloroplast; EXPRESSED IN: stem, root; CONTAINS InterPro DOMAIN/s: NB-ARC (InterPro:IPR002182), Leucine-rich repeat (InterPro:IPR001611); disease resistance protein (CC-NBS-LRR class), putative (TAIR:AT5G63020…	protein_coding	y	http://toxic.berkeley.edu/CoGe/GEvo.pl?autogo=1&prog=blastn&word_size=15&drup1=30000&drdown1=30000&drup2=30000&drdown2=30000&dsid1=34474&dsid2=39129&chr1=5&x1=1597746&x2=1966947&chr2=scaffold_6&num_seqs=2#(AT5G05400-['fgenesh2_kg.6__468__AT5G05390.1'	http://toxic.berkeley.edu/CoGe/GEvo.pl?autogo=1&prog=blastn&word_size=15&drup1=30000&drdown1=30000&drup2=30000&drdown2=30000&dsgid1=7043&dsid2=39129&chr1=5&x1=1597746&x2=1966947&chr2=scaffold_6&num_seqs=2#(AT5G05400-['fgenesh2_kg.6__468__AT5G05390.1'	5	1597746	1600370	fgenesh2_kg.6__468__AT5G05390.1	fgenesh2_kg.6__469__AT5G05410.1	4344	scaffold_6	1964327	1969568	TRUE	'fgenesh2_kg.6__469__AT5G05410.1'])
0	0	0	214	AT4G11170	disease resistance protein (TIR-NBS-LRR class), putative; FUNCTIONS IN: protein binding, transmembrane receptor activity, nucleoside-triphosphatase activity, nucleotide binding, ATP binding; INVOLVED IN: response to ozone, defense response; LOCATED IN: mitochondrion; EXPRESSED IN: stem, root, stamen; EXPRESSED DURING: 4 anthesis; CONTAINS InterPro DOMAIN/s: ATPase, AAA+ type, core (InterPro:IPR00…	protein_coding	y	http://toxic.berkeley.edu/CoGe/GEvo.pl?autogo=1&prog=blastn&word_size=15&drup1=30000&drdown1=30000&drup2=30000&drdown2=30000&dsid1=34474&dsid2=39129&chr1=4&x1=6811123&x2=20827066&chr2=scaffold_6&num_seqs=2#(AT4G11170-['fgenesh2_kg.6__3088__AT4G11160.1'	http://toxic.berkeley.edu/CoGe/GEvo.pl?autogo=1&prog=blastn&word_size=15&drup1=30000&drdown1=30000&drup2=30000&drdown2=30000&dsgid1=7043&dsid2=39129&chr1=4&x1=6811123&x2=20827066&chr2=scaffold_6&num_seqs=2#(AT4G11170-['fgenesh2_kg.6__3088__AT4G11160.1'	4	6811123	6817126	fgenesh2_kg.6__3088__AT4G11160.1	fgenesh1_pm.C_scaffold_6002488	645	scaffold_6	20824449	20829684	TRUE	'fgenesh1_pm.C_scaffold_6002488'])
0	0	0	103	AT1G31540	disease resistance protein (TIR-NBS-LRR class), putative; FUNCTIONS IN: transmembrane receptor activity, nucleoside-triphosphatase activity, nucleotide binding, ATP binding; INVOLVED IN: signal transduction, defense response, apoptosis, innate immune response; LOCATED IN: intrinsic to membrane; EXPRESSED IN: 6 plant structures; EXPRESSED DURING: 6 growth stages; CONTAINS InterPro DOMAIN/s: ATPase…	protein_coding	y	http://toxic.berkeley.edu/CoGe/GEvo.pl?autogo=1&prog=blastn&word_size=15&drup1=30000&drdown1=30000&drup2=30000&drdown2=30000&dsid1=34474&dsid2=39129&chr1=1&x1=11290929&x2=16666513&chr2=scaffold_1&num_seqs=2#(AT1G31540-['fgenesh1_pm.C_scaffold_1002755'	http://toxic.berkeley.edu/CoGe/GEvo.pl?autogo=1&prog=blastn&word_size=15&drup1=30000&drdown1=30000&drup2=30000&drdown2=30000&dsgid1=7043&dsid2=39129&chr1=1&x1=11290929&x2=16666513&chr2=scaffold_1&num_seqs=2#(AT1G31540-['fgenesh1_pm.C_scaffold_1002755'	1	11290929	11293734	fgenesh1_pm.C_scaffold_1002755	fgenesh1_pg.C_scaffold_1003121	4582	scaffold_1	16664529	16668497	TRUE	'fgenesh1_pg.C_scaffold_1003121'])
0	0	0	60	AT5G48770	disease resistance protein (TIR-NBS-LRR class), putative; FUNCTIONS IN: transmembrane receptor activity, protein binding, ATP binding; INVOLVED IN: signal transduction, defense response, apoptosis, innate immune response; LOCATED IN: intrinsic to membrane; CONTAINS InterPro DOMAIN/s: NB-ARC (InterPro:IPR002182), Leucine-rich repeat (InterPro:IPR001611), Toll-Interleukin receptor (InterPro:IPR0001…	protein_coding	y (fractionated)	http://toxic.berkeley.edu/CoGe/GEvo.pl?autogo=1&prog=blastn&word_size=15&drup1=30000&drdown1=30000&drup2=30000&drdown2=30000&dsid1=34474&dsid2=39129&chr1=5&x1=19790503&x2=12148773&chr2=scaffold_8&num_seqs=2#(AT5G48770-['fgenesh2_kg.8__757__AT5G48760.1'	http://toxic.berkeley.edu/CoGe/GEvo.pl?autogo=1&prog=blastn&word_size=15&drup1=30000&drdown1=30000&drup2=30000&drdown2=30000&dsgid1=7043&dsid2=39129&chr1=5&x1=19790503&x2=12148773&chr2=scaffold_8&num_seqs=2#(AT5G48770-['fgenesh2_kg.8__757__AT5G48760.1'	5	19790503	19794468	fgenesh2_kg.8__757__AT5G48760.1	fgenesh2_kg.8__758__AT5G48790.1	9999	scaffold_8	12144282	12153265	TRUE	'fgenesh2_kg.8__758__AT5G48790.1'])
0	0	0	210	AT5G51630	disease resistance protein (TIR-NBS-LRR class), putative; FUNCTIONS IN: transmembrane receptor activity, protein binding, nucleoside-triphosphatase activity, nucleotide binding, ATP binding; INVOLVED IN: signal transduction, defense response, apoptosis, innate immune response; LOCATED IN: intrinsic to membrane, endomembrane system; EXPRESSED IN: 9 plant structures; EXPRESSED DURING: 4 anthesis, p…	protein_coding	y	http://toxic.berkeley.edu/CoGe/GEvo.pl?autogo=1&prog=blastn&word_size=15&drup1=30000&drdown1=30000&drup2=30000&drdown2=30000&dsid1=34474&dsid2=39129&chr1=5&x1=20986847&x2=14621515&chr2=scaffold_8&num_seqs=2#(AT5G51630-['fgenesh1_pm.C_scaffold_8000883'	http://toxic.berkeley.edu/CoGe/GEvo.pl?autogo=1&prog=blastn&word_size=15&drup1=30000&drdown1=30000&drup2=30000&drdown2=30000&dsgid1=7043&dsid2=39129&chr1=5&x1=20986847&x2=14621515&chr2=scaffold_8&num_seqs=2#(AT5G51630-['fgenesh1_pm.C_scaffold_8000883'	5	20986847	20992142	fgenesh1_pm.C_scaffold_8000883	fgenesh2_kg.8__1047__AT5G51640.1	2307	scaffold_8	14617528	14625503	TRUE	'fgenesh2_kg.8__1047__AT5G51640.1'])
0	0	0	136	AT5G58120	disease resistance protein (TIR-NBS-LRR class), putative; FUNCTIONS IN: transmembrane receptor activity, protein binding, nucleoside-triphosphatase activity, nucleotide binding, ATP binding; INVOLVED IN: signal transduction, defense response, apoptosis, innate immune response; LOCATED IN: intrinsic to membrane; EXPRESSED IN: 16 plant structures; EXPRESSED DURING: 9 growth stages; CONTAINS InterPr…	protein_coding	y	http://toxic.berkeley.edu/CoGe/GEvo.pl?autogo=1&prog=blastn&word_size=15&drup1=30000&drdown1=30000&drup2=30000&drdown2=30000&dsid1=34474&dsid2=39129&chr1=5&x1=23534718&x2=18455533&chr2=scaffold_8&num_seqs=2#(AT5G58120-['fgenesh2_kg.8__1732__AT5G58110.1'	http://toxic.berkeley.edu/CoGe/GEvo.pl?autogo=1&prog=blastn&word_size=15&drup1=30000&drdown1=30000&drup2=30000&drdown2=30000&dsgid1=7043&dsid2=39129&chr1=5&x1=23534718&x2=18455533&chr2=scaffold_8&num_seqs=2#(AT5G58120-['fgenesh2_kg.8__1732__AT5G58110.1'	5	23534718	23538293	fgenesh2_kg.8__1732__AT5G58110.1	fgenesh2_kg.8__1733__AT5G58130.1	3722	scaffold_8	18453505	18457562	TRUE	'fgenesh2_kg.8__1733__AT5G58130.1'])
0	46	813	54	AT3G47680	DNA binding; FUNCTIONS IN: DNA binding; EXPRESSED IN: 15 plant structures; EXPRESSED DURING: 6 growth stages; ATGSTT3 (GLUTATHIONE S-TRANSFERASE THETA 3); glutathione transferase (TAIR:AT5G41220.1); Has 256 Blast hits to 256 proteins in 17 species: Archae - 0; Bacteria - 1; Metazoa - 18; Fungi - 0; Plants - 235; Viruses - 0; Other Eukaryotes - 2 (source: NCBI BLink).	protein_coding	y	http://toxic.berkeley.edu/CoGe/GEvo.pl?autogo=1&prog=blastn&word_size=15&drup1=30000&drdown1=30000&drup2=30000&drdown2=30000&dsid1=34474&dsid2=39129&chr1=3&x1=17588468&x2=13401638&chr2=scaffold_5&num_seqs=2#(AT3G47680-['scaffold_501703.1'	http://toxic.berkeley.edu/CoGe/GEvo.pl?autogo=1&prog=blastn&word_size=15&drup1=30000&drdown1=30000&drup2=30000&drdown2=30000&dsgid1=7043&dsid2=39129&chr1=3&x1=17588468&x2=13401638&chr2=scaffold_5&num_seqs=2#(AT3G47680-['scaffold_501703.1'	3	17588468	17589376	scaffold_501703.1	fgenesh2_kg.5__1125__AT3G47690.1	314	scaffold_5	13398656	13404621	TRUE	'fgenesh2_kg.5__1125__AT3G47690.1'])
0	0	0	30	AT4G00610	DNA-binding storekeeper protein-related; FUNCTIONS IN: transcription regulator activity; INVOLVED IN: biological_process unknown; LOCATED IN: chloroplast; CONTAINS InterPro DOMAIN/s: Protein of unknown function DUF573 (InterPro:IPR007592); transcription regulator (TAIR:AT1G44810.1); Has 1607 Blast hits to 1219 proteins in 168 species: Archae - 0; Bacteria - 86; Metazoa - 521; Fungi - 288; Plants …	protein_coding	y	http://toxic.berkeley.edu/CoGe/GEvo.pl?autogo=1&prog=blastn&word_size=15&drup1=30000&drdown1=30000&drup2=30000&drdown2=30000&dsid1=34474&dsid2=39129&chr1=4&x1=256957&x2=24753313&chr2=scaffold_6&num_seqs=2#(AT4G00610-['scaffold_604236.1'	http://toxic.berkeley.edu/CoGe/GEvo.pl?autogo=1&prog=blastn&word_size=15&drup1=30000&drdown1=30000&drup2=30000&drdown2=30000&dsgid1=7043&dsid2=39129&chr1=4&x1=256957&x2=24753313&chr2=scaffold_6&num_seqs=2#(AT4G00610-['scaffold_604236.1'	4	256957	257943	scaffold_604236.1	fgenesh2_kg.6__3641__AT4G00600.1	9999	scaffold_6	24751745	24754882	TRUE	'fgenesh2_kg.6__3641__AT4G00600.1'])
0	0	0	1	AT1G54720	early-responsive to dehydration protein-related / ERD protein-related; ERD6 (EARLY RESPONSE TO DEHYDRATION 6); carbohydrate transmembrane transporter/ sugar transmembrane transporter/ sugar:hydrogen symporter (TAIR:AT1G08930.2); Has 7 Blast hits to 7 proteins in 1 species: Archae - 0; Bacteria - 0; Metazoa - 0; Fungi - 0; Plants - 7; Viruses - 0; Other Eukaryotes - 0 (source: NCBI BLink).	protein_coding	y (v. fractionated)	http://toxic.berkeley.edu/CoGe/GEvo.pl?autogo=1&prog=blastn&word_size=15&drup1=30000&drdown1=30000&drup2=30000&drdown2=30000&dsid1=34474&dsid2=39129&chr1=1&x1=20426498&x2=30911448&chr2=scaffold_1&num_seqs=2#(AT1G54720-['fgenesh2_kg.1__4700__AT1G54710.1'	http://toxic.berkeley.edu/CoGe/GEvo.pl?autogo=1&prog=blastn&word_size=15&drup1=30000&drdown1=30000&drup2=30000&drdown2=30000&dsgid1=7043&dsid2=39129&chr1=1&x1=20426498&x2=30911448&chr2=scaffold_1&num_seqs=2#(AT1G54720-['fgenesh2_kg.1__4700__AT1G54710.1'	1	20426498	20427421	fgenesh2_kg.1__4700__AT1G54710.1	scaffold_105507.1	9999	scaffold_1	30898902	30923995	TRUE	'scaffold_105507.1'])
0	0	0	11	AT5G25230	elongation factor Tu family protein; FUNCTIONS IN: translation factor activity, nucleic acid binding, GTP binding, translation elongation factor activity, GTPase activity; LOCATED IN: nucleolus; EXPRESSED IN: cultured cell; CONTAINS InterPro DOMAIN/s: Protein synthesis factor, GTP-binding (InterPro:IPR000795), Translation elongation factor EFG/EF2, domain IV (InterPro:IPR005517), Translation elon…	protein_coding	y	http://toxic.berkeley.edu/CoGe/GEvo.pl?autogo=1&prog=blastn&word_size=15&drup1=30000&drdown1=30000&drup2=30000&drdown2=30000&dsid1=34474&dsid2=39129&chr1=5&x1=8739712&x2=11226869&chr2=scaffold_6&num_seqs=2#(AT5G25230-['fgenesh2_kg.6__2508__AT5G25220.1'	http://toxic.berkeley.edu/CoGe/GEvo.pl?autogo=1&prog=blastn&word_size=15&drup1=30000&drdown1=30000&drup2=30000&drdown2=30000&dsgid1=7043&dsid2=39129&chr1=5&x1=8739712&x2=11226869&chr2=scaffold_6&num_seqs=2#(AT5G25230-['fgenesh2_kg.6__2508__AT5G25220.1'	5	8739712	8743597	fgenesh2_kg.6__2508__AT5G25220.1	fgenesh2_kg.6__2509__AT5G25240.1	3080	scaffold_6	11224173	11229565	TRUE	'fgenesh2_kg.6__2509__AT5G25240.1'])
0	0	0	5	AT1G49715	Encodes a defensin-like (DEFL) family protein.	protein_coding	y	http://toxic.berkeley.edu/CoGe/GEvo.pl?autogo=1&prog=blastn&word_size=15&drup1=30000&drdown1=30000&drup2=30000&drdown2=30000&dsid1=34474&dsid2=39129&chr1=1&x1=18400521&x2=25837607&chr2=scaffold_1&num_seqs=2#(AT1G49715-['scaffold_104679.1'	http://toxic.berkeley.edu/CoGe/GEvo.pl?autogo=1&prog=blastn&word_size=15&drup1=30000&drdown1=30000&drup2=30000&drdown2=30000&dsgid1=7043&dsid2=39129&chr1=1&x1=18400521&x2=25837607&chr2=scaffold_1&num_seqs=2#(AT1G49715-['scaffold_104679.1'	1	18400521	18401007	scaffold_104679.1	fgenesh2_kg.1__4055__AT1G49720.1	9999	scaffold_1	25833328	25841886	TRUE	'fgenesh2_kg.1__4055__AT1G49720.1'])
0	0	0	36	AT4G08485	Encodes a defensin-like (DEFL) family protein.	protein_coding	y	http://toxic.berkeley.edu/CoGe/GEvo.pl?autogo=1&prog=blastn&word_size=15&drup1=30000&drdown1=30000&drup2=30000&drdown2=30000&dsid1=34474&dsid2=39129&chr1=4&x1=5394422&x2=18603594&chr2=scaffold_6&num_seqs=2#(AT4G08485-['scaffold_603182.1'	http://toxic.berkeley.edu/CoGe/GEvo.pl?autogo=1&prog=blastn&word_size=15&drup1=30000&drdown1=30000&drup2=30000&drdown2=30000&dsgid1=7043&dsid2=39129&chr1=4&x1=5394422&x2=18603594&chr2=scaffold_6&num_seqs=2#(AT4G08485-['scaffold_603182.1'	4	5394422	5394779	scaffold_603182.1	fgenesh2_kg.6__2889__AT4G08500.1	15	scaffold_6	18598186	18609002	TRUE	'fgenesh2_kg.6__2889__AT4G08500.1'])
0	0	0	8	AT5G52605	Encodes a defensin-like (DEFL) family protein.	protein_coding	y	http://toxic.berkeley.edu/CoGe/GEvo.pl?autogo=1&prog=blastn&word_size=15&drup1=30000&drdown1=30000&drup2=30000&drdown2=30000&dsid1=34474&dsid2=39129&chr1=5&x1=21362442&x2=15227415&chr2=scaffold_8&num_seqs=2#(AT5G52605-['Al_scaffold_0008_1642'	http://toxic.berkeley.edu/CoGe/GEvo.pl?autogo=1&prog=blastn&word_size=15&drup1=30000&drdown1=30000&drup2=30000&drdown2=30000&dsgid1=7043&dsid2=39129&chr1=5&x1=21362442&x2=15227415&chr2=scaffold_8&num_seqs=2#(AT5G52605-['Al_scaffold_0008_1642'	5	21362442	21362826	Al_scaffold_0008_1642	scaffold_801713.1	9999	scaffold_8	15224867	15229964	TRUE	'scaffold_801713.1'])
0	0	0	15	AT5G59105	Encodes a defensin-like (DEFL) family protein.	protein_coding	y	http://toxic.berkeley.edu/CoGe/GEvo.pl?autogo=1&prog=blastn&word_size=15&drup1=30000&drdown1=30000&drup2=30000&drdown2=30000&dsid1=34474&dsid2=39129&chr1=5&x1=23879685&x2=19027147&chr2=scaffold_8&num_seqs=2#(AT5G59105-['lyrata_scaffold_8_19026998_19027297'	http://toxic.berkeley.edu/CoGe/GEvo.pl?autogo=1&prog=blastn&word_size=15&drup1=30000&drdown1=30000&drup2=30000&drdown2=30000&dsgid1=7043&dsid2=39129&chr1=5&x1=23879685&x2=19027147&chr2=scaffold_8&num_seqs=2#(AT5G59105-['lyrata_scaffold_8_19026998_19027297'	5	23879685	23880279	lyrata_scaffold_8_19026998_19027297	lyrata_scaffold_8_19027015_19027116	11	scaffold_8	19026998	19027297	TRUE	'lyrata_scaffold_8_19027015_19027116'])
0	0	0	7	AT5G62623	Encodes a defensin-like (DEFL) family protein.	protein_coding	y (fractionated)	http://toxic.berkeley.edu/CoGe/GEvo.pl?autogo=1&prog=blastn&word_size=15&drup1=30000&drdown1=30000&drup2=30000&drdown2=30000&dsid1=34474&dsid2=39129&chr1=5&x1=25157953&x2=20601662&chr2=scaffold_8&num_seqs=2#(AT5G62623-['lyrata_scaffold_8_20599721_20600223'	http://toxic.berkeley.edu/CoGe/GEvo.pl?autogo=1&prog=blastn&word_size=15&drup1=30000&drdown1=30000&drup2=30000&drdown2=30000&dsgid1=7043&dsid2=39129&chr1=5&x1=25157953&x2=20601662&chr2=scaffold_8&num_seqs=2#(AT5G62623-['lyrata_scaffold_8_20599721_20600223'	5	25157953	25158488	lyrata_scaffold_8_20599721_20600223	fgenesh1_pg.C_scaffold_8002257	9999	scaffold_8	20599721	20603604	TRUE	'fgenesh1_pg.C_scaffold_8002257'])
0	0	0	5	AT5G62627	Encodes a defensin-like (DEFL) family protein.	protein_coding	y (fractionated)	http://toxic.berkeley.edu/CoGe/GEvo.pl?autogo=1&prog=blastn&word_size=15&drup1=30000&drdown1=30000&drup2=30000&drdown2=30000&dsid1=34474&dsid2=39129&chr1=5&x1=25159537&x2=20601662&chr2=scaffold_8&num_seqs=2#(AT5G62627-['lyrata_scaffold_8_20599721_20600223'	http://toxic.berkeley.edu/CoGe/GEvo.pl?autogo=1&prog=blastn&word_size=15&drup1=30000&drdown1=30000&drup2=30000&drdown2=30000&dsgid1=7043&dsid2=39129&chr1=5&x1=25159537&x2=20601662&chr2=scaffold_8&num_seqs=2#(AT5G62627-['lyrata_scaffold_8_20599721_20600223'	5	25159537	25160128	lyrata_scaffold_8_20599721_20600223	fgenesh1_pg.C_scaffold_8002257	9999	scaffold_8	20599721	20603604	TRUE	'fgenesh1_pg.C_scaffold_8002257'])
0	0	0	5	AT2G25312	Encodes a ECA1 gametogenesis related family protein	protein_coding	y (fractionated)	http://toxic.berkeley.edu/CoGe/GEvo.pl?autogo=1&prog=blastn&word_size=15&drup1=30000&drdown1=30000&drup2=30000&drdown2=30000&dsid1=34474&dsid2=39129&chr1=2&x1=10787153&x2=4138741&chr2=scaffold_4&num_seqs=2#(AT2G25312-['Al_scaffold_0004_618'	http://toxic.berkeley.edu/CoGe/GEvo.pl?autogo=1&prog=blastn&word_size=15&drup1=30000&drdown1=30000&drup2=30000&drdown2=30000&dsgid1=7043&dsid2=39129&chr1=2&x1=10787153&x2=4138741&chr2=scaffold_4&num_seqs=2#(AT2G25312-['Al_scaffold_0004_618'	2	10787153	10787488	Al_scaffold_0004_618	lyrata_scaffold_4_4145535_4151803	9999	scaffold_4	4125679	4151803	TRUE	'lyrata_scaffold_4_4145535_4151803'])
0	0	0	7	AT2G25685	Encodes a member of a family of small, secreted, cysteine rich proteins with sequence similarity to SCR (S locus cysteine-rich protein).	protein_coding	y	http://toxic.berkeley.edu/CoGe/GEvo.pl?autogo=1&prog=blastn&word_size=15&drup1=30000&drdown1=30000&drup2=30000&drdown2=30000&dsid1=34474&dsid2=39129&chr1=2&x1=10944756&x2=4740520&chr2=scaffold_4&num_seqs=2#(AT2G25685-['fgenesh2_kg.4__480__AT2G25680.1'	http://toxic.berkeley.edu/CoGe/GEvo.pl?autogo=1&prog=blastn&word_size=15&drup1=30000&drdown1=30000&drup2=30000&drdown2=30000&dsgid1=7043&dsid2=39129&chr1=2&x1=10944756&x2=4740520&chr2=scaffold_4&num_seqs=2#(AT2G25685-['fgenesh2_kg.4__480__AT2G25680.1'	2	10944756	10945159	fgenesh2_kg.4__480__AT2G25680.1	fgenesh2_kg.4__482__AT2G25690.1	1869	scaffold_4	4736104	4744936	TRUE	'fgenesh2_kg.4__482__AT2G25690.1'])
0	0	0	15	AT3G27503	Encodes a member of a family of small, secreted, cysteine rich proteins with sequence similarity to SCR (S locus cysteine-rich protein).	protein_coding	y	http://toxic.berkeley.edu/CoGe/GEvo.pl?autogo=1&prog=blastn&word_size=15&drup1=30000&drdown1=30000&drup2=30000&drdown2=30000&dsid1=34474&dsid2=39129&chr1=3&x1=10187002&x2=3880164&chr2=scaffold_5&num_seqs=2#(AT3G27503-['lyrata_scaffold_5_3872609_3874930'	http://toxic.berkeley.edu/CoGe/GEvo.pl?autogo=1&prog=blastn&word_size=15&drup1=30000&drdown1=30000&drup2=30000&drdown2=30000&dsgid1=7043&dsid2=39129&chr1=3&x1=10187002&x2=3880164&chr2=scaffold_5&num_seqs=2#(AT3G27503-['lyrata_scaffold_5_3872609_3874930'	3	10187002	10187774	lyrata_scaffold_5_3872609_3874930	lyrata_scaffold_5_3885810_3887719	9999	scaffold_5	3872609	3887719	TRUE	'lyrata_scaffold_5_3885810_3887719'])
0	0	0	21	AT4G10115	Encodes a member of a family of small, secreted, cysteine rich proteins with sequence similarity to SCR (S locus cysteine-rich protein).	protein_coding	y	http://toxic.berkeley.edu/CoGe/GEvo.pl?autogo=1&prog=blastn&word_size=15&drup1=30000&drdown1=30000&drup2=30000&drdown2=30000&dsid1=34474&dsid2=39129&chr1=4&x1=6312100&x2=20025608&chr2=scaffold_6&num_seqs=2#(AT4G10115-['fgenesh2_kg.6__2992__AT4G10110.1'	http://toxic.berkeley.edu/CoGe/GEvo.pl?autogo=1&prog=blastn&word_size=15&drup1=30000&drdown1=30000&drup2=30000&drdown2=30000&dsgid1=7043&dsid2=39129&chr1=4&x1=6312100&x2=20025608&chr2=scaffold_6&num_seqs=2#(AT4G10115-['fgenesh2_kg.6__2992__AT4G10110.1'	4	6312100	6312553	fgenesh2_kg.6__2992__AT4G10110.1	fgenesh2_kg.6__2993__AT4G10120.2	9999	scaffold_6	20019104	20032113	TRUE	'fgenesh2_kg.6__2993__AT4G10120.2'])
0	0	70	3	AT3G48231	Encodes a member of a family of small,secreted, cysteine rich protein with sequence similarity to the PCP (pollen coat protein) gene family.	protein_coding	y	http://toxic.berkeley.edu/CoGe/GEvo.pl?autogo=1&prog=blastn&word_size=15&drup1=30000&drdown1=30000&drup2=30000&drdown2=30000&dsid1=34474&dsid2=39129&chr1=3&x1=17869364&x2=13719250&chr2=scaffold_5&num_seqs=2#(AT3G48231-['Al_scaffold_0005_1635'	http://toxic.berkeley.edu/CoGe/GEvo.pl?autogo=1&prog=blastn&word_size=15&drup1=30000&drdown1=30000&drup2=30000&drdown2=30000&dsgid1=7043&dsid2=39129&chr1=3&x1=17869364&x2=13719250&chr2=scaffold_5&num_seqs=2#(AT3G48231-['Al_scaffold_0005_1635'	3	17869364	17869808	Al_scaffold_0005_1635	Al_scaffold_0005_1636	9999	scaffold_5	13716759	13721742	TRUE	'Al_scaffold_0005_1636'])
0	0	0	216	AT2G25450	encodes a protein whose sequence is similar to ACC oxidase	protein_coding	y	http://toxic.berkeley.edu/CoGe/GEvo.pl?autogo=1&prog=blastn&word_size=15&drup1=30000&drdown1=30000&drup2=30000&drdown2=30000&dsid1=34474&dsid2=39129&chr1=2&x1=10836995&x2=4301288&chr2=scaffold_4&num_seqs=2#(AT2G25450-['fgenesh2_kg.4__457__AT2G25440.1'	http://toxic.berkeley.edu/CoGe/GEvo.pl?autogo=1&prog=blastn&word_size=15&drup1=30000&drdown1=30000&drup2=30000&drdown2=30000&dsgid1=7043&dsid2=39129&chr1=2&x1=10836995&x2=4301288&chr2=scaffold_4&num_seqs=2#(AT2G25450-['fgenesh2_kg.4__457__AT2G25440.1'	2	10836995	10838733	fgenesh2_kg.4__457__AT2G25440.1	Al_scaffold_0004_634	2762	scaffold_4	4298200	4304376	TRUE	'Al_scaffold_0004_634'])
0	0	0	15	AT5G10330	Encodes histidinol-phosphate aminotransferase that catalyzes the eighth step in histidine biosynthesis. Loss of function mutations are embryo lethal.	protein_coding	y	http://toxic.berkeley.edu/CoGe/GEvo.pl?autogo=1&prog=blastn&word_size=15&drup1=30000&drdown1=30000&drup2=30000&drdown2=30000&dsid1=34474&dsid2=39129&chr1=5&x1=3247848&x2=4118643&chr2=scaffold_6&num_seqs=2#(AT5G10330-['fgenesh2_kg.6__995__AT5G10320.1'	http://toxic.berkeley.edu/CoGe/GEvo.pl?autogo=1&prog=blastn&word_size=15&drup1=30000&drdown1=30000&drup2=30000&drdown2=30000&dsgid1=7043&dsid2=39129&chr1=5&x1=3247848&x2=4118643&chr2=scaffold_6&num_seqs=2#(AT5G10330-['fgenesh2_kg.6__995__AT5G10320.1'	5	3247848	3250136	fgenesh2_kg.6__995__AT5G10320.1	fgenesh2_kg.6__997__AT5G10340.1	9999	scaffold_6	4116530	4120756	TRUE	'fgenesh2_kg.6__997__AT5G10340.1'])
0	25	25	175	AT3G62050	EXPRESSED IN: 10 plant structures; EXPRESSED DURING: 6 growth stages; CONTAINS InterPro DOMAIN/s: Protein of unknown function DUF537 (InterPro:IPR007491); EDA32 (embryo sac development arrest 32) (TAIR:AT3G62210.1); Has 114 Blast hits to 112 proteins in 13 species: Archae - 0; Bacteria - 0; Metazoa - 3; Fungi - 8; Plants - 103; Viruses - 0; Other Eukaryotes - 0 (source: NCBI BLink).	protein_coding	y (fractionated)	http://toxic.berkeley.edu/CoGe/GEvo.pl?autogo=1&prog=blastn&word_size=15&drup1=30000&drdown1=30000&drup2=30000&drdown2=30000&dsid1=34474&dsid2=39129&chr1=3&x1=22989221&x2=14645331&chr2=scaffold_5&num_seqs=2#(AT3G62050-['lyrata_scaffold_5_14643989_14644206'	http://toxic.berkeley.edu/CoGe/GEvo.pl?autogo=1&prog=blastn&word_size=15&drup1=30000&drdown1=30000&drup2=30000&drdown2=30000&dsgid1=7043&dsid2=39129&chr1=3&x1=22989221&x2=14645331&chr2=scaffold_5&num_seqs=2#(AT3G62050-['lyrata_scaffold_5_14643989_14644206'	3	22989221	22989998	lyrata_scaffold_5_14643989_14644206	Al_scaffold_0005_1799	1950	scaffold_5	14643989	14646673	TRUE	'Al_scaffold_0005_1799'])
0	0	0	22	AT5G51620	EXPRESSED IN: 23 plant structures; EXPRESSED DURING: 13 growth stages; CONTAINS InterPro DOMAIN/s: Uncharacterised protein family UPF0172 (InterPro:IPR005366); emb2731 (embryo defective 2731) (TAIR:AT5G55940.1); Has 22 Blast hits to 22 proteins in 6 species: Archae - 0; Bacteria - 0; Metazoa - 0; Fungi - 0; Plants - 22; Viruses - 0; Other Eukaryotes - 0 (source: NCBI BLink).	protein_coding	y	http://toxic.berkeley.edu/CoGe/GEvo.pl?autogo=1&prog=blastn&word_size=15&drup1=30000&drdown1=30000&drup2=30000&drdown2=30000&dsid1=34474&dsid2=39129&chr1=5&x1=20984272&x2=14621515&chr2=scaffold_8&num_seqs=2#(AT5G51620-['fgenesh1_pm.C_scaffold_8000883'	http://toxic.berkeley.edu/CoGe/GEvo.pl?autogo=1&prog=blastn&word_size=15&drup1=30000&drdown1=30000&drup2=30000&drdown2=30000&dsgid1=7043&dsid2=39129&chr1=5&x1=20984272&x2=14621515&chr2=scaffold_8&num_seqs=2#(AT5G51620-['fgenesh1_pm.C_scaffold_8000883'	5	20984272	20985478	fgenesh1_pm.C_scaffold_8000883	fgenesh2_kg.8__1047__AT5G51640.1	872	scaffold_8	14617528	14625503	TRUE	'fgenesh2_kg.8__1047__AT5G51640.1'])
0	0	0	8	AT1G67020	EXPRESSED IN: leaf; CONTAINS InterPro DOMAIN/s: Retrotransposon gag protein (InterPro:IPR005162); Has 53 Blast hits to 53 proteins in 6 species: Archae - 0; Bacteria - 0; Metazoa - 0; Fungi - 0; Plants - 53; Viruses - 0; Other Eukaryotes - 0 (source: NCBI BLink).	TE	y	http://toxic.berkeley.edu/CoGe/GEvo.pl?autogo=1&prog=blastn&word_size=15&drup1=30000&drdown1=30000&drup2=30000&drdown2=30000&dsid1=34474&dsid2=39129&chr1=1&x1=25014671&x2=12054443&chr2=scaffold_2&num_seqs=2#(AT1G67020-['lyrata_scaffold_2_12049838_12050096'	http://toxic.berkeley.edu/CoGe/GEvo.pl?autogo=1&prog=blastn&word_size=15&drup1=30000&drdown1=30000&drup2=30000&drdown2=30000&dsgid1=7043&dsid2=39129&chr1=1&x1=25014671&x2=12054443&chr2=scaffold_2&num_seqs=2#(AT1G67020-['lyrata_scaffold_2_12049838_12050096'	1	25014671	25016650	lyrata_scaffold_2_12049838_12050096	fgenesh2_kg.2__926__AT1G67025.1	9999	scaffold_2	12049838	12059048	TRUE	'fgenesh2_kg.2__926__AT1G67025.1'])
0	0	0	2	AT5G51360	EXPRESSED IN: sperm cell, sepal, flower; EXPRESSED DURING: petal differentiation and expansion stage; CONTAINS InterPro DOMAIN/s: TFIIS N-terminal (InterPro:IPR017923); unknown protein (TAIR:AT3G50373.1); Has 6 Blast hits to 6 proteins in 2 species: Archae - 0; Bacteria - 0; Metazoa - 0; Fungi - 0; Plants - 6; Viruses - 0; Other Eukaryotes - 0 (source: NCBI BLink).	protein_coding	y	http://toxic.berkeley.edu/CoGe/GEvo.pl?autogo=1&prog=blastn&word_size=15&drup1=30000&drdown1=30000&drup2=30000&drdown2=30000&dsid1=34474&dsid2=39129&chr1=5&x1=20889144&x2=14472342&chr2=scaffold_8&num_seqs=2#(AT5G51360-['Al_scaffold_0008_1505'	http://toxic.berkeley.edu/CoGe/GEvo.pl?autogo=1&prog=blastn&word_size=15&drup1=30000&drdown1=30000&drup2=30000&drdown2=30000&dsgid1=7043&dsid2=39129&chr1=5&x1=20889144&x2=14472342&chr2=scaffold_8&num_seqs=2#(AT5G51360-['Al_scaffold_0008_1505'	5	20889144	20889503	Al_scaffold_0008_1505	fgenesh2_kg.8__1023__AT5G51370.2	9999	scaffold_8	14469873	14474812	TRUE	'fgenesh2_kg.8__1023__AT5G51370.2'])
0	0	0	2	AT4G26460	EXPRESSED IN: sperm cell; GAMT1; S-adenosylmethionine-dependent methyltransferase/ gibberellin carboxyl-O-methyltransferase (TAIR:AT4G26420.2); Has 40 Blast hits to 39 proteins in 6 species: Archae - 0; Bacteria - 0; Metazoa - 0; Fungi - 0; Plants - 40; Viruses - 0; Other Eukaryotes - 0 (source: NCBI BLink).	protein_coding	y	http://toxic.berkeley.edu/CoGe/GEvo.pl?autogo=1&prog=blastn&word_size=15&drup1=30000&drdown1=30000&drup2=30000&drdown2=30000&dsid1=34474&dsid2=39129&chr1=4&x1=13369541&x2=6661586&chr2=scaffold_7&num_seqs=2#(AT4G26460-['fgenesh2_kg.7__1599__AT4G26470.1'	http://toxic.berkeley.edu/CoGe/GEvo.pl?autogo=1&prog=blastn&word_size=15&drup1=30000&drdown1=30000&drup2=30000&drdown2=30000&dsgid1=7043&dsid2=39129&chr1=4&x1=13369541&x2=6661586&chr2=scaffold_7&num_seqs=2#(AT4G26460-['fgenesh2_kg.7__1599__AT4G26470.1'	4	13369541	13370019	fgenesh2_kg.7__1599__AT4G26470.1	fgenesh2_kg.7__1600__AT4G26450.1	9999	scaffold_7	6655949	6667224	TRUE	'fgenesh2_kg.7__1600__AT4G26450.1'])
0	0	0	250	AT3G13280	EXPRESSED IN: stem, sperm cell, leaf whorl, sepal, flower; EXPRESSED DURING: petal differentiation and expansion stage; CONTAINS InterPro DOMAIN/s: Protein of unknown function DUF537 (InterPro:IPR007491); zinc ion binding (TAIR:AT1G01355.1); Has 66 Blast hits to 64 proteins in 5 species: Archae - 0; Bacteria - 0; Metazoa - 0; Fungi - 0; Plants - 66; Viruses - 0; Other Eukaryotes - 0 (source: NCBI…	protein_coding	y	http://toxic.berkeley.edu/CoGe/GEvo.pl?autogo=1&prog=blastn&word_size=15&drup1=30000&drdown1=30000&drup2=30000&drdown2=30000&dsid1=34474&dsid2=39129&chr1=3&x1=4295334&x2=5354820&chr2=scaffold_3&num_seqs=2#(AT3G13280-['scaffold_301523.1'	http://toxic.berkeley.edu/CoGe/GEvo.pl?autogo=1&prog=blastn&word_size=15&drup1=30000&drdown1=30000&drup2=30000&drdown2=30000&dsgid1=7043&dsid2=39129&chr1=3&x1=4295334&x2=5354820&chr2=scaffold_3&num_seqs=2#(AT3G13280-['scaffold_301523.1'	3	4295334	4297007	scaffold_301523.1	lyrata_scaffold_3_5357436_5357652	9999	scaffold_3	5351988	5357652	TRUE	'lyrata_scaffold_3_5357436_5357652'])
0	0	0	20	AT5G21020	expressed protein	protein_coding	y	http://toxic.berkeley.edu/CoGe/GEvo.pl?autogo=1&prog=blastn&word_size=15&drup1=30000&drdown1=30000&drup2=30000&drdown2=30000&dsid1=34474&dsid2=39129&chr1=5&x1=7138764&x2=8922443&chr2=scaffold_6&num_seqs=2#(AT5G21020-['scaffold_602199.1'	http://toxic.berkeley.edu/CoGe/GEvo.pl?autogo=1&prog=blastn&word_size=15&drup1=30000&drdown1=30000&drup2=30000&drdown2=30000&dsgid1=7043&dsid2=39129&chr1=5&x1=7138764&x2=8922443&chr2=scaffold_6&num_seqs=2#(AT5G21020-['scaffold_602199.1'	5	7138764	7139663	scaffold_602199.1	fgenesh1_pm.C_scaffold_6001704	9999	scaffold_6	8918767	8926120	TRUE	'fgenesh1_pm.C_scaffold_6001704'])
0	0	0	142	AT3G18120	F-box family protein-related; CONTAINS InterPro DOMAIN/s: F-box associated (InterPro:IPR006527), F-box associated type 1 (InterPro:IPR017451); F-box family protein (TAIR:AT3G17620.1); Has 356 Blast hits to 344 proteins in 2 species: Archae - 0; Bacteria - 0; Metazoa - 0; Fungi - 0; Plants - 356; Viruses - 0; Other Eukaryotes - 0 (source: NCBI BLink).	protein_coding	y	http://toxic.berkeley.edu/CoGe/GEvo.pl?autogo=1&prog=blastn&word_size=15&drup1=30000&drdown1=30000&drup2=30000&drdown2=30000&dsid1=34474&dsid2=39129&chr1=3&x1=6210096&x2=7747075&chr2=scaffold_3&num_seqs=2#(AT3G18120-['fgenesh1_pm.C_scaffold_3001585'	http://toxic.berkeley.edu/CoGe/GEvo.pl?autogo=1&prog=blastn&word_size=15&drup1=30000&drdown1=30000&drup2=30000&drdown2=30000&dsgid1=7043&dsid2=39129&chr1=3&x1=6210096&x2=7747075&chr2=scaffold_3&num_seqs=2#(AT3G18120-['fgenesh1_pm.C_scaffold_3001585'	3	6210096	6210578	fgenesh1_pm.C_scaffold_3001585	scaffold_302135.1	30	scaffold_3	7743652	7750499	TRUE	'scaffold_302135.1'])
0	124	2309	13	AT1G71290	F-box family protein-related; CONTAINS InterPro DOMAIN/s: F-box associated type 3 (InterPro:IPR013187), F-box associated type 1 (InterPro:IPR017451); F-box family protein (TAIR:AT1G70970.1); Has 274 Blast hits to 272 proteins in 2 species: Archae - 0; Bacteria - 0; Metazoa - 0; Fungi - 0; Plants - 274; Viruses - 0; Other Eukaryotes - 0 (source: NCBI BLink).	protein_coding	y	http://toxic.berkeley.edu/CoGe/GEvo.pl?autogo=1&prog=blastn&word_size=15&drup1=30000&drdown1=30000&drup2=30000&drdown2=30000&dsid1=34474&dsid2=39129&chr1=1&x1=26876305&x2=14853552&chr2=scaffold_2&num_seqs=2#(AT1G71290-['fgenesh2_kg.2__1389__AT1G71270.1'	http://toxic.berkeley.edu/CoGe/GEvo.pl?autogo=1&prog=blastn&word_size=15&drup1=30000&drdown1=30000&drup2=30000&drdown2=30000&dsgid1=7043&dsid2=39129&chr1=1&x1=26876305&x2=14853552&chr2=scaffold_2&num_seqs=2#(AT1G71290-['fgenesh2_kg.2__1389__AT1G71270.1'	1	26876305	26876904	fgenesh2_kg.2__1389__AT1G71270.1	Al_scaffold_0002_1814	43	scaffold_2	14847758	14859346	TRUE	'Al_scaffold_0002_1814'])
0	0	0	1	AT5G48550	F-box family protein-related; EXPRESSED IN: leaf whorl; CONTAINS InterPro DOMAIN/s: Cyclin-like F-box (InterPro:IPR001810), F-box associated type 1 (InterPro:IPR017451); F-box family protein (TAIR:AT1G47730.1); Has 160 Blast hits to 160 proteins in 18 species: Archae - 0; Bacteria - 0; Metazoa - 0; Fungi - 0; Plants - 160; Viruses - 0; Other Eukaryotes - 0 (source: NCBI BLink).	protein_coding	y (fractionated)	http://toxic.berkeley.edu/CoGe/GEvo.pl?autogo=1&prog=blastn&word_size=15&drup1=30000&drdown1=30000&drup2=30000&drdown2=30000&dsid1=34474&dsid2=39129&chr1=5&x1=19696143&x2=11838831&chr2=scaffold_8&num_seqs=2#(AT5G48550-['fgenesh2_kg.8__733__AT5G48545.1'	http://toxic.berkeley.edu/CoGe/GEvo.pl?autogo=1&prog=blastn&word_size=15&drup1=30000&drdown1=30000&drup2=30000&drdown2=30000&dsgid1=7043&dsid2=39129&chr1=5&x1=19696143&x2=11838831&chr2=scaffold_8&num_seqs=2#(AT5G48550-['fgenesh2_kg.8__733__AT5G48545.1'	5	19696143	19697786	fgenesh2_kg.8__733__AT5G48545.1	fgenesh2_kg.8__734__AT5G48560.1	9999	scaffold_8	11822992	11854670	TRUE	'fgenesh2_kg.8__734__AT5G48560.1'])
0	0	16	145	AT3G10430	F-box family protein; CONTAINS InterPro DOMAIN/s: Cyclin-like F-box (InterPro:IPR001810), F-box associated (InterPro:IPR006527), F-box associated type 1 (InterPro:IPR017451); F-box family protein (FBX15) (TAIR:AT4G04690.1); Has 1064 Blast hits to 1052 proteins in 43 species: Archae - 0; Bacteria - 0; Metazoa - 0; Fungi - 0; Plants - 1062; Viruses - 0; Other Eukaryotes - 2 (source: NCBI BLink).	protein_coding	y	http://toxic.berkeley.edu/CoGe/GEvo.pl?autogo=1&prog=blastn&word_size=15&drup1=30000&drdown1=30000&drup2=30000&drdown2=30000&dsid1=34474&dsid2=39129&chr1=3&x1=3242755&x2=4168801&chr2=scaffold_3&num_seqs=2#(AT3G10430-['scaffold_301191.1'	http://toxic.berkeley.edu/CoGe/GEvo.pl?autogo=1&prog=blastn&word_size=15&drup1=30000&drdown1=30000&drup2=30000&drdown2=30000&dsgid1=7043&dsid2=39129&chr1=3&x1=3242755&x2=4168801&chr2=scaffold_3&num_seqs=2#(AT3G10430-['scaffold_301191.1'	3	3242755	3243867	scaffold_301191.1	Al_scaffold_0003_1051	9999	scaffold_3	4164853	4172750	TRUE	'Al_scaffold_0003_1051'])
0	128	214	229	AT1G62270	F-box family protein; CONTAINS InterPro DOMAIN/s: Cyclin-like F-box (InterPro:IPR001810), F-box associated (InterPro:IPR006527), F-box associated type 1 (InterPro:IPR017451); F-box family protein (TAIR:AT3G17480.1); Has 1017 Blast hits to 992 proteins in 42 species: Archae - 0; Bacteria - 0; Metazoa - 0; Fungi - 0; Plants - 1015; Viruses - 0; Other Eukaryotes - 2 (source: NCBI BLink).	protein_coding	y	http://toxic.berkeley.edu/CoGe/GEvo.pl?autogo=1&prog=blastn&word_size=15&drup1=30000&drdown1=30000&drup2=30000&drdown2=30000&dsid1=34474&dsid2=39129&chr1=1&x1=23008164&x2=1868729&chr2=scaffold_2&num_seqs=2#(AT1G62270-['scaffold_200335.1'	http://toxic.berkeley.edu/CoGe/GEvo.pl?autogo=1&prog=blastn&word_size=15&drup1=30000&drdown1=30000&drup2=30000&drdown2=30000&dsgid1=7043&dsid2=39129&chr1=1&x1=23008164&x2=1868729&chr2=scaffold_2&num_seqs=2#(AT1G62270-['scaffold_200335.1'	1	23008164	23009315	scaffold_200335.1	fgenesh1_pg.C_scaffold_2000255	27	scaffold_2	1862167	1875291	TRUE	'fgenesh1_pg.C_scaffold_2000255'])
0	0	0	173	AT5G60560	F-box family protein; CONTAINS InterPro DOMAIN/s: Cyclin-like F-box (InterPro:IPR001810), F-box associated (InterPro:IPR006527), F-box associated type 1 (InterPro:IPR017451); F-box family protein (TAIR:AT3G20030.1); Has 509 Blast hits to 486 proteins in 8 species: Archae - 0; Bacteria - 0; Metazoa - 0; Fungi - 0; Plants - 507; Viruses - 0; Other Eukaryotes - 2 (source: NCBI BLink).	protein_coding	y	http://toxic.berkeley.edu/CoGe/GEvo.pl?autogo=1&prog=blastn&word_size=15&drup1=30000&drdown1=30000&drup2=30000&drdown2=30000&dsid1=34474&dsid2=39129&chr1=5&x1=24363175&x2=19576463&chr2=scaffold_8&num_seqs=2#(AT5G60560-['scaffold_802691.1'	http://toxic.berkeley.edu/CoGe/GEvo.pl?autogo=1&prog=blastn&word_size=15&drup1=30000&drdown1=30000&drup2=30000&drdown2=30000&dsgid1=7043&dsid2=39129&chr1=5&x1=24363175&x2=19576463&chr2=scaffold_8&num_seqs=2#(AT5G60560-['scaffold_802691.1'	5	24363175	24364398	scaffold_802691.1	fgenesh2_kg.8__2019__AT5G60570.1	1723	scaffold_8	19575023	19577904	TRUE	'fgenesh2_kg.8__2019__AT5G60570.1'])
0	0	0	6	AT2G35280	F-box family protein; CONTAINS InterPro DOMAIN/s: Cyclin-like F-box (InterPro:IPR001810); F-box family protein (TAIR:AT3G30430.1); Has 20 Blast hits to 20 proteins in 5 species: Archae - 0; Bacteria - 0; Metazoa - 0; Fungi - 0; Plants - 20; Viruses - 0; Other Eukaryotes - 0 (source: NCBI BLink).	protein_coding	y	http://toxic.berkeley.edu/CoGe/GEvo.pl?autogo=1&prog=blastn&word_size=15&drup1=30000&drdown1=30000&drup2=30000&drdown2=30000&dsid1=34474&dsid2=39129&chr1=2&x1=14866457&x2=16757430&chr2=scaffold_4&num_seqs=2#(AT2G35280-['fgenesh2_kg.4__1552__AT2G35270.1'	http://toxic.berkeley.edu/CoGe/GEvo.pl?autogo=1&prog=blastn&word_size=15&drup1=30000&drdown1=30000&drup2=30000&drdown2=30000&dsgid1=7043&dsid2=39129&chr1=2&x1=14866457&x2=16757430&chr2=scaffold_4&num_seqs=2#(AT2G35280-['fgenesh2_kg.4__1552__AT2G35270.1'	2	14866457	14867279	fgenesh2_kg.4__1552__AT2G35270.1	fgenesh2_kg.4__1553__AT2G35290.1	9999	scaffold_4	16755569	16759291	TRUE	'fgenesh2_kg.4__1553__AT2G35290.1'])
0	0	0	181	AT2G16450	F-box family protein; EXPRESSED IN: leaf whorl, flower; EXPRESSED DURING: 4 anthesis, petal differentiation and expansion stage; CONTAINS InterPro DOMAIN/s: Cyclin-like F-box (InterPro:IPR001810), F-box associated type 3 (InterPro:IPR013187), F-box associated type 1 (InterPro:IPR017451); F-box family protein (TAIR:AT2G15640.1); Has 798 Blast hits to 758 proteins in 36 species: Archae - 0; Bacteri…	protein_coding	y	http://toxic.berkeley.edu/CoGe/GEvo.pl?autogo=1&prog=blastn&word_size=15&drup1=30000&drdown1=30000&drup2=30000&drdown2=30000&dsid1=34474&dsid2=39129&chr1=2&x1=7138602&x2=23348647&chr2=scaffold_3&num_seqs=2#(AT2G16450-['Al_scaffold_0003_3902'	http://toxic.berkeley.edu/CoGe/GEvo.pl?autogo=1&prog=blastn&word_size=15&drup1=30000&drdown1=30000&drup2=30000&drdown2=30000&dsgid1=7043&dsid2=39129&chr1=2&x1=7138602&x2=23348647&chr2=scaffold_3&num_seqs=2#(AT2G16450-['Al_scaffold_0003_3902'	2	7138602	7139885	Al_scaffold_0003_3902	scaffold_304283.1	62	scaffold_3	23344263	23353032	TRUE	'scaffold_304283.1'])
0	0	0	36	AT3G03360	F-box family protein; INVOLVED IN: biological_process unknown; LOCATED IN: chloroplast; EXPRESSED IN: 19 plant structures; EXPRESSED DURING: 9 growth stages; CONTAINS InterPro DOMAIN/s: Cyclin-like F-box (InterPro:IPR001810), Leucine-rich repeat 2 (InterPro:IPR013101); unknown protein (TAIR:AT3G18150.1); Has 1468 Blast hits to 1443 proteins in 16 species: Archae - 0; Bacteria - 0; Metazoa - 0; Fu…	protein_coding	y	http://toxic.berkeley.edu/CoGe/GEvo.pl?autogo=1&prog=blastn&word_size=15&drup1=30000&drdown1=30000&drup2=30000&drdown2=30000&dsid1=34474&dsid2=39129&chr1=3&x1=795225&x2=1008606&chr2=scaffold_3&num_seqs=2#(AT3G03360-['scaffold_300298.1'	http://toxic.berkeley.edu/CoGe/GEvo.pl?autogo=1&prog=blastn&word_size=15&drup1=30000&drdown1=30000&drup2=30000&drdown2=30000&dsgid1=7043&dsid2=39129&chr1=3&x1=795225&x2=1008606&chr2=scaffold_3&num_seqs=2#(AT3G03360-['scaffold_300298.1'	3	795225	796925	scaffold_300298.1	fgenesh2_kg.3__282__AT3G03320.1	2137	scaffold_3	1006181	1011032	TRUE	'fgenesh2_kg.3__282__AT3G03320.1'])
0	0	0	21	AT1G69090	F-box family protein; LOCATED IN: chloroplast; CONTAINS InterPro DOMAIN/s: Cyclin-like F-box (InterPro:IPR001810), Protein of unknown function DUF295 (InterPro:IPR005174); F-box family protein (TAIR:AT5G66830.1); Has 178 Blast hits to 167 proteins in 6 species: Archae - 0; Bacteria - 0; Metazoa - 0; Fungi - 0; Plants - 178; Viruses - 0; Other Eukaryotes - 0 (source: NCBI BLink).	protein_coding	y	http://toxic.berkeley.edu/CoGe/GEvo.pl?autogo=1&prog=blastn&word_size=15&drup1=30000&drdown1=30000&drup2=30000&drdown2=30000&dsid1=34474&dsid2=39129&chr1=1&x1=25981164&x2=13566151&chr2=scaffold_2&num_seqs=2#(AT1G69090-['scaffold_201763.1'	http://toxic.berkeley.edu/CoGe/GEvo.pl?autogo=1&prog=blastn&word_size=15&drup1=30000&drdown1=30000&drup2=30000&drdown2=30000&dsgid1=7043&dsid2=39129&chr1=1&x1=25981164&x2=13566151&chr2=scaffold_2&num_seqs=2#(AT1G69090-['scaffold_201763.1'	1	25981164	25982369	scaffold_201763.1	scaffold_201764.1	9999	scaffold_2	13562777	13569526	TRUE	'scaffold_201764.1'])
0	198	198	91	AT1G50980	F-box family protein; LOCATED IN: membrane; EXPRESSED IN: leaf; CONTAINS InterPro DOMAIN/s: Cyclin-like F-box (InterPro:IPR001810), FBD (InterPro:IPR013596), FBD-like (InterPro:IPR006566); unknown protein (TAIR:AT5G56800.1); Has 757 Blast hits to 735 proteins in 11 species: Archae - 0; Bacteria - 0; Metazoa - 5; Fungi - 0; Plants - 752; Viruses - 0; Other Eukaryotes - 0 (source: NCBI BLink).	protein_coding	y	http://toxic.berkeley.edu/CoGe/GEvo.pl?autogo=1&prog=blastn&word_size=15&drup1=30000&drdown1=30000&drup2=30000&drdown2=30000&dsid1=34474&dsid2=39129&chr1=1&x1=18904209&x2=26728656&chr2=scaffold_1&num_seqs=2#(AT1G50980-['scaffold_104843.1'	http://toxic.berkeley.edu/CoGe/GEvo.pl?autogo=1&prog=blastn&word_size=15&drup1=30000&drdown1=30000&drup2=30000&drdown2=30000&dsgid1=7043&dsid2=39129&chr1=1&x1=18904209&x2=26728656&chr2=scaffold_1&num_seqs=2#(AT1G50980-['scaffold_104843.1'	1	18904209	18905725	scaffold_104843.1	scaffold_104844.1	23	scaffold_1	26724010	26733303	TRUE	'scaffold_104844.1'])
0	0	0	5	AT5G23410	FKF1 (FLAVIN-BINDING, KELCH REPEAT, F BOX 1); signal transducer/ two-component sensor/ ubiquitin-protein ligase (TAIR:AT1G68050.1); Has 53 Blast hits to 53 proteins in 8 species: Archae - 0; Bacteria - 0; Metazoa - 0; Fungi - 0; Plants - 53; Viruses - 0; Other Eukaryotes - 0 (source: NCBI BLink).	protein_coding	y	http://toxic.berkeley.edu/CoGe/GEvo.pl?autogo=1&prog=blastn&word_size=15&drup1=30000&drdown1=30000&drup2=30000&drdown2=30000&dsid1=34474&dsid2=39129&chr1=5&x1=7885594&x2=10022723&chr2=scaffold_6&num_seqs=2#(AT5G23410-['scaffold_602412.1'	http://toxic.berkeley.edu/CoGe/GEvo.pl?autogo=1&prog=blastn&word_size=15&drup1=30000&drdown1=30000&drup2=30000&drdown2=30000&dsgid1=7043&dsid2=39129&chr1=5&x1=7885594&x2=10022723&chr2=scaffold_6&num_seqs=2#(AT5G23410-['scaffold_602412.1'	5	7885594	7886241	scaffold_602412.1	scaffold_602413.1	9999	scaffold_6	10020930	10024517	TRUE	'scaffold_602413.1'])
0	0	0	246	AT5G45180	flavin-containing monooxygenase family protein / FMO family protein; FUNCTIONS IN: NADP or NADPH binding, monooxygenase activity, FAD binding, flavin-containing monooxygenase activity; CONTAINS InterPro DOMAIN/s: Flavin-containing monooxygenase FMO (InterPro:IPR000960); FMO1 (FLAVIN-DEPENDENT MONOOXYGENASE 1); FAD binding / NADP or NADPH binding / electron carrier/ flavin-containing monooxygenase…	protein_coding	y	http://toxic.berkeley.edu/CoGe/GEvo.pl?autogo=1&prog=blastn&word_size=15&drup1=30000&drdown1=30000&drup2=30000&drdown2=30000&dsid1=34474&dsid2=39129&chr1=5&x1=18291406&x2=2451433&chr2=scaffold_8&num_seqs=2#(AT5G45180-['fgenesh2_kg.8__277__AT5G45190.1'	http://toxic.berkeley.edu/CoGe/GEvo.pl?autogo=1&prog=blastn&word_size=15&drup1=30000&drdown1=30000&drup2=30000&drdown2=30000&dsgid1=7043&dsid2=39129&chr1=5&x1=18291406&x2=2451433&chr2=scaffold_8&num_seqs=2#(AT5G45180-['fgenesh2_kg.8__277__AT5G45190.1'	5	18291406	18293795	fgenesh2_kg.8__277__AT5G45190.1	fgenesh2_kg.8__278__AT5G45170.1	9999	scaffold_8	2447569	2455298	TRUE	'fgenesh2_kg.8__278__AT5G45170.1'])
0	0	101	6	AT3G51210	flavonol 3-sulfotransferase-related; FUNCTIONS IN: sulfotransferase activity; CONTAINS InterPro DOMAIN/s: Sulfotransferase (InterPro:IPR000863); sulfotransferase family protein (TAIR:AT5G43690.1); Has 116 Blast hits to 116 proteins in 9 species: Archae - 0; Bacteria - 0; Metazoa - 1; Fungi - 0; Plants - 115; Viruses - 0; Other Eukaryotes - 0 (source: NCBI BLink).	protein_coding	y	http://toxic.berkeley.edu/CoGe/GEvo.pl?autogo=1&prog=blastn&word_size=15&drup1=30000&drdown1=30000&drup2=30000&drdown2=30000&dsid1=34474&dsid2=39129&chr1=3&x1=19031865&x2=15554885&chr2=scaffold_5&num_seqs=2#(AT3G51210-['fgenesh1_pm.C_scaffold_5001223'	http://toxic.berkeley.edu/CoGe/GEvo.pl?autogo=1&prog=blastn&word_size=15&drup1=30000&drdown1=30000&drup2=30000&drdown2=30000&dsgid1=7043&dsid2=39129&chr1=3&x1=19031865&x2=15554885&chr2=scaffold_5&num_seqs=2#(AT3G51210-['fgenesh1_pm.C_scaffold_5001223'	3	19031865	19032180	fgenesh1_pm.C_scaffold_5001223	fgenesh2_kg.5__1465__AT3G51220.1	9999	scaffold_5	15553590	15556180	TRUE	'fgenesh2_kg.5__1465__AT3G51220.1'])
0	139	178	6	AT1G50390	fructokinase-related; FUNCTIONS IN: molecular_function unknown; INVOLVED IN: acetate fermentation, sucrose biosynthetic process, sucrose catabolic process, using beta-fructofuranosidase; LOCATED IN: cellular_component unknown; EXPRESSED IN: male gametophyte; EXPRESSED DURING: L mature pollen stage, M germinated pollen stage; CONTAINS InterPro DOMAIN/s: Carbohydrate/purine kinase (InterPro:IPR0116…	protein_coding	y	http://toxic.berkeley.edu/CoGe/GEvo.pl?autogo=1&prog=blastn&word_size=15&drup1=30000&drdown1=30000&drup2=30000&drdown2=30000&dsid1=34474&dsid2=39129&chr1=1&x1=18670654&x2=26294147&chr2=scaffold_1&num_seqs=2#(AT1G50390-['scaffold_104763.1'	http://toxic.berkeley.edu/CoGe/GEvo.pl?autogo=1&prog=blastn&word_size=15&drup1=30000&drdown1=30000&drup2=30000&drdown2=30000&dsgid1=7043&dsid2=39129&chr1=1&x1=18670654&x2=26294147&chr2=scaffold_1&num_seqs=2#(AT1G50390-['scaffold_104763.1'	1	18670654	18671345	scaffold_104763.1	fgenesh1_pg.C_scaffold_1003757	6901	scaffold_1	26289966	26298328	TRUE	'fgenesh1_pg.C_scaffold_1003757'])
0	0	0	106	AT3G14480	glycine/proline-rich protein; LOCATED IN: endomembrane system; Has 19884 Blast hits to 6989 proteins in 628 species: Archae - 14; Bacteria - 4314; Metazoa - 7290; Fungi - 848; Plants - 4804; Viruses - 350; Other Eukaryotes - 2264 (source: NCBI BLink).	protein_coding	y	http://toxic.berkeley.edu/CoGe/GEvo.pl?autogo=1&prog=blastn&word_size=15&drup1=30000&drdown1=30000&drup2=30000&drdown2=30000&dsid1=34474&dsid2=39129&chr1=3&x1=4862160&x2=6088076&chr2=scaffold_3&num_seqs=2#(AT3G14480-['fgenesh2_kg.3__1572__AT3G14470.1'	http://toxic.berkeley.edu/CoGe/GEvo.pl?autogo=1&prog=blastn&word_size=15&drup1=30000&drdown1=30000&drup2=30000&drdown2=30000&dsgid1=7043&dsid2=39129&chr1=3&x1=4862160&x2=6088076&chr2=scaffold_3&num_seqs=2#(AT3G14480-['fgenesh2_kg.3__1572__AT3G14470.1'	3	4862160	4862687	fgenesh2_kg.3__1572__AT3G14470.1	fgenesh1_pg.C_scaffold_3001346	1302	scaffold_3	6082508	6093644	TRUE	'fgenesh1_pg.C_scaffold_3001346'])
0	0	0	4	AT4G38300	glycosyl hydrolase family 10 protein; FUNCTIONS IN: cation binding, hydrolase activity, hydrolyzing O-glycosyl compounds, catalytic activity; INVOLVED IN: carbohydrate metabolic process; CONTAINS InterPro DOMAIN/s: Glycoside hydrolase, family 10 (InterPro:IPR001000), Glycoside hydrolase, catalytic core (InterPro:IPR017853), Glycoside hydrolase, subgroup, catalytic core (InterPro:IPR013781); glyco…	protein_coding	y (v. fractionated)	http://toxic.berkeley.edu/CoGe/GEvo.pl?autogo=1&prog=blastn&word_size=15&drup1=30000&drdown1=30000&drup2=30000&drdown2=30000&dsid1=34474&dsid2=39129&chr1=4&x1=17944550&x2=1170746&chr2=scaffold_7&num_seqs=2#(AT4G38300-['lyrata_scaffold_7_1169212_1170064'	http://toxic.berkeley.edu/CoGe/GEvo.pl?autogo=1&prog=blastn&word_size=15&drup1=30000&drdown1=30000&drup2=30000&drdown2=30000&dsgid1=7043&dsid2=39129&chr1=4&x1=17944550&x2=1170746&chr2=scaffold_7&num_seqs=2#(AT4G38300-['lyrata_scaffold_7_1169212_1170064'	4	17944550	17945485	lyrata_scaffold_7_1169212_1170064	fgenesh2_kg.7__281__AT4G37680.1	337	scaffold_7	1169212	1172280	TRUE	'fgenesh2_kg.7__281__AT4G37680.1'])
0	0	886	18	AT1G18310	glycosyl hydrolase family 81 protein; FUNCTIONS IN: hydrolase activity, acting on glycosyl bonds, endo-1,3(4)-beta-glucanase activity; INVOLVED IN: cell wall macromolecule catabolic process; CONTAINS InterPro DOMAIN/s: Glycoside hydrolase, family 81 (InterPro:IPR005200); glycosyl hydrolase family 81 protein (TAIR:AT5G15870.1); Has 263 Blast hits to 258 proteins in 83 species: Archae - 0; Bacteria…	protein_coding	y	http://toxic.berkeley.edu/CoGe/GEvo.pl?autogo=1&prog=blastn&word_size=15&drup1=30000&drdown1=30000&drup2=30000&drdown2=30000&dsid1=34474&dsid2=39129&chr1=1&x1=6301193&x2=7684998&chr2=scaffold_1&num_seqs=2#(AT1G18310-['fgenesh1_pm.C_scaffold_1001564'	http://toxic.berkeley.edu/CoGe/GEvo.pl?autogo=1&prog=blastn&word_size=15&drup1=30000&drdown1=30000&drup2=30000&drdown2=30000&dsgid1=7043&dsid2=39129&chr1=1&x1=6301193&x2=7684998&chr2=scaffold_1&num_seqs=2#(AT1G18310-['fgenesh1_pm.C_scaffold_1001564'	1	6301193	6303949	fgenesh1_pm.C_scaffold_1001564	fgenesh2_kg.1__2002__AT3G10110.1	5115	scaffold_1	7683471	7686526	TRUE	'fgenesh2_kg.1__2002__AT3G10110.1'])
0	0	0	16	AT2G22930	glycosyltransferase family protein; FUNCTIONS IN: transferase activity, transferring glycosyl groups; INVOLVED IN: metabolic process; LOCATED IN: endomembrane system; EXPRESSED IN: hypocotyl, flower, root; EXPRESSED DURING: petal differentiation and expansion stage; CONTAINS InterPro DOMAIN/s: UDP-glucuronosyl/UDP-glucosyltransferase (InterPro:IPR002213); glycosyltransferase family protein (TAIR:…	protein_coding	y	http://toxic.berkeley.edu/CoGe/GEvo.pl?autogo=1&prog=blastn&word_size=15&drup1=30000&drdown1=30000&drup2=30000&drdown2=30000&dsid1=34474&dsid2=39129&chr1=2&x1=9766753&x2=1356623&chr2=scaffold_4&num_seqs=2#(AT2G22930-['scaffold_400251.1'	http://toxic.berkeley.edu/CoGe/GEvo.pl?autogo=1&prog=blastn&word_size=15&drup1=30000&drdown1=30000&drup2=30000&drdown2=30000&dsgid1=7043&dsid2=39129&chr1=2&x1=9766753&x2=1356623&chr2=scaffold_4&num_seqs=2#(AT2G22930-['scaffold_400251.1'	2	9766753	9768243	scaffold_400251.1	scaffold_400253.1	9999	scaffold_4	1352592	1360654	TRUE	'scaffold_400253.1'])
0	0	362	16	AT1G50920	GTP-binding protein-related; FUNCTIONS IN: GTP binding, nucleotide binding; LOCATED IN: membrane; EXPRESSED IN: 22 plant structures; EXPRESSED DURING: 13 growth stages; CONTAINS InterPro DOMAIN/s: GTP1/OBG (InterPro:IPR006073), Nucleolar GTP-binding 1 (InterPro:IPR010674), NOG, C-terminal (InterPro:IPR012973); GTP-binding protein-related (TAIR:AT1G10300.1); Has 6304 Blast hits to 6137 proteins in…	protein_coding	y	http://toxic.berkeley.edu/CoGe/GEvo.pl?autogo=1&prog=blastn&word_size=15&drup1=30000&drdown1=30000&drup2=30000&drdown2=30000&dsid1=34474&dsid2=39129&chr1=1&x1=18873807&x2=26676374&chr2=scaffold_1&num_seqs=2#(AT1G50920-['fgenesh2_kg.1__4166__AT1G50910.1'	http://toxic.berkeley.edu/CoGe/GEvo.pl?autogo=1&prog=blastn&word_size=15&drup1=30000&drdown1=30000&drup2=30000&drdown2=30000&dsgid1=7043&dsid2=39129&chr1=1&x1=18873807&x2=26676374&chr2=scaffold_1&num_seqs=2#(AT1G50920-['fgenesh2_kg.1__4166__AT1G50910.1'	1	18873807	18876598	fgenesh2_kg.1__4166__AT1G50910.1	fgenesh2_kg.1__4167__AT1G50930.1	6479	scaffold_1	26671838	26680910	TRUE	'fgenesh2_kg.1__4167__AT1G50930.1'])
0		0	162	AT1G09995	helicase-related (TAIR:AT1G79890.1); Has 14 Blast hits to 14 proteins in 4 species: Archae - 0; Bacteria - 0; Metazoa - 0; Fungi - 0; Plants - 14; Viruses - 0; Other Eukaryotes - 0 (source: NCBI BLink).	protein_coding	y	http://toxic.berkeley.edu/CoGe/GEvo.pl?autogo=1&prog=blastn&word_size=15&drup1=30000&drdown1=30000&drup2=30000&drdown2=30000&dsid1=34474&dsid2=39129&chr1=1&x1=3262267&x2=3853566&chr2=scaffold_1&num_seqs=2#(AT1G09995-['scaffold_101051.1'	http://toxic.berkeley.edu/CoGe/GEvo.pl?autogo=1&prog=blastn&word_size=15&drup1=30000&drdown1=30000&drup2=30000&drdown2=30000&dsgid1=7043&dsid2=39129&chr1=1&x1=3262267&x2=3853566&chr2=scaffold_1&num_seqs=2#(AT1G09995-['scaffold_101051.1'	1	3262267	3263614	scaffold_101051.1	scaffold_101052.1	3345	scaffold_1	3849239	3857894	TRUE	'scaffold_101052.1'])
0	0	0	16	AT1G13370	histone H3, putative; FUNCTIONS IN: DNA binding; INVOLVED IN: nucleosome assembly; LOCATED IN: nucleus, chloroplast, nucleosome; EXPRESSED IN: flower, inflorescence, root, leaf; EXPRESSED DURING: seedling growth; CONTAINS InterPro DOMAIN/s: Histone H3 (InterPro:IPR000164), Histone-fold (InterPro:IPR009072), Histone core (InterPro:IPR007125); histone H3 (TAIR:AT5G10980.1); Has 10206 Blast hits to …	protein_coding	y	http://toxic.berkeley.edu/CoGe/GEvo.pl?autogo=1&prog=blastn&word_size=15&drup1=30000&drdown1=30000&drup2=30000&drdown2=30000&dsid1=34474&dsid2=39129&chr1=1&x1=4587777&x2=5609401&chr2=scaffold_1&num_seqs=2#(AT1G13370-['scaffold_101496.1'	http://toxic.berkeley.edu/CoGe/GEvo.pl?autogo=1&prog=blastn&word_size=15&drup1=30000&drdown1=30000&drup2=30000&drdown2=30000&dsgid1=7043&dsid2=39129&chr1=1&x1=4587777&x2=5609401&chr2=scaffold_1&num_seqs=2#(AT1G13370-['scaffold_101496.1'	1	4587777	4588610	scaffold_101496.1	fgenesh2_kg.1__1446__AT1G13380.1	667	scaffold_1	5600688	5618115	TRUE	'fgenesh2_kg.1__1446__AT1G13380.1'])
0	0	71	222	AT4G11430	hydroxyproline-rich glycoprotein family protein; Has 54861 Blast hits to 27597 proteins in 1062 species: Archae - 164; Bacteria - 6191; Metazoa - 23241; Fungi - 7869; Plants - 9100; Viruses - 1865; Other Eukaryotes - 6431 (source: NCBI BLink).	protein_coding	y	http://toxic.berkeley.edu/CoGe/GEvo.pl?autogo=1&prog=blastn&word_size=15&drup1=30000&drdown1=30000&drup2=30000&drdown2=30000&dsid1=34474&dsid2=39129&chr1=4&x1=6952794&x2=21161570&chr2=scaffold_6&num_seqs=2#(AT4G11430-['fgenesh2_kg.6__3105__AT4G11420.1'	http://toxic.berkeley.edu/CoGe/GEvo.pl?autogo=1&prog=blastn&word_size=15&drup1=30000&drdown1=30000&drup2=30000&drdown2=30000&dsgid1=7043&dsid2=39129&chr1=4&x1=6952794&x2=21161570&chr2=scaffold_6&num_seqs=2#(AT4G11430-['fgenesh2_kg.6__3105__AT4G11420.1'	4	6952794	6954237	fgenesh2_kg.6__3105__AT4G11420.1	scaffold_603545.1	734	scaffold_6	21157287	21165853	TRUE	'scaffold_603545.1'])
0	0	0	20	AT1G32880	importin alpha-1 subunit, putative; FUNCTIONS IN: protein transporter activity, binding; INVOLVED IN: intracellular protein transport; LOCATED IN: cellular_component unknown; CONTAINS InterPro DOMAIN/s: Armadillo-like helical (InterPro:IPR011989), Armadillo (InterPro:IPR000225), Armadillo-type fold (InterPro:IPR016024); IMPA-1 (IMPORTIN ALPHA ISOFORM 1); binding / protein transporter (TAIR:AT3G06…	protein_coding	y	http://toxic.berkeley.edu/CoGe/GEvo.pl?autogo=1&prog=blastn&word_size=15&drup1=30000&drdown1=30000&drup2=30000&drdown2=30000&dsid1=34474&dsid2=39129&chr1=1&x1=11913908&x2=15177078&chr2=scaffold_1&num_seqs=2#(AT1G32880-['fgenesh2_kg.1__3425__AT1G32870.2'	http://toxic.berkeley.edu/CoGe/GEvo.pl?autogo=1&prog=blastn&word_size=15&drup1=30000&drdown1=30000&drup2=30000&drdown2=30000&dsgid1=7043&dsid2=39129&chr1=1&x1=11913908&x2=15177078&chr2=scaffold_1&num_seqs=2#(AT1G32880-['fgenesh2_kg.1__3425__AT1G32870.2'	1	11913908	11914715	fgenesh2_kg.1__3425__AT1G32870.2	fgenesh2_kg.1__3426__AT1G32900.1	4725	scaffold_1	15174207	15179949	TRUE	'fgenesh2_kg.1__3426__AT1G32900.1'])
0	0	0	2	AT5G01440	insulin-degrading enzyme-related; catalytic/ metal ion binding / metalloendopeptidase/ zinc ion binding (TAIR:AT1G06900.1); Has 385 Blast hits to 384 proteins in 107 species: Archae - 0; Bacteria - 9; Metazoa - 224; Fungi - 68; Plants - 53; Viruses - 0; Other Eukaryotes - 31 (source: NCBI BLink).	protein_coding	y	http://toxic.berkeley.edu/CoGe/GEvo.pl?autogo=1&prog=blastn&word_size=15&drup1=30000&drdown1=30000&drup2=30000&drdown2=30000&dsid1=34474&dsid2=39129&chr1=5&x1=179821&x2=246360&chr2=scaffold_6&num_seqs=2#(AT5G01440-['scaffold_600064.1'	http://toxic.berkeley.edu/CoGe/GEvo.pl?autogo=1&prog=blastn&word_size=15&drup1=30000&drdown1=30000&drup2=30000&drdown2=30000&dsgid1=7043&dsid2=39129&chr1=5&x1=179821&x2=246360&chr2=scaffold_6&num_seqs=2#(AT5G01440-['scaffold_600064.1'	5	179821	181320	scaffold_600064.1	fgenesh2_kg.6__67__AT5G01430.1	9999	scaffold_6	243154	249567	TRUE	'fgenesh2_kg.6__67__AT5G01430.1'])
0	49	49	48	AT1G57570	jacalin lectin family protein; CONTAINS InterPro DOMAIN/s: Mannose-binding lectin (InterPro:IPR001229); unknown protein (TAIR:AT1G61230.1); Has 1312 Blast hits to 448 proteins in 27 species: Archae - 0; Bacteria - 0; Metazoa - 0; Fungi - 0; Plants - 1312; Viruses - 0; Other Eukaryotes - 0 (source: NCBI BLink).	protein_coding	y	http://toxic.berkeley.edu/CoGe/GEvo.pl?autogo=1&prog=blastn&word_size=15&drup1=30000&drdown1=30000&drup2=30000&drdown2=30000&dsid1=34474&dsid2=39129&chr1=1&x1=21324603&x2=32871013&chr2=scaffold_1&num_seqs=2#(AT1G57570-['lyrata_scaffold_1_32870472_32871028'	http://toxic.berkeley.edu/CoGe/GEvo.pl?autogo=1&prog=blastn&word_size=15&drup1=30000&drdown1=30000&drup2=30000&drdown2=30000&dsgid1=7043&dsid2=39129&chr1=1&x1=21324603&x2=32871013&chr2=scaffold_1&num_seqs=2#(AT1G57570-['lyrata_scaffold_1_32870472_32871028'	1	21324603	21328302	lyrata_scaffold_1_32870472_32871028	fgenesh2_kg.1__4795__AT1G57565.1	1961	scaffold_1	32870472	32871555	TRUE	'fgenesh2_kg.1__4795__AT1G57565.1'])
0	0	0	98	AT4G33900	kelch repeat-containing F-box family protein; LOCATED IN: cellular_component unknown; CONTAINS InterPro DOMAIN/s: Cyclin-like F-box (InterPro:IPR001810), Galactose oxidase/kelch, beta-propeller (InterPro:IPR011043), Kelch repeat type 1 (InterPro:IPR006652), Kelch related (InterPro:IPR013089), Kelch-type beta propeller (InterPro:IPR015915); kelch repeat-containing F-box family protein (TAIR:AT4G23…	protein_coding	y	http://toxic.berkeley.edu/CoGe/GEvo.pl?autogo=1&prog=blastn&word_size=15&drup1=30000&drdown1=30000&drup2=30000&drdown2=30000&dsid1=34474&dsid2=39129&chr1=4&x1=16251577&x2=3060438&chr2=scaffold_7&num_seqs=2#(AT4G33900-['fgenesh2_kg.7__721__AT4G33905.1'	http://toxic.berkeley.edu/CoGe/GEvo.pl?autogo=1&prog=blastn&word_size=15&drup1=30000&drdown1=30000&drup2=30000&drdown2=30000&dsgid1=7043&dsid2=39129&chr1=4&x1=16251577&x2=3060438&chr2=scaffold_7&num_seqs=2#(AT4G33900-['fgenesh2_kg.7__721__AT4G33905.1'	4	16251577	16252716	fgenesh2_kg.7__721__AT4G33905.1	fgenesh2_kg.7__723__AT4G33890.1	174	scaffold_7	3057105	3063772	TRUE	'fgenesh2_kg.7__723__AT4G33890.1'])
0	0	30	214	AT5G51795	Kin17 DNA-binding protein-related; Kin17 DNA-binding protein-related (TAIR:AT1G55460.1); Has 458 Blast hits to 439 proteins in 143 species: Archae - 0; Bacteria - 2; Metazoa - 168; Fungi - 103; Plants - 42; Viruses - 0; Other Eukaryotes - 143 (source: NCBI BLink).	protein_coding	y	http://toxic.berkeley.edu/CoGe/GEvo.pl?autogo=1&prog=blastn&word_size=15&drup1=30000&drdown1=30000&drup2=30000&drdown2=30000&dsid1=34474&dsid2=39129&chr1=5&x1=21060309&x2=14737533&chr2=scaffold_8&num_seqs=2#(AT5G51795-['Al_scaffold_0008_1550'	http://toxic.berkeley.edu/CoGe/GEvo.pl?autogo=1&prog=blastn&word_size=15&drup1=30000&drdown1=30000&drup2=30000&drdown2=30000&dsgid1=7043&dsid2=39129&chr1=5&x1=21060309&x2=14737533&chr2=scaffold_8&num_seqs=2#(AT5G51795-['Al_scaffold_0008_1550'	5	21060309	21061420	Al_scaffold_0008_1550	fgenesh1_pg.C_scaffold_8001204	9999	scaffold_8	14730829	14744238	TRUE	'fgenesh1_pg.C_scaffold_8001204'])
0	0	40	137	AT5G16900	leucine-rich repeat protein kinase, putative; FUNCTIONS IN: kinase activity; INVOLVED IN: protein amino acid phosphorylation; LOCATED IN: endomembrane system; EXPRESSED IN: sperm cell, leaf whorl, embryo, sepal, root; EXPRESSED DURING: petal differentiation and expansion stage, D bilateral stage; CONTAINS InterPro DOMAIN/s: Protein kinase, ATP binding site (InterPro:IPR017441), Serine/threonine p…	protein_coding	y	http://toxic.berkeley.edu/CoGe/GEvo.pl?autogo=1&prog=blastn&word_size=15&drup1=30000&drdown1=30000&drup2=30000&drdown2=30000&dsid1=34474&dsid2=39129&chr1=5&x1=5555257&x2=6941639&chr2=scaffold_6&num_seqs=2#(AT5G16900-['scaffold_601734.1'	http://toxic.berkeley.edu/CoGe/GEvo.pl?autogo=1&prog=blastn&word_size=15&drup1=30000&drdown1=30000&drup2=30000&drdown2=30000&dsgid1=7043&dsid2=39129&chr1=5&x1=5555257&x2=6941639&chr2=scaffold_6&num_seqs=2#(AT5G16900-['scaffold_601734.1'	5	5555257	5559718	scaffold_601734.1	fgenesh2_kg.6__1688__AT5G16910.1	9999	scaffold_6	6936672	6946607	TRUE	'fgenesh2_kg.6__1688__AT5G16910.1'])
0	0	0	3	AT1G08120	LOCATED IN: cellular_component unknown; ATP binding / catalytic/ protein kinase (TAIR:AT5G26110.1); Has 380 Blast hits to 380 proteins in 166 species: Archae - 115; Bacteria - 0; Metazoa - 110; Fungi - 39; Plants - 20; Viruses - 0; Other Eukaryotes - 96 (source: NCBI BLink).	protein_coding	y	http://toxic.berkeley.edu/CoGe/GEvo.pl?autogo=1&prog=blastn&word_size=15&drup1=30000&drdown1=30000&drup2=30000&drdown2=30000&dsid1=34474&dsid2=39129&chr1=1&x1=2538687&x2=3030677&chr2=scaffold_1&num_seqs=2#(AT1G08120-['lyrata_scaffold_1_3026879_3027049'	http://toxic.berkeley.edu/CoGe/GEvo.pl?autogo=1&prog=blastn&word_size=15&drup1=30000&drdown1=30000&drup2=30000&drdown2=30000&dsgid1=7043&dsid2=39129&chr1=1&x1=2538687&x2=3030677&chr2=scaffold_1&num_seqs=2#(AT1G08120-['lyrata_scaffold_1_3026879_3027049'	1	2538687	2539216	lyrata_scaffold_1_3026879_3027049	scaffold_100833.1	9999	scaffold_1	3026879	3034476	TRUE	'scaffold_100833.1'])
0	0	112	9	AT5G26130	LOCATED IN: endomembrane system, extracellular region; EXPRESSED IN: root, leaf; EXPRESSED DURING: LP.04 four leaves visible; CONTAINS InterPro DOMAIN/s: Allergen V5/Tpx-1 related, conserved site (InterPro:IPR018244), Allergen V5/Tpx-1 related (InterPro:IPR001283), SCP-like extracellular (InterPro:IPR014044); pathogenesis-related protein, putative (TAIR:AT4G33710.1); Has 2282 Blast hits to 2195 p…	protein_coding	y	http://toxic.berkeley.edu/CoGe/GEvo.pl?autogo=1&prog=blastn&word_size=15&drup1=30000&drdown1=30000&drup2=30000&drdown2=30000&dsid1=34474&dsid2=39129&chr1=5&x1=9128113&x2=11870665&chr2=scaffold_6&num_seqs=2#(AT5G26130-['fgenesh2_kg.6__2590__AT5G26120.1'	http://toxic.berkeley.edu/CoGe/GEvo.pl?autogo=1&prog=blastn&word_size=15&drup1=30000&drdown1=30000&drup2=30000&drdown2=30000&dsgid1=7043&dsid2=39129&chr1=5&x1=9128113&x2=11870665&chr2=scaffold_6&num_seqs=2#(AT5G26130-['fgenesh2_kg.6__2590__AT5G26120.1'	5	9128113	9128607	fgenesh2_kg.6__2590__AT5G26120.1	Al_scaffold_0006_2535	9999	scaffold_6	11862998	11878332	TRUE	'Al_scaffold_0006_2535'])
0	0	0	13	AT4G00955	LOCATED IN: endomembrane system; EXPRESSED IN: 14 plant structures; EXPRESSED DURING: 9 growth stages; CONTAINS InterPro DOMAIN/s: EGF (InterPro:IPR006210); protein kinase family protein (TAIR:AT2G23450.2); Has 62 Blast hits to 56 proteins in 8 species: Archae - 0; Bacteria - 0; Metazoa - 12; Fungi - 0; Plants - 50; Viruses - 0; Other Eukaryotes - 0 (source: NCBI BLink).	protein_coding	y (group transposed?)	http://toxic.berkeley.edu/CoGe/GEvo.pl?autogo=1&prog=blastn&word_size=15&drup1=30000&drdown1=30000&drup2=30000&drdown2=30000&dsid1=34474&dsid2=39129&chr1=4&x1=412118&x2=24558003&chr2=scaffold_6&num_seqs=2#(AT4G00955-['scaffold_604197.1'	http://toxic.berkeley.edu/CoGe/GEvo.pl?autogo=1&prog=blastn&word_size=15&drup1=30000&drdown1=30000&drup2=30000&drdown2=30000&dsgid1=7043&dsid2=39129&chr1=4&x1=412118&x2=24558003&chr2=scaffold_6&num_seqs=2#(AT4G00955-['scaffold_604197.1'	4	412118	413327	scaffold_604197.1	fgenesh1_pm.C_scaffold_6002901	9999	scaffold_6	24554530	24561476	TRUE	'fgenesh1_pm.C_scaffold_6002901'])
0	0	184	5	AT1G49260	LOCATED IN: endomembrane system; EXPRESSED IN: 22 plant structures; EXPRESSED DURING: 14 growth stages; MSL5 (MECHANOSENSITIVE CHANNEL OF SMALL CONDUCTANCE-LIKE 5) (TAIR:AT3G14810.1); Has 63 Blast hits to 63 proteins in 8 species: Archae - 0; Bacteria - 0; Metazoa - 0; Fungi - 0; Plants - 63; Viruses - 0; Other Eukaryotes - 0 (source: NCBI BLink).	protein_coding	y	http://toxic.berkeley.edu/CoGe/GEvo.pl?autogo=1&prog=blastn&word_size=15&drup1=30000&drdown1=30000&drup2=30000&drdown2=30000&dsid1=34474&dsid2=39129&chr1=1&x1=18229538&x2=25238087&chr2=scaffold_1&num_seqs=2#(AT1G49260-['fgenesh1_pg.C_scaffold_1003613'	http://toxic.berkeley.edu/CoGe/GEvo.pl?autogo=1&prog=blastn&word_size=15&drup1=30000&drdown1=30000&drup2=30000&drdown2=30000&dsgid1=7043&dsid2=39129&chr1=1&x1=18229538&x2=25238087&chr2=scaffold_1&num_seqs=2#(AT1G49260-['fgenesh1_pg.C_scaffold_1003613'	1	18229538	18230635	fgenesh1_pg.C_scaffold_1003613	fgenesh1_pm.C_scaffold_1003128	9999	scaffold_1	25220933	25255241	TRUE	'fgenesh1_pm.C_scaffold_1003128'])
0	0	0	10	AT1G07190	LON1 (LON PROTEASE 1); ATP binding / ATP-dependent peptidase/ serine-type peptidase (TAIR:AT5G26860.1); Has 53 Blast hits to 53 proteins in 18 species: Archae - 0; Bacteria - 12; Metazoa - 0; Fungi - 8; Plants - 31; Viruses - 0; Other Eukaryotes - 2 (source: NCBI BLink).	protein_coding	y	http://toxic.berkeley.edu/CoGe/GEvo.pl?autogo=1&prog=blastn&word_size=15&drup1=30000&drdown1=30000&drup2=30000&drdown2=30000&dsid1=34474&dsid2=39129&chr1=1&x1=2208012&x2=2639102&chr2=scaffold_1&num_seqs=2#(AT1G07190-['scaffold_100724.1'	http://toxic.berkeley.edu/CoGe/GEvo.pl?autogo=1&prog=blastn&word_size=15&drup1=30000&drdown1=30000&drup2=30000&drdown2=30000&dsgid1=7043&dsid2=39129&chr1=1&x1=2208012&x2=2639102&chr2=scaffold_1&num_seqs=2#(AT1G07190-['scaffold_100724.1'	1	2208012	2208176	scaffold_100724.1	lyrata_scaffold_1_2640440_2640695	514	scaffold_1	2637510	2640695	TRUE	'lyrata_scaffold_1_2640440_2640695'])
0	0	0	220	AT5G38620	MADS-box protein (AGL73); FUNCTIONS IN: transcription factor activity, DNA binding; INVOLVED IN: regulation of transcription, DNA-dependent; LOCATED IN: nucleus; CONTAINS InterPro DOMAIN/s: Transcription factor, MADS-box (InterPro:IPR002100); MADS-box protein (AGL84) (TAIR:AT5G49420.1); Has 413 Blast hits to 413 proteins in 63 species: Archae - 0; Bacteria - 0; Metazoa - 23; Fungi - 2; Plants - 3…	protein_coding	y	http://toxic.berkeley.edu/CoGe/GEvo.pl?autogo=1&prog=blastn&word_size=15&drup1=30000&drdown1=30000&drup2=30000&drdown2=30000&dsid1=34474&dsid2=39129&chr1=5&x1=15481088&x2=23761952&chr2=scaffold_7&num_seqs=2#(AT5G38620-['fgenesh2_kg.7__3538__AT5G38640.1'	http://toxic.berkeley.edu/CoGe/GEvo.pl?autogo=1&prog=blastn&word_size=15&drup1=30000&drdown1=30000&drup2=30000&drdown2=30000&dsgid1=7043&dsid2=39129&chr1=5&x1=15481088&x2=23761952&chr2=scaffold_7&num_seqs=2#(AT5G38620-['fgenesh2_kg.7__3538__AT5G38640.1'	5	15481088	15482137	fgenesh2_kg.7__3538__AT5G38640.1	scaffold_704207.1	2623	scaffold_7	23757775	23766129	TRUE	'scaffold_704207.1'])
0	0	0	9	AT1G48150	MADS-box protein (AGL74 ); FUNCTIONS IN: transcription factor activity, DNA binding; INVOLVED IN: regulation of transcription, DNA-dependent; LOCATED IN: nucleus; CONTAINS InterPro DOMAIN/s: Transcription factor, MADS-box (InterPro:IPR002100); electron carrier/ iron-sulfur cluster binding (TAIR:AT1G50780.1); Has 282 Blast hits to 282 proteins in 44 species: Archae - 0; Bacteria - 0; Metazoa - 17;…	protein_coding	y	http://toxic.berkeley.edu/CoGe/GEvo.pl?autogo=1&prog=blastn&word_size=15&drup1=30000&drdown1=30000&drup2=30000&drdown2=30000&dsid1=34474&dsid2=39129&chr1=1&x1=17789066&x2=24446584&chr2=scaffold_1&num_seqs=2#(AT1G48150-['fgenesh1_pm.C_scaffold_1003029'	http://toxic.berkeley.edu/CoGe/GEvo.pl?autogo=1&prog=blastn&word_size=15&drup1=30000&drdown1=30000&drup2=30000&drdown2=30000&dsgid1=7043&dsid2=39129&chr1=1&x1=17789066&x2=24446584&chr2=scaffold_1&num_seqs=2#(AT1G48150-['fgenesh1_pm.C_scaffold_1003029'	1	17789066	17790037	fgenesh1_pm.C_scaffold_1003029	Al_scaffold_0001_4097	9999	scaffold_1	24444446	24448722	TRUE	'Al_scaffold_0001_4097'])
0	0	0	118	AT5G49420	MADS-box protein (AGL84); FUNCTIONS IN: transcription factor activity, DNA binding; INVOLVED IN: regulation of transcription, DNA-dependent; LOCATED IN: nucleus; EXPRESSED IN: pollen tube; CONTAINS InterPro DOMAIN/s: Transcription factor, MADS-box (InterPro:IPR002100); MADS-box protein (AGL73) (TAIR:AT5G38620.1); Has 436 Blast hits to 436 proteins in 66 species: Archae - 0; Bacteria - 0; Metazoa …	protein_coding	y	http://toxic.berkeley.edu/CoGe/GEvo.pl?autogo=1&prog=blastn&word_size=15&drup1=30000&drdown1=30000&drup2=30000&drdown2=30000&dsid1=34474&dsid2=39129&chr1=5&x1=20051900&x2=13059685&chr2=scaffold_8&num_seqs=2#(AT5G49420-['fgenesh1_pg.C_scaffold_8000972'	http://toxic.berkeley.edu/CoGe/GEvo.pl?autogo=1&prog=blastn&word_size=15&drup1=30000&drdown1=30000&drup2=30000&drdown2=30000&dsgid1=7043&dsid2=39129&chr1=5&x1=20051900&x2=13059685&chr2=scaffold_8&num_seqs=2#(AT5G49420-['fgenesh1_pg.C_scaffold_8000972'	5	20051900	20053396	fgenesh1_pg.C_scaffold_8000972	fgenesh2_kg.8__815__AT5G49430.1	18	scaffold_8	13054137	13065234	TRUE	'fgenesh2_kg.8__815__AT5G49430.1'])
0	0	0	0	AT3G53910	malate dehydrogenase-related; FUNCTIONS IN: L-malate dehydrogenase activity, catalytic activity; INVOLVED IN: malate metabolic process, carbohydrate metabolic process; LOCATED IN: endomembrane system; CONTAINS InterPro DOMAIN/s: Malate dehydrogenase, NAD-dependent, eukaryotes and gamma proteobacteria (InterPro:IPR010097), Lactate dehydrogenase/glycoside hydrolase, family 4, C-terminal (InterPro:I…	protein_coding	y	http://toxic.berkeley.edu/CoGe/GEvo.pl?autogo=1&prog=blastn&word_size=15&drup1=30000&drdown1=30000&drup2=30000&drdown2=30000&dsid1=34474&dsid2=39129&chr1=3&x1=19970834&x2=16769794&chr2=scaffold_5&num_seqs=2#(AT3G53910-['fgenesh1_pm.C_scaffold_5001472'	http://toxic.berkeley.edu/CoGe/GEvo.pl?autogo=1&prog=blastn&word_size=15&drup1=30000&drdown1=30000&drup2=30000&drdown2=30000&dsgid1=7043&dsid2=39129&chr1=3&x1=19970834&x2=16769794&chr2=scaffold_5&num_seqs=2#(AT3G53910-['fgenesh1_pm.C_scaffold_5001472'	3	19970834	19971424	fgenesh1_pm.C_scaffold_5001472	Al_scaffold_0005_2291	9999	scaffold_5	16766540	16773049	TRUE	'Al_scaffold_0005_2291'])
0	0	0	249	AT5G41160	Member of a family of proteins related to PUP1, a purine transporter. May be involved in the transport of purine and purine derivatives such as cytokinins, across the plasma membrane.	protein_coding	y	http://toxic.berkeley.edu/CoGe/GEvo.pl?autogo=1&prog=blastn&word_size=15&drup1=30000&drdown1=30000&drup2=30000&drdown2=30000&dsid1=34474&dsid2=39129&chr1=5&x1=16494588&x2=21717252&chr2=scaffold_7&num_seqs=2#(AT5G41160-['scaffold_703831.1'	http://toxic.berkeley.edu/CoGe/GEvo.pl?autogo=1&prog=blastn&word_size=15&drup1=30000&drdown1=30000&drup2=30000&drdown2=30000&dsgid1=7043&dsid2=39129&chr1=5&x1=16494588&x2=21717252&chr2=scaffold_7&num_seqs=2#(AT5G41160-['scaffold_703831.1'	5	16494588	16495664	scaffold_703831.1	fgenesh2_kg.7__3292__AT5G41150.1	9999	scaffold_7	21692775	21741729	TRUE	'fgenesh2_kg.7__3292__AT5G41150.1'])
0	0	248	30	AT5G02900	member of CYP96A	protein_coding	y	http://toxic.berkeley.edu/CoGe/GEvo.pl?autogo=1&prog=blastn&word_size=15&drup1=30000&drdown1=30000&drup2=30000&drdown2=30000&dsid1=34474&dsid2=39129&chr1=5&x1=674058&x2=790676&chr2=scaffold_6&num_seqs=2#(AT5G02900-['fgenesh1_pm.C_scaffold_6000168'	http://toxic.berkeley.edu/CoGe/GEvo.pl?autogo=1&prog=blastn&word_size=15&drup1=30000&drdown1=30000&drup2=30000&drdown2=30000&dsgid1=7043&dsid2=39129&chr1=5&x1=674058&x2=790676&chr2=scaffold_6&num_seqs=2#(AT5G02900-['fgenesh1_pm.C_scaffold_6000168'	5	674058	675567	fgenesh1_pm.C_scaffold_6000168	scaffold_600210.1	6125	scaffold_6	788906	792447	TRUE	'scaffold_600210.1'])
0	0	0	22	AT5G27100	member of Putative ligand-gated ion channel subunit family	protein_coding	y (fractionated)	http://toxic.berkeley.edu/CoGe/GEvo.pl?autogo=1&prog=blastn&word_size=15&drup1=30000&drdown1=30000&drup2=30000&drdown2=30000&dsid1=34474&dsid2=39129&chr1=5&x1=9535062&x2=13288842&chr2=scaffold_6&num_seqs=2#(AT5G27100-['scaffold_602944.1'	http://toxic.berkeley.edu/CoGe/GEvo.pl?autogo=1&prog=blastn&word_size=15&drup1=30000&drdown1=30000&drup2=30000&drdown2=30000&dsgid1=7043&dsid2=39129&chr1=5&x1=9535062&x2=13288842&chr2=scaffold_6&num_seqs=2#(AT5G27100-['scaffold_602944.1'	5	9535062	9538336	scaffold_602944.1	lyrata_scaffold_6_13293498_13294075	9999	scaffold_6	13283609	13294075	TRUE	'lyrata_scaffold_6_13293498_13294075'])
0	0	0	33	AT2G27070	member of Response Regulator: B- Type	protein_coding	y	http://toxic.berkeley.edu/CoGe/GEvo.pl?autogo=1&prog=blastn&word_size=15&drup1=30000&drdown1=30000&drup2=30000&drdown2=30000&dsid1=34474&dsid2=39129&chr1=2&x1=11562859&x2=10842575&chr2=scaffold_4&num_seqs=2#(AT2G27070-['scaffold_401055.1'	http://toxic.berkeley.edu/CoGe/GEvo.pl?autogo=1&prog=blastn&word_size=15&drup1=30000&drdown1=30000&drup2=30000&drdown2=30000&dsgid1=7043&dsid2=39129&chr1=2&x1=11562859&x2=10842575&chr2=scaffold_4&num_seqs=2#(AT2G27070-['scaffold_401055.1'	2	11562859	11567293	scaffold_401055.1	fgenesh2_kg.4__648__AT2G27080.1	9999	scaffold_4	10836609	10848541	TRUE	'fgenesh2_kg.4__648__AT2G27080.1'])
0	0	0	4	AT1G45403	membrane protein; unknown protein (TAIR:AT5G38080.1); Has 5 Blast hits to 5 proteins in 1 species: Archae - 0; Bacteria - 0; Metazoa - 0; Fungi - 0; Plants - 5; Viruses - 0; Other Eukaryotes - 0 (source: NCBI BLink).	protein_coding	y	http://toxic.berkeley.edu/CoGe/GEvo.pl?autogo=1&prog=blastn&word_size=15&drup1=30000&drdown1=30000&drup2=30000&drdown2=30000&dsid1=34474&dsid2=39129&chr1=1&x1=17180244&x2=23251328&chr2=scaffold_1&num_seqs=2#(AT1G45403-['fgenesh2_kg.1__3806__AT1G45230.2'	http://toxic.berkeley.edu/CoGe/GEvo.pl?autogo=1&prog=blastn&word_size=15&drup1=30000&drdown1=30000&drup2=30000&drdown2=30000&dsgid1=7043&dsid2=39129&chr1=1&x1=17180244&x2=23251328&chr2=scaffold_1&num_seqs=2#(AT1G45403-['fgenesh2_kg.1__3806__AT1G45230.2'	1	17180244	17180855	fgenesh2_kg.1__3806__AT1G45230.2	fgenesh2_kg.1__3809__AT1G45474.1	9999	scaffold_1	23246564	23256092	TRUE	'fgenesh2_kg.1__3809__AT1G45474.1'])
0	0	0	39	AT1G65050	meprin and TRAF homology domain-containing protein / MATH domain-containing protein; CONTAINS InterPro DOMAIN/s: TRAF-like (InterPro:IPR008974), MATH (InterPro:IPR002083); meprin and TRAF homology domain-containing protein / MATH domain-containing protein (TAIR:AT1G65150.2); Has 195 Blast hits to 177 proteins in 21 species: Archae - 0; Bacteria - 0; Metazoa - 0; Fungi - 12; Plants - 173; Viruses …	protein_coding	y	http://toxic.berkeley.edu/CoGe/GEvo.pl?autogo=1&prog=blastn&word_size=15&drup1=30000&drdown1=30000&drup2=30000&drdown2=30000&dsid1=34474&dsid2=39129&chr1=1&x1=24167949&x2=7974359&chr2=scaffold_2&num_seqs=2#(AT1G65050-['fgenesh1_pm.C_scaffold_2000501'	http://toxic.berkeley.edu/CoGe/GEvo.pl?autogo=1&prog=blastn&word_size=15&drup1=30000&drdown1=30000&drup2=30000&drdown2=30000&dsgid1=7043&dsid2=39129&chr1=1&x1=24167949&x2=7974359&chr2=scaffold_2&num_seqs=2#(AT1G65050-['fgenesh1_pm.C_scaffold_2000501'	1	24167949	24169342	fgenesh1_pm.C_scaffold_2000501	fgenesh1_pm.C_scaffold_2000502	70	scaffold_2	7967722	7980996	TRUE	'fgenesh1_pm.C_scaffold_2000502'])
0	0	0	17	AT1G45332	mitochondrial elongation factor, putative; FUNCTIONS IN: translation factor activity, nucleic acid binding, translation elongation factor activity, ATP binding; INVOLVED IN: translational elongation; LOCATED IN: mitochondrion; CONTAINS InterPro DOMAIN/s: Protein synthesis factor, GTP-binding (InterPro:IPR000795), Translation elongation factor EFG/EF2, domain IV (InterPro:IPR005517), Small GTP-bin…	protein_coding	y	http://toxic.berkeley.edu/CoGe/GEvo.pl?autogo=1&prog=blastn&word_size=15&drup1=30000&drdown1=30000&drup2=30000&drdown2=30000&dsid1=34474&dsid2=39129&chr1=1&x1=17174795&x2=23251328&chr2=scaffold_1&num_seqs=2#(AT1G45332-['fgenesh2_kg.1__3806__AT1G45230.2'	http://toxic.berkeley.edu/CoGe/GEvo.pl?autogo=1&prog=blastn&word_size=15&drup1=30000&drdown1=30000&drup2=30000&drdown2=30000&dsgid1=7043&dsid2=39129&chr1=1&x1=17174795&x2=23251328&chr2=scaffold_1&num_seqs=2#(AT1G45332-['fgenesh2_kg.1__3806__AT1G45230.2'	1	17174795	17179261	fgenesh2_kg.1__3806__AT1G45230.2	fgenesh2_kg.1__3809__AT1G45474.1	9999	scaffold_1	23246564	23256092	TRUE	'fgenesh2_kg.1__3809__AT1G45474.1'])
0	0	0	7	AT2G02550	nuclease; FUNCTIONS IN: nuclease activity; INVOLVED IN: DNA repair; CONTAINS InterPro DOMAIN/s: XPG N-terminal (InterPro:IPR006085), DNA repair protein (XPGC)/yeast Rad (InterPro:IPR006084).	protein_coding	y	http://toxic.berkeley.edu/CoGe/GEvo.pl?autogo=1&prog=blastn&word_size=15&drup1=30000&drdown1=30000&drup2=30000&drdown2=30000&dsid1=34474&dsid2=39129&chr1=2&x1=687383&x2=941141&chr2=scaffold_5&num_seqs=2#(AT2G02550-['fgenesh2_kg.5__158__AT2G02540.1'	http://toxic.berkeley.edu/CoGe/GEvo.pl?autogo=1&prog=blastn&word_size=15&drup1=30000&drdown1=30000&drup2=30000&drdown2=30000&dsgid1=7043&dsid2=39129&chr1=2&x1=687383&x2=941141&chr2=scaffold_5&num_seqs=2#(AT2G02550-['fgenesh2_kg.5__158__AT2G02540.1'	2	687383	688763	fgenesh2_kg.5__158__AT2G02540.1	fgenesh2_kg.5__160__AT2G02560.1	9999	scaffold_5	933336	948947	TRUE	'fgenesh2_kg.5__160__AT2G02560.1'])
0	0	0	2	AT5G26617	nucleic acid binding (TAIR:AT3G09510.1); Has 62 Blast hits to 62 proteins in 4 species: Archae - 0; Bacteria - 0; Metazoa - 0; Fungi - 0; Plants - 62; Viruses - 0; Other Eukaryotes - 0 (source: NCBI BLink).	protein_coding	y	http://toxic.berkeley.edu/CoGe/GEvo.pl?autogo=1&prog=blastn&word_size=15&drup1=30000&drdown1=30000&drup2=30000&drdown2=30000&dsid1=34474&dsid2=39129&chr1=5&x1=9360465&x2=12212296&chr2=scaffold_6&num_seqs=2#(AT5G26617-['Al_scaffold_0006_2586'	http://toxic.berkeley.edu/CoGe/GEvo.pl?autogo=1&prog=blastn&word_size=15&drup1=30000&drdown1=30000&drup2=30000&drdown2=30000&dsgid1=7043&dsid2=39129&chr1=5&x1=9360465&x2=12212296&chr2=scaffold_6&num_seqs=2#(AT5G26617-['Al_scaffold_0006_2586'	5	9360465	9360991	Al_scaffold_0006_2586	Al_scaffold_0006_2587	2849	scaffold_6	12208641	12215951	TRUE	'Al_scaffold_0006_2587'])
0	0	0	4	AT2G17920	nucleic acid binding / zinc ion binding; FUNCTIONS IN: zinc ion binding, nucleic acid binding; CONTAINS InterPro DOMAIN/s: Zinc finger, CCHC-type (InterPro:IPR001878); unknown protein (TAIR:AT2G41590.1); Has 165 Blast hits to 165 proteins in 6 species: Archae - 0; Bacteria - 0; Metazoa - 0; Fungi - 0; Plants - 165; Viruses - 0; Other Eukaryotes - 0 (source: NCBI BLink).	protein_coding	y	http://toxic.berkeley.edu/CoGe/GEvo.pl?autogo=1&prog=blastn&word_size=15&drup1=30000&drdown1=30000&drup2=30000&drdown2=30000&dsid1=34474&dsid2=39129&chr1=2&x1=7789794&x2=22326942&chr2=scaffold_3&num_seqs=2#(AT2G17920-['fgenesh1_pm.C_scaffold_3002756'	http://toxic.berkeley.edu/CoGe/GEvo.pl?autogo=1&prog=blastn&word_size=15&drup1=30000&drdown1=30000&drup2=30000&drdown2=30000&dsgid1=7043&dsid2=39129&chr1=2&x1=7789794&x2=22326942&chr2=scaffold_3&num_seqs=2#(AT2G17920-['fgenesh1_pm.C_scaffold_3002756'	2	7789794	7791369	fgenesh1_pm.C_scaffold_3002756	fgenesh2_kg.3__3392__AT2G17930.1	9999	scaffold_3	22315928	22337956	TRUE	'fgenesh2_kg.3__3392__AT2G17930.1'])
0	0	0	4	AT2G04420	nucleic acid binding; FUNCTIONS IN: nucleic acid binding; INVOLVED IN: biological_process unknown; LOCATED IN: mitochondrion; EXPRESSED IN: sperm cell, leaf; EXPRESSED DURING: LP.04 four leaves visible; CONTAINS InterPro DOMAIN/s: Polynucleotidyl transferase, Ribonuclease H fold (InterPro:IPR012337), RNA-directed DNA polymerase (reverse transcriptase), related (InterPro:IPR015706); nucleic acid b…	protein_coding	y	http://toxic.berkeley.edu/CoGe/GEvo.pl?autogo=1&prog=blastn&word_size=15&drup1=30000&drdown1=30000&drup2=30000&drdown2=30000&dsid1=34474&dsid2=39129&chr1=2&x1=1535486&x2=13353071&chr2=scaffold_3&num_seqs=2#(AT2G04420-['fgenesh1_pm.C_scaffold_3002274'	http://toxic.berkeley.edu/CoGe/GEvo.pl?autogo=1&prog=blastn&word_size=15&drup1=30000&drdown1=30000&drup2=30000&drdown2=30000&dsgid1=7043&dsid2=39129&chr1=2&x1=1535486&x2=13353071&chr2=scaffold_3&num_seqs=2#(AT2G04420-['fgenesh1_pm.C_scaffold_3002274'	2	1535486	1536247	fgenesh1_pm.C_scaffold_3002274	fgenesh1_pm.C_scaffold_3002275	2707	scaffold_3	13351572	13354570	TRUE	'fgenesh1_pm.C_scaffold_3002275'])
0	31	31	21	AT4G34210	one of 20 SKP1 homologs in Arabidopsis. Protein is most similar to ASK12 and RNAi lines show defects in stamen development.	protein_coding	y	http://toxic.berkeley.edu/CoGe/GEvo.pl?autogo=1&prog=blastn&word_size=15&drup1=30000&drdown1=30000&drup2=30000&drdown2=30000&dsid1=34474&dsid2=39129&chr1=4&x1=16379007&x2=2892694&chr2=scaffold_7&num_seqs=2#(AT4G34210-['fgenesh2_kg.7__684__AT4G34215.2'	http://toxic.berkeley.edu/CoGe/GEvo.pl?autogo=1&prog=blastn&word_size=15&drup1=30000&drdown1=30000&drup2=30000&drdown2=30000&dsgid1=7043&dsid2=39129&chr1=4&x1=16379007&x2=2892694&chr2=scaffold_7&num_seqs=2#(AT4G34210-['fgenesh2_kg.7__684__AT4G34215.2'	4	16379007	16379465	fgenesh2_kg.7__684__AT4G34215.2	fgenesh2_kg.7__685__AT4G34200.1	37	scaffold_7	2889114	2896275	TRUE	'fgenesh2_kg.7__685__AT4G34200.1'])
0	0	0	24	AT1G23810	paired amphipathic helix repeat-containing protein; FUNCTIONS IN: molecular_function unknown; INVOLVED IN: regulation of transcription, DNA-dependent; LOCATED IN: nucleus; CONTAINS InterPro DOMAIN/s: Paired amphipathic helix (InterPro:IPR003822); paired amphipathic helix repeat-containing protein (TAIR:AT1G24250.1); Has 537 Blast hits to 378 proteins in 106 species: Archae - 0; Bacteria - 0; Meta…	protein_coding	y	http://toxic.berkeley.edu/CoGe/GEvo.pl?autogo=1&prog=blastn&word_size=15&drup1=30000&drdown1=30000&drup2=30000&drdown2=30000&dsid1=34474&dsid2=39129&chr1=1&x1=8417484&x2=10518341&chr2=scaffold_1&num_seqs=2#(AT1G23810-['fgenesh2_kg.1__2595__AT1G23800.1'	http://toxic.berkeley.edu/CoGe/GEvo.pl?autogo=1&prog=blastn&word_size=15&drup1=30000&drdown1=30000&drup2=30000&drdown2=30000&dsgid1=7043&dsid2=39129&chr1=1&x1=8417484&x2=10518341&chr2=scaffold_1&num_seqs=2#(AT1G23810-['fgenesh2_kg.1__2595__AT1G23800.1'	1	8417484	8418555	fgenesh2_kg.1__2595__AT1G23800.1	scaffold_102719.1	28	scaffold_1	10514446	10522236	TRUE	'scaffold_102719.1'])
0	0	0	37	AT2G47280	pectinesterase; FUNCTIONS IN: pectinesterase activity; INVOLVED IN: cell wall modification; LOCATED IN: endomembrane system, cell wall, plant-type cell wall; EXPRESSED IN: flower; CONTAINS InterPro DOMAIN/s: Pectin lyase fold/virulence factor (InterPro:IPR011050), Pectinesterase, catalytic (InterPro:IPR000070), Pectin lyase fold (InterPro:IPR012334); pectinesterase family protein (TAIR:AT2G19150.…	protein_coding	y	http://toxic.berkeley.edu/CoGe/GEvo.pl?autogo=1&prog=blastn&word_size=15&drup1=30000&drdown1=30000&drup2=30000&drdown2=30000&dsid1=34474&dsid2=39129&chr1=2&x1=19423845&x2=22994265&chr2=scaffold_4&num_seqs=2#(AT2G47280-['lyrata_scaffold_4_22991763_22991890'	http://toxic.berkeley.edu/CoGe/GEvo.pl?autogo=1&prog=blastn&word_size=15&drup1=30000&drdown1=30000&drup2=30000&drdown2=30000&dsgid1=7043&dsid2=39129&chr1=2&x1=19423845&x2=22994265&chr2=scaffold_4&num_seqs=2#(AT2G47280-['lyrata_scaffold_4_22991763_22991890'	2	19423845	19425453	lyrata_scaffold_4_22991763_22991890	fgenesh2_kg.4__2966__AT2G47300.2	9999	scaffold_4	22991763	22996767	TRUE	'fgenesh2_kg.4__2966__AT2G47300.2'])
0	0	19	16	AT3G46610	pentatricopeptide (PPR) repeat-containing protein; CONTAINS InterPro DOMAIN/s: Pentatricopeptide repeat (InterPro:IPR002885); unknown protein (TAIR:AT5G14350.1); Has 16155 Blast hits to 5026 proteins in 163 species: Archae - 3; Bacteria - 20; Metazoa - 276; Fungi - 236; Plants - 14815; Viruses - 0; Other Eukaryotes - 805 (source: NCBI BLink).	protein_coding	y	http://toxic.berkeley.edu/CoGe/GEvo.pl?autogo=1&prog=blastn&word_size=15&drup1=30000&drdown1=30000&drup2=30000&drdown2=30000&dsid1=34474&dsid2=39129&chr1=3&x1=17170990&x2=12723565&chr2=scaffold_5&num_seqs=2#(AT3G46610-['scaffold_501562.1'	http://toxic.berkeley.edu/CoGe/GEvo.pl?autogo=1&prog=blastn&word_size=15&drup1=30000&drdown1=30000&drup2=30000&drdown2=30000&dsgid1=7043&dsid2=39129&chr1=3&x1=17170990&x2=12723565&chr2=scaffold_5&num_seqs=2#(AT3G46610-['scaffold_501562.1'	3	17170990	17173460	scaffold_501562.1	scaffold_501563.1	9999	scaffold_5	12720184	12726946	TRUE	'scaffold_501563.1'])
0	0	578	8	AT1G60740	peroxiredoxin type 2, putative; FUNCTIONS IN: oxidoreductase activity, antioxidant activity; INVOLVED IN: cell redox homeostasis; LOCATED IN: plasma membrane; EXPRESSED IN: male gametophyte, cultured cell, pollen tube, leaf; EXPRESSED DURING: L mature pollen stage, M germinated pollen stage; CONTAINS InterPro DOMAIN/s: Thioredoxin fold (InterPro:IPR012335), Thioredoxin-like (InterPro:IPR017936), …	protein_coding	y/I	http://toxic.berkeley.edu/CoGe/GEvo.pl?autogo=1&prog=blastn&word_size=15&drup1=30000&drdown1=30000&drup2=30000&drdown2=30000&dsid1=34474&dsid2=39129&chr1=1&x1=22364739&x2=2981788&chr2=scaffold_2&num_seqs=2#(AT1G60740-['Al_scaffold_0002_473'	http://toxic.berkeley.edu/CoGe/GEvo.pl?autogo=1&prog=blastn&word_size=15&drup1=30000&drdown1=30000&drup2=30000&drdown2=30000&dsgid1=7043&dsid2=39129&chr1=1&x1=22364739&x2=2981788&chr2=scaffold_2&num_seqs=2#(AT1G60740-['Al_scaffold_0002_473'	1	22364739	22365617	Al_scaffold_0002_473	fgenesh2_kg.2__390__AT1G60710.1	1748	scaffold_2	2977669	2985907	TRUE	'fgenesh2_kg.2__390__AT1G60710.1'])
0	0	119	1	AT1G67635	phosphatidylinositol 3- and 4-kinase family protein (TAIR:AT1G27570.2); Has 25 Blast hits to 25 proteins in 4 species: Archae - 0; Bacteria - 0; Metazoa - 0; Fungi - 0; Plants - 25; Viruses - 0; Other Eukaryotes - 0 (source: NCBI BLink).	protein_coding	y	http://toxic.berkeley.edu/CoGe/GEvo.pl?autogo=1&prog=blastn&word_size=15&drup1=30000&drdown1=30000&drup2=30000&drdown2=30000&dsid1=34474&dsid2=39129&chr1=1&x1=25353483&x2=12632920&chr2=scaffold_2&num_seqs=2#(AT1G67635-['fgenesh2_kg.2__994__AT1G67630.1'	http://toxic.berkeley.edu/CoGe/GEvo.pl?autogo=1&prog=blastn&word_size=15&drup1=30000&drdown1=30000&drup2=30000&drdown2=30000&dsgid1=7043&dsid2=39129&chr1=1&x1=25353483&x2=12632920&chr2=scaffold_2&num_seqs=2#(AT1G67635-['fgenesh2_kg.2__994__AT1G67630.1'	1	25353483	25353815	fgenesh2_kg.2__994__AT1G67630.1	Al_scaffold_0002_1402	9999	scaffold_2	12629764	12636076	TRUE	'Al_scaffold_0002_1402'])
0	0	0	3	AT2G32180	PLASTID TRANSCRIPTIONALLY ACTIVE 18 (PTAC18); LOCATED IN: plastid chromosome, nucleoid; CONTAINS InterPro DOMAIN/s: Cupin, RmlC-type (InterPro:IPR011051), Protein of unknown function DUF861, cupin-3 (InterPro:IPR008579), RmlC-like jelly roll fold (InterPro:IPR014710); unknown protein (TAIR:AT2G32650.2); Has 169 Blast hits to 169 proteins in 46 species: Archae - 0; Bacteria - 71; Metazoa - 0; Fung…	protein_coding	y	http://toxic.berkeley.edu/CoGe/GEvo.pl?autogo=1&prog=blastn&word_size=15&drup1=30000&drdown1=30000&drup2=30000&drdown2=30000&dsid1=34474&dsid2=39129&chr1=2&x1=13679327&x2=15213762&chr2=scaffold_4&num_seqs=2#(AT2G32180-['scaffold_401767.1'	http://toxic.berkeley.edu/CoGe/GEvo.pl?autogo=1&prog=blastn&word_size=15&drup1=30000&drdown1=30000&drup2=30000&drdown2=30000&dsgid1=7043&dsid2=39129&chr1=2&x1=13679327&x2=15213762&chr2=scaffold_4&num_seqs=2#(AT2G32180-['scaffold_401767.1'	2	13679327	13680333	scaffold_401767.1	fgenesh2_kg.4__1206__AT2G32190.1	67	scaffold_4	15211623	15215901	TRUE	'fgenesh2_kg.4__1206__AT2G32190.1'])
0	0	0	18	AT4G01380	plastocyanin-like domain-containing protein; FUNCTIONS IN: electron carrier activity, copper ion binding; CONTAINS InterPro DOMAIN/s: Plastocyanin-like (InterPro:IPR003245), Cupredoxin (InterPro:IPR008972); copper ion binding / electron carrier (TAIR:AT1G45063.2); Has 714 Blast hits to 680 proteins in 44 species: Archae - 0; Bacteria - 0; Metazoa - 0; Fungi - 0; Plants - 714; Viruses - 0; Other E…	protein_coding	y	http://toxic.berkeley.edu/CoGe/GEvo.pl?autogo=1&prog=blastn&word_size=15&drup1=30000&drdown1=30000&drup2=30000&drdown2=30000&dsid1=34474&dsid2=39129&chr1=4&x1=569148&x2=24390403&chr2=scaffold_6&num_seqs=2#(AT4G01380-['Al_scaffold_0006_3878'	http://toxic.berkeley.edu/CoGe/GEvo.pl?autogo=1&prog=blastn&word_size=15&drup1=30000&drdown1=30000&drup2=30000&drdown2=30000&dsgid1=7043&dsid2=39129&chr1=4&x1=569148&x2=24390403&chr2=scaffold_6&num_seqs=2#(AT4G01380-['Al_scaffold_0006_3878'	4	569148	570076	Al_scaffold_0006_3878	scaffold_604153.1	28	scaffold_6	24388181	24392625	TRUE	'scaffold_604153.1'])
0	0	0	6	AT1G27870	Polynucleotidyl transferase, Ribonuclease H fold (InterPro:IPR012337), RNA-directed DNA polymerase (reverse transcriptase), related (InterPro:IPR015706); glycoside hydrolase family 28 protein / polygalacturonase (pectinase) family protein (TAIR:AT2G33160.1); Has 220 Blast hits to 220 proteins in 11 species: Archae - 0; Bacteria - 2; Metazoa - 0; Fungi - 0; Plants - 216; Viruses - 0; Other Eukaryo…	protein_coding	y	http://toxic.berkeley.edu/CoGe/GEvo.pl?autogo=1&prog=blastn&word_size=15&drup1=30000&drdown1=30000&drup2=30000&drdown2=30000&dsid1=34474&dsid2=39129&chr1=1&x1=9706644&x2=12231635&chr2=scaffold_1&num_seqs=2#(AT1G27870-['lyrata_scaffold_1_12228261_12228730'	http://toxic.berkeley.edu/CoGe/GEvo.pl?autogo=1&prog=blastn&word_size=15&drup1=30000&drdown1=30000&drup2=30000&drdown2=30000&dsgid1=7043&dsid2=39129&chr1=1&x1=9706644&x2=12231635&chr2=scaffold_1&num_seqs=2#(AT1G27870-['lyrata_scaffold_1_12228261_12228730'	1	9706644	9707285	lyrata_scaffold_1_12228261_12228730	fgenesh2_kg.1__2944__AT1G27880.1	3754	scaffold_1	12228261	12235009	TRUE	'fgenesh2_kg.1__2944__AT1G27880.1'])
0	0	70	17	AT3G09510	Polynucleotidyl transferase, Ribonuclease H fold (InterPro:IPR012337), RNA-directed DNA polymerase (reverse transcriptase), related (InterPro:IPR015706); reverse transcriptase-related (TAIR:AT2G02650.1); Has 837 Blast hits to 819 proteins in 18 species: Archae - 0; Bacteria - 0; Metazoa - 0; Fungi - 0; Plants - 836; Viruses - 0; Other Eukaryotes - 1 (source: NCBI BLink).	protein_coding	y	http://toxic.berkeley.edu/CoGe/GEvo.pl?autogo=1&prog=blastn&word_size=15&drup1=30000&drdown1=30000&drup2=30000&drdown2=30000&dsid1=34474&dsid2=39129&chr1=3&x1=2921810&x2=3770664&chr2=scaffold_3&num_seqs=2#(AT3G09510-['fgenesh1_pg.C_scaffold_3000852'	http://toxic.berkeley.edu/CoGe/GEvo.pl?autogo=1&prog=blastn&word_size=15&drup1=30000&drdown1=30000&drup2=30000&drdown2=30000&dsgid1=7043&dsid2=39129&chr1=3&x1=2921810&x2=3770664&chr2=scaffold_3&num_seqs=2#(AT3G09510-['fgenesh1_pg.C_scaffold_3000852'	3	2921810	2923264	fgenesh1_pg.C_scaffold_3000852	scaffold_301080.1	9999	scaffold_3	3766158	3775170	TRUE	'scaffold_301080.1'])
0	0	0	3	AT3G46860	Predicted to encode a PR (pathogenesis-related) peptide that belongs to the PR-6 proteinase inhibitor family. Six putative PR-6-type protein encoding genes are found in Arabidopsis: At2g38900, At2g38870, At5g43570, At5g43580, At3g50020 and At3g46860.	protein_coding	y	http://toxic.berkeley.edu/CoGe/GEvo.pl?autogo=1&prog=blastn&word_size=15&drup1=30000&drdown1=30000&drup2=30000&drdown2=30000&dsid1=34474&dsid2=39129&chr1=3&x1=17271219&x2=12850800&chr2=scaffold_5&num_seqs=2#(AT3G46860-['lyrata_scaffold_5_12848619_12848773'	http://toxic.berkeley.edu/CoGe/GEvo.pl?autogo=1&prog=blastn&word_size=15&drup1=30000&drdown1=30000&drup2=30000&drdown2=30000&dsgid1=7043&dsid2=39129&chr1=3&x1=17271219&x2=12850800&chr2=scaffold_5&num_seqs=2#(AT3G46860-['lyrata_scaffold_5_12848619_12848773'	3	17271219	17271584	lyrata_scaffold_5_12848619_12848773	fgenesh2_kg.5__1049__AT3G46850.1	9999	scaffold_5	12848619	12852982	TRUE	'fgenesh2_kg.5__1049__AT3G46850.1'])
0	0	0	8	AT2G26010	Predicted to encode a PR (pathogenesis-related) protein. Belongs to the plant defensin (PDF) family with the following members: At1g75830/PDF1.1, At5g44420/PDF1.2a, At2g26020/PDF1.2b, At5g44430/PDF1.2c, At2g26010/PDF1.3, At1g19610/PDF1.4, At1g55010/PDF1.5, At2g02120/PDF2.1, At2g02100/PDF2.2, At2g02130/PDF2.3, At1g61070/PDF2.4, At5g63660/PDF2.5, At2g02140/PDF2.6, At5g38330/PDF3.1 and At4g30070/PDF…	protein_coding	y	http://toxic.berkeley.edu/CoGe/GEvo.pl?autogo=1&prog=blastn&word_size=15&drup1=30000&drdown1=30000&drup2=30000&drdown2=30000&dsid1=34474&dsid2=39129&chr1=2&x1=11094489&x2=5544914&chr2=scaffold_4&num_seqs=2#(AT2G26010-['scaffold_400800.1'	http://toxic.berkeley.edu/CoGe/GEvo.pl?autogo=1&prog=blastn&word_size=15&drup1=30000&drdown1=30000&drup2=30000&drdown2=30000&dsgid1=7043&dsid2=39129&chr1=2&x1=11094489&x2=5544914&chr2=scaffold_4&num_seqs=2#(AT2G26010-['scaffold_400800.1'	2	11094489	11094833	scaffold_400800.1	fgenesh2_kg.4__518__AT2G26030.1	9999	scaffold_4	5537030	5552799	TRUE	'fgenesh2_kg.4__518__AT2G26030.1'])
0	0	160	4	AT1G66100	Predicted to encode a PR (pathogenesis-related) protein. Belongs to the plant thionin (PR-13) family with the following members: At1g66100, At5g36910, At1g72260, At2g15010, At1g12663, At1g12660.	protein_coding	y	http://toxic.berkeley.edu/CoGe/GEvo.pl?autogo=1&prog=blastn&word_size=15&drup1=30000&drdown1=30000&drup2=30000&drdown2=30000&dsid1=34474&dsid2=39129&chr1=1&x1=24609334&x2=10676232&chr2=scaffold_2&num_seqs=2#(AT1G66100-['Al_scaffold_0002_1169'	http://toxic.berkeley.edu/CoGe/GEvo.pl?autogo=1&prog=blastn&word_size=15&drup1=30000&drdown1=30000&drup2=30000&drdown2=30000&dsgid1=7043&dsid2=39129&chr1=1&x1=24609334&x2=10676232&chr2=scaffold_2&num_seqs=2#(AT1G66100-['Al_scaffold_0002_1169'	1	24609334	24610200	Al_scaffold_0002_1169	Al_scaffold_0002_1170	458	scaffold_2	10671813	10680652	TRUE	'Al_scaffold_0002_1170'])
0	0	97	28	AT3G52530	protein kinase family protein; FUNCTIONS IN: protein kinase activity, kinase activity, ATP binding; INVOLVED IN: protein amino acid phosphorylation; LOCATED IN: mitochondrion; CONTAINS InterPro DOMAIN/s: Protein kinase, core (InterPro:IPR000719), Serine/threonine protein kinase-related (InterPro:IPR017442), Protein kinase-like (InterPro:IPR011009); protein kinase, putative (TAIR:AT3G57700.1); Has…	protein_coding	y	http://toxic.berkeley.edu/CoGe/GEvo.pl?autogo=1&prog=blastn&word_size=15&drup1=30000&drdown1=30000&drup2=30000&drdown2=30000&dsid1=34474&dsid2=39129&chr1=3&x1=19495845&x2=16158645&chr2=scaffold_5&num_seqs=2#(AT3G52530-['Al_scaffold_0005_2138'	http://toxic.berkeley.edu/CoGe/GEvo.pl?autogo=1&prog=blastn&word_size=15&drup1=30000&drdown1=30000&drup2=30000&drdown2=30000&dsgid1=7043&dsid2=39129&chr1=3&x1=19495845&x2=16158645&chr2=scaffold_5&num_seqs=2#(AT3G52530-['Al_scaffold_0005_2138'	3	19495845	19496900	Al_scaffold_0005_2138	fgenesh1_pg.C_scaffold_5001745	769	scaffold_5	16155153	16162138	TRUE	'fgenesh1_pg.C_scaffold_5001745'])
0	0	64	19	AT2G34290	protein kinase family protein; FUNCTIONS IN: protein serine/threonine kinase activity, protein kinase activity, kinase activity, ATP binding; INVOLVED IN: protein amino acid phosphorylation; CONTAINS InterPro DOMAIN/s: Protein kinase, ATP binding site (InterPro:IPR017441), Protein kinase, core (InterPro:IPR000719), Serine/threonine protein kinase-related (InterPro:IPR017442), Protein kinase-like …	protein_coding	y	http://toxic.berkeley.edu/CoGe/GEvo.pl?autogo=1&prog=blastn&word_size=15&drup1=30000&drdown1=30000&drup2=30000&drdown2=30000&dsid1=34474&dsid2=39129&chr1=2&x1=14479712&x2=16258450&chr2=scaffold_4&num_seqs=2#(AT2G34290-['Al_scaffold_0004_1906'	http://toxic.berkeley.edu/CoGe/GEvo.pl?autogo=1&prog=blastn&word_size=15&drup1=30000&drdown1=30000&drup2=30000&drdown2=30000&dsgid1=7043&dsid2=39129&chr1=2&x1=14479712&x2=16258450&chr2=scaffold_4&num_seqs=2#(AT2G34290-['Al_scaffold_0004_1906'	2	14479712	14480509	Al_scaffold_0004_1906	fgenesh2_kg.4__1432__AT2G34300.1	1240	scaffold_4	16255922	16260979	TRUE	'fgenesh2_kg.4__1432__AT2G34300.1'])
0	0	0	12	AT2G16620	protein kinase-related; CONTAINS InterPro DOMAIN/s: Protein kinase-like (InterPro:IPR011009); protein kinase-related (TAIR:AT3G23650.1); Has 6923 Blast hits to 6876 proteins in 143 species: Archae - 0; Bacteria - 0; Metazoa - 9; Fungi - 0; Plants - 6910; Viruses - 0; Other Eukaryotes - 4 (source: NCBI BLink).	protein_coding	y	http://toxic.berkeley.edu/CoGe/GEvo.pl?autogo=1&prog=blastn&word_size=15&drup1=30000&drdown1=30000&drup2=30000&drdown2=30000&dsid1=34474&dsid2=39129&chr1=2&x1=7212473&x2=21337531&chr2=scaffold_3&num_seqs=2#(AT2G16620-['scaffold_303946.1'	http://toxic.berkeley.edu/CoGe/GEvo.pl?autogo=1&prog=blastn&word_size=15&drup1=30000&drdown1=30000&drup2=30000&drdown2=30000&dsgid1=7043&dsid2=39129&chr1=2&x1=7212473&x2=21337531&chr2=scaffold_3&num_seqs=2#(AT2G16620-['scaffold_303946.1'	2	7212473	7213000	scaffold_303946.1	scaffold_303948.1	1910	scaffold_3	21330711	21344352	TRUE	'scaffold_303948.1'])
0	89	152	2	AT1G60815	Rapid alkalinization factor (RALF) family protein. Member of a diversely expressed predicted peptide family showing sequence similarity to tobacco Rapid Alkalinization Factor (RALF), and is believed to play an essential role in the physiology of Arabidopsis. Consists of a single exon and is characterized by a conserved C-terminal motif and N-terminal signal peptide.	protein_coding	y	http://toxic.berkeley.edu/CoGe/GEvo.pl?autogo=1&prog=blastn&word_size=15&drup1=30000&drdown1=30000&drup2=30000&drdown2=30000&dsid1=34474&dsid2=39129&chr1=1&x1=22396394&x2=2895871&chr2=scaffold_2&num_seqs=2#(AT1G60815-['fgenesh1_pg.C_scaffold_2000386'	http://toxic.berkeley.edu/CoGe/GEvo.pl?autogo=1&prog=blastn&word_size=15&drup1=30000&drdown1=30000&drup2=30000&drdown2=30000&dsgid1=7043&dsid2=39129&chr1=1&x1=22396394&x2=2895871&chr2=scaffold_2&num_seqs=2#(AT1G60815-['fgenesh1_pg.C_scaffold_2000386'	1	22396394	22396639	fgenesh1_pg.C_scaffold_2000386	lyrata_scaffold_2_2899723_2899878	11	scaffold_2	2891864	2899878	TRUE	'lyrata_scaffold_2_2899723_2899878'])
0	0	0	3	AT4G13075	Rapid alkalinization factor (RALF) family protein. Member of a diversely expressed predicted peptide family showing sequence similarity to tobacco Rapid Alkalinization Factor (RALF), and is believed to play an essential role in the physiology of Arabidopsis. Consists of a single exon and is characterized by a conserved C-terminal motif and N-terminal signal peptide.	protein_coding	y (v. fractionated)	http://toxic.berkeley.edu/CoGe/GEvo.pl?autogo=1&prog=blastn&word_size=15&drup1=30000&drdown1=30000&drup2=30000&drdown2=30000&dsid1=34474&dsid2=39129&chr1=4&x1=7624677&x2=1054696&chr2=scaffold_9&num_seqs=2#(AT4G13075-['Al_scaffold_0009_109'	http://toxic.berkeley.edu/CoGe/GEvo.pl?autogo=1&prog=blastn&word_size=15&drup1=30000&drdown1=30000&drup2=30000&drdown2=30000&dsgid1=7043&dsid2=39129&chr1=4&x1=7624677&x2=1054696&chr2=scaffold_9&num_seqs=2#(AT4G13075-['Al_scaffold_0009_109'	4	7624677	7625189	Al_scaffold_0009_109	lyrata_scaffold_9_1055557_1055869	13	scaffold_9	1053524	1055869	TRUE	'lyrata_scaffold_9_1055557_1055869'])
0	0	0	106	AT5G27060	Receptor Like Protein 53 (AtRLP53); FUNCTIONS IN: protein binding, kinase activity; INVOLVED IN: signal transduction, defense response; LOCATED IN: endomembrane system; CONTAINS InterPro DOMAIN/s: Leucine-rich repeat, N-terminal (InterPro:IPR013210), Leucine-rich repeat (InterPro:IPR001611); AtRLP34 (Receptor Like Protein 34); kinase/ protein binding (TAIR:AT3G11010.1); Has 94603 Blast hits to 23…	protein_coding	y/I? (fractionated)	http://toxic.berkeley.edu/CoGe/GEvo.pl?autogo=1&prog=blastn&word_size=15&drup1=30000&drdown1=30000&drup2=30000&drdown2=30000&dsid1=34474&dsid2=39129&chr1=5&x1=9522537&x2=13292296&chr2=scaffold_6&num_seqs=2#(AT5G27060-['lyrata_scaffold_6_13291878_13292064'	http://toxic.berkeley.edu/CoGe/GEvo.pl?autogo=1&prog=blastn&word_size=15&drup1=30000&drdown1=30000&drup2=30000&drdown2=30000&dsgid1=7043&dsid2=39129&chr1=5&x1=9522537&x2=13292296&chr2=scaffold_6&num_seqs=2#(AT5G27060-['lyrata_scaffold_6_13291878_13292064'	5	9522537	9525410	lyrata_scaffold_6_13291878_13292064	fgenesh2_kg.6__2748__AT5G27944.1	545	scaffold_6	13291878	13292715	TRUE	'fgenesh2_kg.6__2748__AT5G27944.1'])
0	0	0	146	AT2G22440	reverse transcriptase, putative / RNA-dependent DNA polymerase, putative (TAIR:AT4G29090.1); Has 149 Blast hits to 133 proteins in 5 species: Archae - 0; Bacteria - 0; Metazoa - 0; Fungi - 0; Plants - 149; Viruses - 0; Other Eukaryotes - 0 (source: NCBI BLink).	protein_coding	y	http://toxic.berkeley.edu/CoGe/GEvo.pl?autogo=1&prog=blastn&word_size=15&drup1=30000&drdown1=30000&drup2=30000&drdown2=30000&dsid1=34474&dsid2=39129&chr1=2&x1=9535990&x2=957787&chr2=scaffold_4&num_seqs=2#(AT2G22440-['fgenesh2_kg.4__165__AT2G22430.1'	http://toxic.berkeley.edu/CoGe/GEvo.pl?autogo=1&prog=blastn&word_size=15&drup1=30000&drdown1=30000&drup2=30000&drdown2=30000&dsgid1=7043&dsid2=39129&chr1=2&x1=9535990&x2=957787&chr2=scaffold_4&num_seqs=2#(AT2G22440-['fgenesh2_kg.4__165__AT2G22430.1'	2	9535990	9536997	fgenesh2_kg.4__165__AT2G22430.1	scaffold_400194.1	158	scaffold_4	954783	960791	TRUE	'scaffold_400194.1'])
0	0	126	3	AT2G16930	ribosomal protein L27 family protein; FUNCTIONS IN: structural constituent of ribosome; INVOLVED IN: translation; LOCATED IN: ribosome, intracellular; CONTAINS InterPro DOMAIN/s: Ribosomal protein L27 (InterPro:IPR001684), Ribosomal protein L27, conserved site (InterPro:IPR018261); ribosomal protein L27 family protein (TAIR:AT5G15220.1); Has 5103 Blast hits to 5103 proteins in 1534 species: Archa…	protein_coding	y	http://toxic.berkeley.edu/CoGe/GEvo.pl?autogo=1&prog=blastn&word_size=15&drup1=30000&drdown1=30000&drup2=30000&drdown2=30000&dsid1=34474&dsid2=39129&chr1=2&x1=7348202&x2=21632148&chr2=scaffold_3&num_seqs=2#(AT2G16930-['lyrata_scaffold_3_21629280_21629673'	http://toxic.berkeley.edu/CoGe/GEvo.pl?autogo=1&prog=blastn&word_size=15&drup1=30000&drdown1=30000&drup2=30000&drdown2=30000&dsgid1=7043&dsid2=39129&chr1=2&x1=7348202&x2=21632148&chr2=scaffold_3&num_seqs=2#(AT2G16930-['lyrata_scaffold_3_21629280_21629673'	2	7348202	7349384	lyrata_scaffold_3_21629280_21629673	fgenesh2_kg.3__3274__AT2G16940.1	1289	scaffold_3	21629280	21635016	TRUE	'fgenesh2_kg.3__3274__AT2G16940.1'])
0	0	0	250	AT5G12280	RNA binding; FUNCTIONS IN: RNA binding; INVOLVED IN: RNA processing; LOCATED IN: cellular_component unknown; EXPRESSED IN: 7 plant structures; EXPRESSED DURING: 4 anthesis, petal differentiation and expansion stage; CONTAINS InterPro DOMAIN/s: SWAP/Surp (InterPro:IPR000061); RNA binding (TAIR:AT3G49130.1).	protein_coding	y	http://toxic.berkeley.edu/CoGe/GEvo.pl?autogo=1&prog=blastn&word_size=15&drup1=30000&drdown1=30000&drup2=30000&drdown2=30000&dsid1=34474&dsid2=39129&chr1=5&x1=3972015&x2=4986713&chr2=scaffold_6&num_seqs=2#(AT5G12280-['fgenesh1_pg.C_scaffold_6001010'	http://toxic.berkeley.edu/CoGe/GEvo.pl?autogo=1&prog=blastn&word_size=15&drup1=30000&drdown1=30000&drup2=30000&drdown2=30000&dsgid1=7043&dsid2=39129&chr1=5&x1=3972015&x2=4986713&chr2=scaffold_6&num_seqs=2#(AT5G12280-['fgenesh1_pg.C_scaffold_6001010'	5	3972015	3973637	fgenesh1_pg.C_scaffold_6001010	fgenesh2_kg.6__1207__AT5G12290.1	46	scaffold_6	4983792	4989634	TRUE	'fgenesh2_kg.6__1207__AT5G12290.1'])
0	0	0	14	AT4G24420	RNA recognition motif (RRM)-containing protein; FUNCTIONS IN: nucleic acid binding; Has 31 Blast hits to 31 proteins in 9 species: Archae - 0; Bacteria - 0; Metazoa - 14; Fungi - 0; Plants - 15; Viruses - 0; Other Eukaryotes - 2 (source: NCBI BLink).	protein_coding	y	http://toxic.berkeley.edu/CoGe/GEvo.pl?autogo=1&prog=blastn&word_size=15&drup1=30000&drdown1=30000&drup2=30000&drdown2=30000&dsid1=34474&dsid2=39129&chr1=4&x1=12627106&x2=7602105&chr2=scaffold_7&num_seqs=2#(AT4G24420-['fgenesh1_pg.C_scaffold_7001503'	http://toxic.berkeley.edu/CoGe/GEvo.pl?autogo=1&prog=blastn&word_size=15&drup1=30000&drdown1=30000&drup2=30000&drdown2=30000&dsgid1=7043&dsid2=39129&chr1=4&x1=12627106&x2=7602105&chr2=scaffold_7&num_seqs=2#(AT4G24420-['fgenesh1_pg.C_scaffold_7001503'	4	12627106	12627616	fgenesh1_pg.C_scaffold_7001503	lyrata_scaffold_7_7603708_7606316	119	scaffold_7	7597895	7606316	TRUE	'lyrata_scaffold_7_7603708_7606316'])
0	0	0	52	AT3G10845	RNA recognition motif (RRM)-containing protein; FUNCTIONS IN: RNA binding, nucleotide binding, nucleic acid binding; CONTAINS InterPro DOMAIN/s: RNA recognition motif, RNP-1 (InterPro:IPR000504), Nucleotide-binding, alpha-beta plait (InterPro:IPR012677); polyadenylate-binding protein, putative / PABP, putative (TAIR:AT1G45100.1); Has 1716 Blast hits to 1317 proteins in 197 species: Archae - 0; Ba…	protein_coding	y	http://toxic.berkeley.edu/CoGe/GEvo.pl?autogo=1&prog=blastn&word_size=15&drup1=30000&drdown1=30000&drup2=30000&drdown2=30000&dsid1=34474&dsid2=39129&chr1=3&x1=3394014&x2=4352191&chr2=scaffold_3&num_seqs=2#(AT3G10845-['fgenesh1_pm.C_scaffold_3000897'	http://toxic.berkeley.edu/CoGe/GEvo.pl?autogo=1&prog=blastn&word_size=15&drup1=30000&drdown1=30000&drup2=30000&drdown2=30000&dsgid1=7043&dsid2=39129&chr1=3&x1=3394014&x2=4352191&chr2=scaffold_3&num_seqs=2#(AT3G10845-['fgenesh1_pm.C_scaffold_3000897'	3	3394014	3397531	fgenesh1_pm.C_scaffold_3000897	scaffold_301249.1	5112	scaffold_3	4349868	4354515	TRUE	'scaffold_301249.1'])
0	0	0	28	AT1G73490	RNA recognition motif (RRM)-containing protein; FUNCTIONS IN: RNA binding, nucleotide binding, nucleic acid binding; EXPRESSED IN: 22 plant structures; EXPRESSED DURING: 13 growth stages; CONTAINS InterPro DOMAIN/s: RNA recognition motif, RNP-1 (InterPro:IPR000504), Nucleotide-binding, alpha-beta plait (InterPro:IPR012677); ATNUC-L1; nucleic acid binding / nucleotide binding (TAIR:AT1G48920.1); H…	protein_coding	y	http://toxic.berkeley.edu/CoGe/GEvo.pl?autogo=1&prog=blastn&word_size=15&drup1=30000&drdown1=30000&drup2=30000&drdown2=30000&dsid1=34474&dsid2=39129&chr1=1&x1=27636926&x2=15854047&chr2=scaffold_2&num_seqs=2#(AT1G73490-['scaffold_202281.1'	http://toxic.berkeley.edu/CoGe/GEvo.pl?autogo=1&prog=blastn&word_size=15&drup1=30000&drdown1=30000&drup2=30000&drdown2=30000&dsgid1=7043&dsid2=39129&chr1=1&x1=27636926&x2=15854047&chr2=scaffold_2&num_seqs=2#(AT1G73490-['scaffold_202281.1'	1	27636926	27638593	scaffold_202281.1	scaffold_202282.1	9999	scaffold_2	15848030	15860064	TRUE	'scaffold_202282.1'])
0	0	0	4	AT3G46170	short-chain dehydrogenase/reductase (SDR) family protein; FUNCTIONS IN: oxidoreductase activity, binding, catalytic activity; INVOLVED IN: response to cadmium ion; LOCATED IN: cellular_component unknown; EXPRESSED IN: cultured cell; CONTAINS InterPro DOMAIN/s: NAD(P)-binding (InterPro:IPR016040), Glucose/ribitol dehydrogenase (InterPro:IPR002347), Short-chain dehydrogenase/reductase SDR (InterPro…	protein_coding	y	http://toxic.berkeley.edu/CoGe/GEvo.pl?autogo=1&prog=blastn&word_size=15&drup1=30000&drdown1=30000&drup2=30000&drdown2=30000&dsid1=34474&dsid2=39129&chr1=3&x1=16963708&x2=12415509&chr2=scaffold_5&num_seqs=2#(AT3G46170-['lyrata_scaffold_5_12413978_12414548'	http://toxic.berkeley.edu/CoGe/GEvo.pl?autogo=1&prog=blastn&word_size=15&drup1=30000&drdown1=30000&drup2=30000&drdown2=30000&dsgid1=7043&dsid2=39129&chr1=3&x1=16963708&x2=12415509&chr2=scaffold_5&num_seqs=2#(AT3G46170-['lyrata_scaffold_5_12413978_12414548'	3	16963708	16964574	lyrata_scaffold_5_12413978_12414548	Al_scaffold_0005_1394	1573	scaffold_5	12413978	12417041	TRUE	'Al_scaffold_0005_1394'])
0	0	0	7	AT1G54590	splicing factor Prp18 family protein; INVOLVED IN: RNA splicing; LOCATED IN: spliceosome; CONTAINS InterPro DOMAIN/s: Prp18 (InterPro:IPR004098); splicing factor Prp18 family protein (TAIR:AT1G03140.1); Has 293 Blast hits to 293 proteins in 139 species: Archae - 0; Bacteria - 0; Metazoa - 124; Fungi - 85; Plants - 26; Viruses - 0; Other Eukaryotes - 58 (source: NCBI BLink).	protein_coding	y	http://toxic.berkeley.edu/CoGe/GEvo.pl?autogo=1&prog=blastn&word_size=15&drup1=30000&drdown1=30000&drup2=30000&drdown2=30000&dsid1=34474&dsid2=39129&chr1=1&x1=20395227&x2=30821939&chr2=scaffold_1&num_seqs=2#(AT1G54590-['fgenesh2_kg.1__4688__AT1G54580.1'	http://toxic.berkeley.edu/CoGe/GEvo.pl?autogo=1&prog=blastn&word_size=15&drup1=30000&drdown1=30000&drup2=30000&drdown2=30000&dsgid1=7043&dsid2=39129&chr1=1&x1=20395227&x2=30821939&chr2=scaffold_1&num_seqs=2#(AT1G54590-['fgenesh2_kg.1__4688__AT1G54580.1'	1	20395227	20396101	fgenesh2_kg.1__4688__AT1G54580.1	fgenesh2_kg.1__4690__AT1G54600.1	4844	scaffold_1	30819885	30823993	TRUE	'fgenesh2_kg.1__4690__AT1G54600.1'])
0	0	0	7	AT3G06455	splicing factor-related; FUNCTIONS IN: molecular_function unknown; INVOLVED IN: protein modification process; LOCATED IN: cellular_component unknown; CONTAINS InterPro DOMAIN/s: Ubiquitin (InterPro:IPR000626); ubiquitin family protein (TAIR:AT4G01000.1); Has 5886 Blast hits to 2871 proteins in 525 species: Archae - 0; Bacteria - 0; Metazoa - 2661; Fungi - 609; Plants - 1364; Viruses - 154; Other …	protein_coding	y	http://toxic.berkeley.edu/CoGe/GEvo.pl?autogo=1&prog=blastn&word_size=15&drup1=30000&drdown1=30000&drup2=30000&drdown2=30000&dsid1=34474&dsid2=39129&chr1=3&x1=1980548&x2=2657280&chr2=scaffold_3&num_seqs=2#(AT3G06455-['fgenesh2_kg.3__651__AT3G06450.1'	http://toxic.berkeley.edu/CoGe/GEvo.pl?autogo=1&prog=blastn&word_size=15&drup1=30000&drdown1=30000&drup2=30000&drdown2=30000&dsgid1=7043&dsid2=39129&chr1=3&x1=1980548&x2=2657280&chr2=scaffold_3&num_seqs=2#(AT3G06455-['fgenesh2_kg.3__651__AT3G06450.1'	3	1980548	1982061	fgenesh2_kg.3__651__AT3G06450.1	fgenesh2_kg.3__652__AT3G06460.1	9999	scaffold_3	2654262	2660298	TRUE	'fgenesh2_kg.3__652__AT3G06460.1'])
0	0	53	15	AT1G70980	SYNC3; FUNCTIONS IN: in 6 functions; INVOLVED IN: asparaginyl-tRNA aminoacylation, aspartyl-tRNA aminoacylation, translation, tRNA aminoacylation for protein translation; LOCATED IN: cytoplasm; EXPRESSED IN: male gametophyte, pollen tube; EXPRESSED DURING: L mature pollen stage, M germinated pollen stage; CONTAINS InterPro DOMAIN/s: Nucleic acid-binding, OB-fold (InterPro:IPR012340), Nucleic acid…	protein_coding	y	http://toxic.berkeley.edu/CoGe/GEvo.pl?autogo=1&prog=blastn&word_size=15&drup1=30000&drdown1=30000&drup2=30000&drdown2=30000&dsid1=34474&dsid2=39129&chr1=1&x1=26766001&x2=14725570&chr2=scaffold_2&num_seqs=2#(AT1G70980-['scaffold_202001.1'	http://toxic.berkeley.edu/CoGe/GEvo.pl?autogo=1&prog=blastn&word_size=15&drup1=30000&drdown1=30000&drup2=30000&drdown2=30000&dsgid1=7043&dsid2=39129&chr1=1&x1=26766001&x2=14725570&chr2=scaffold_2&num_seqs=2#(AT1G70980-['scaffold_202001.1'	1	26766001	26768285	scaffold_202001.1	fgenesh2_kg.2__1358__AT1G70985.1	44	scaffold_2	14724948	14726192	TRUE	'fgenesh2_kg.2__1358__AT1G70985.1'])
0	24	24	250	AT1G70080	terpene synthase/cyclase family protein; FUNCTIONS IN: lyase activity, magnesium ion binding; INVOLVED IN: metabolic process; EXPRESSED IN: root; CONTAINS InterPro DOMAIN/s: Terpene synthase, metal-binding domain (InterPro:IPR005630), Terpenoid synthase (InterPro:IPR008949), Terpenoid cylases/protein prenyltransferase alpha-alpha toroid (InterPro:IPR008930), Terpene synthase-like (InterPro:IPR001…	protein_coding	y	http://toxic.berkeley.edu/CoGe/GEvo.pl?autogo=1&prog=blastn&word_size=15&drup1=30000&drdown1=30000&drup2=30000&drdown2=30000&dsid1=34474&dsid2=39129&chr1=1&x1=26398332&x2=14200336&chr2=scaffold_2&num_seqs=2#(AT1G70080-['fgenesh2_kg.2__1261__AT1G70070.1'	http://toxic.berkeley.edu/CoGe/GEvo.pl?autogo=1&prog=blastn&word_size=15&drup1=30000&drdown1=30000&drup2=30000&drdown2=30000&dsgid1=7043&dsid2=39129&chr1=1&x1=26398332&x2=14200336&chr2=scaffold_2&num_seqs=2#(AT1G70080-['fgenesh2_kg.2__1261__AT1G70070.1'	1	26398332	26401228	fgenesh2_kg.2__1261__AT1G70070.1	scaffold_201876.1	9999	scaffold_2	14197423	14203249	TRUE	'scaffold_201876.1'])
0	0	0	10	AT1G31180	The AtIMD3 is one out of 3 genes encoding the enzyme 3-isopropylmalate dehydrogenase involved in leucine biosynthesis in Arabidopsis. Its subcellular location has been targeted to plastids.	protein_coding	y	http://toxic.berkeley.edu/CoGe/GEvo.pl?autogo=1&prog=blastn&word_size=15&drup1=30000&drdown1=30000&drup2=30000&drdown2=30000&dsid1=34474&dsid2=39129&chr1=1&x1=11142695&x2=16562643&chr2=scaffold_1&num_seqs=2#(AT1G31180-['scaffold_103875.1'	http://toxic.berkeley.edu/CoGe/GEvo.pl?autogo=1&prog=blastn&word_size=15&drup1=30000&drdown1=30000&drup2=30000&drdown2=30000&dsgid1=7043&dsid2=39129&chr1=1&x1=11142695&x2=16562643&chr2=scaffold_1&num_seqs=2#(AT1G31180-['scaffold_103875.1'	1	11142695	11144614	scaffold_103875.1	scaffold_103876.1	376	scaffold_1	16560845	16564442	TRUE	'scaffold_103876.1'])
0	0	0	2	AT4G32580	thioredoxin family protein; INVOLVED IN: cell redox homeostasis; LOCATED IN: cellular_component unknown; CONTAINS InterPro DOMAIN/s: Thioredoxin fold (InterPro:IPR012335), Thioredoxin-like (InterPro:IPR017936), Thioredoxin domain (InterPro:IPR013766), Thioredoxin-like fold (InterPro:IPR012336), Glutaredoxin-related protein (InterPro:IPR004480); thioredoxin family protein (TAIR:AT4G04950.1); Has 6…	protein_coding	y	http://toxic.berkeley.edu/CoGe/GEvo.pl?autogo=1&prog=blastn&word_size=15&drup1=30000&drdown1=30000&drup2=30000&drdown2=30000&dsid1=34474&dsid2=39129&chr1=4&x1=15719853&x2=3749500&chr2=scaffold_7&num_seqs=2#(AT4G32580-['scaffold_700927.1'	http://toxic.berkeley.edu/CoGe/GEvo.pl?autogo=1&prog=blastn&word_size=15&drup1=30000&drdown1=30000&drup2=30000&drdown2=30000&dsgid1=7043&dsid2=39129&chr1=4&x1=15719853&x2=3749500&chr2=scaffold_7&num_seqs=2#(AT4G32580-['scaffold_700927.1'	4	15719853	15720541	scaffold_700927.1	fgenesh1_pm.C_scaffold_7000702	9999	scaffold_7	3745258	3753742	TRUE	'fgenesh1_pm.C_scaffold_7000702'])
0	0	0	6	AT1G58766	transcription factor-related (TAIR:AT1G59453.1); Has 32 Blast hits to 28 proteins in 7 species: Archae - 0; Bacteria - 0; Metazoa - 7; Fungi - 0; Plants - 25; Viruses - 0; Other Eukaryotes - 0 (source: NCBI BLink).	protein_coding	y/I	http://toxic.berkeley.edu/CoGe/GEvo.pl?autogo=1&prog=blastn&word_size=15&drup1=30000&drdown1=30000&drup2=30000&drdown2=30000&dsid1=34474&dsid2=39129&chr1=1&x1=21778051&x2=4176929&chr2=scaffold_2&num_seqs=2#(AT1G58766-['lyrata_scaffold_2_4166677_4167246'	http://toxic.berkeley.edu/CoGe/GEvo.pl?autogo=1&prog=blastn&word_size=15&drup1=30000&drdown1=30000&drup2=30000&drdown2=30000&dsgid1=7043&dsid2=39129&chr1=1&x1=21778051&x2=4176929&chr2=scaffold_2&num_seqs=2#(AT1G58766-['lyrata_scaffold_2_4166677_4167246'	1	21778051	21780430	lyrata_scaffold_2_4166677_4167246	fgenesh2_kg.2__522__AT1G58370.1	40	scaffold_2	4166677	4187181	TRUE	'fgenesh2_kg.2__522__AT1G58370.1'])
0	0	0	6	AT1G19040	transcription factor; FUNCTIONS IN: transcription factor activity; INVOLVED IN: regulation of transcription; LOCATED IN: cellular_component unknown; CONTAINS InterPro DOMAIN/s: No apical meristem (NAM) protein (InterPro:IPR003441); ANAC006 (Arabidopsis NAC domain containing protein 6); transcription factor (TAIR:AT1G03490.1); Has 385 Blast hits to 383 proteins in 36 species: Archae - 0; Bacteria …	protein_coding	y	http://toxic.berkeley.edu/CoGe/GEvo.pl?autogo=1&prog=blastn&word_size=15&drup1=30000&drdown1=30000&drup2=30000&drdown2=30000&dsid1=34474&dsid2=39129&chr1=1&x1=6576886&x2=8045614&chr2=scaffold_1&num_seqs=2#(AT1G19040-['scaffold_102128.1'	http://toxic.berkeley.edu/CoGe/GEvo.pl?autogo=1&prog=blastn&word_size=15&drup1=30000&drdown1=30000&drup2=30000&drdown2=30000&dsgid1=7043&dsid2=39129&chr1=1&x1=6576886&x2=8045614&chr2=scaffold_1&num_seqs=2#(AT1G19040-['scaffold_102128.1'	1	6576886	6577404	scaffold_102128.1	scaffold_102129.1	9999	scaffold_1	8044638	8046590	TRUE	'scaffold_102129.1'])
0	0	0	2	AT3G45577	tRNA-intron endonuclease; FUNCTIONS IN: tRNA-intron endonuclease activity; INVOLVED IN: tRNA splicing, via endonucleolytic cleavage and ligation; LOCATED IN: tRNA-intron endonuclease complex; CONTAINS InterPro DOMAIN/s: tRNA intron endonuclease, N-terminal domain-like (InterPro:IPR006678); ATSEN1 (SPLICING ENDONUCLEASE 1); nuclease/ nucleic acid binding / tRNA-intron endonuclease (TAIR:AT3G45590.…	protein_coding	y (fractionated)	http://toxic.berkeley.edu/CoGe/GEvo.pl?autogo=1&prog=blastn&word_size=15&drup1=30000&drdown1=30000&drup2=30000&drdown2=30000&dsid1=34474&dsid2=39129&chr1=3&x1=16739895&x2=12008067&chr2=scaffold_5&num_seqs=2#(AT3G45577-['scaffold_501409.1'	http://toxic.berkeley.edu/CoGe/GEvo.pl?autogo=1&prog=blastn&word_size=15&drup1=30000&drdown1=30000&drup2=30000&drdown2=30000&dsgid1=7043&dsid2=39129&chr1=3&x1=16739895&x2=12008067&chr2=scaffold_5&num_seqs=2#(AT3G45577-['scaffold_501409.1'	3	16739895	16740251	scaffold_501409.1	lyrata_scaffold_5_12009406_12009783	29	scaffold_5	12006351	12009783	TRUE	'lyrata_scaffold_5_12009406_12009783'])
0	0	0	12	AT5G52090	tRNA-splicing endonuclease positive effector-related; unknown protein (TAIR:AT5G37150.1); Has 3940 Blast hits to 3387 proteins in 542 species: Archae - 119; Bacteria - 752; Metazoa - 1196; Fungi - 786; Plants - 328; Viruses - 37; Other Eukaryotes - 722 (source: NCBI BLink).	protein_coding	y	http://toxic.berkeley.edu/CoGe/GEvo.pl?autogo=1&prog=blastn&word_size=15&drup1=30000&drdown1=30000&drup2=30000&drdown2=30000&dsid1=34474&dsid2=39129&chr1=5&x1=21184658&x2=14963795&chr2=scaffold_8&num_seqs=2#(AT5G52090-['scaffold_801650.1'	http://toxic.berkeley.edu/CoGe/GEvo.pl?autogo=1&prog=blastn&word_size=15&drup1=30000&drdown1=30000&drup2=30000&drdown2=30000&dsgid1=7043&dsid2=39129&chr1=5&x1=21184658&x2=14963795&chr2=scaffold_8&num_seqs=2#(AT5G52090-['scaffold_801650.1'	5	21184658	21186688	scaffold_801650.1	fgenesh2_kg.8__1097__AT5G52100.1	9999	scaffold_8	14957575	14970015	TRUE	'fgenesh2_kg.8__1097__AT5G52100.1'])
0	0	0	6	AT1G65140	ubiquitin thiolesterase; FUNCTIONS IN: ubiquitin thiolesterase activity; INVOLVED IN: ubiquitin-dependent protein catabolic process; LOCATED IN: cellular_component unknown; CONTAINS InterPro DOMAIN/s: Peptidase C19, ubiquitin carboxyl-terminal hydrolase 2 (InterPro:IPR001394); ubiquitin carboxyl-terminal hydrolase family protein (TAIR:AT1G65160.1); Has 79 Blast hits to 79 proteins in 10 species: …	protein_coding	y	http://toxic.berkeley.edu/CoGe/GEvo.pl?autogo=1&prog=blastn&word_size=15&drup1=30000&drdown1=30000&drup2=30000&drdown2=30000&dsid1=34474&dsid2=39129&chr1=1&x1=24205280&x2=8437666&chr2=scaffold_2&num_seqs=2#(AT1G65140-['fgenesh2_kg.2__658__AT1G65150.2'	http://toxic.berkeley.edu/CoGe/GEvo.pl?autogo=1&prog=blastn&word_size=15&drup1=30000&drdown1=30000&drup2=30000&drdown2=30000&dsgid1=7043&dsid2=39129&chr1=1&x1=24205280&x2=8437666&chr2=scaffold_2&num_seqs=2#(AT1G65140-['fgenesh2_kg.2__658__AT1G65150.2'	1	24205280	24206889	fgenesh2_kg.2__658__AT1G65150.2	lyrata_scaffold_2_8438941_8439083	27	scaffold_2	8436250	8439083	TRUE	'lyrata_scaffold_2_8438941_8439083'])
0	0	113	12	AT5G64590	unknown protein; CONTAINS InterPro DOMAIN/s: Protein of unknown function DUF537 (InterPro:IPR007491); Has 32 Blast hits to 32 proteins in 5 species: Archae - 0; Bacteria - 0; Metazoa - 0; Fungi - 0; Plants - 32; Viruses - 0; Other Eukaryotes - 0 (source: NCBI BLink).	protein_coding	y	http://toxic.berkeley.edu/CoGe/GEvo.pl?autogo=1&prog=blastn&word_size=15&drup1=30000&drdown1=30000&drup2=30000&drdown2=30000&dsid1=34474&dsid2=39129&chr1=5&x1=25839558&x2=21577703&chr2=scaffold_8&num_seqs=2#(AT5G64590-['fgenesh2_kg.8__2487__AT5G64580.1'	http://toxic.berkeley.edu/CoGe/GEvo.pl?autogo=1&prog=blastn&word_size=15&drup1=30000&drdown1=30000&drup2=30000&drdown2=30000&dsgid1=7043&dsid2=39129&chr1=5&x1=25839558&x2=21577703&chr2=scaffold_8&num_seqs=2#(AT5G64590-['fgenesh2_kg.8__2487__AT5G64580.1'	5	25839558	25840427	fgenesh2_kg.8__2487__AT5G64580.1	fgenesh2_kg.8__2488__AT5G64600.1	9999	scaffold_8	21572245	21583162	TRUE	'fgenesh2_kg.8__2488__AT5G64600.1'])
0	0	23	27	AT1G06810	unknown protein; CONTAINS InterPro DOMAIN/s: Protein of unknown function DUF537 (InterPro:IPR007491); unknown protein (TAIR:AT1G05400.2); Has 43 Blast hits to 40 proteins in 5 species: Archae - 0; Bacteria - 0; Metazoa - 0; Fungi - 0; Plants - 43; Viruses - 0; Other Eukaryotes - 0 (source: NCBI BLink).	protein_coding	y	http://toxic.berkeley.edu/CoGe/GEvo.pl?autogo=1&prog=blastn&word_size=15&drup1=30000&drdown1=30000&drup2=30000&drdown2=30000&dsid1=34474&dsid2=39129&chr1=1&x1=2091920&x2=2463240&chr2=scaffold_1&num_seqs=2#(AT1G06810-['fgenesh2_kg.1__656__AT1G06800.1'	http://toxic.berkeley.edu/CoGe/GEvo.pl?autogo=1&prog=blastn&word_size=15&drup1=30000&drdown1=30000&drup2=30000&drdown2=30000&dsgid1=7043&dsid2=39129&chr1=1&x1=2091920&x2=2463240&chr2=scaffold_1&num_seqs=2#(AT1G06810-['fgenesh2_kg.1__656__AT1G06800.1'	1	2091920	2092527	fgenesh2_kg.1__656__AT1G06800.1	fgenesh2_kg.1__658__AT1G06820.1	21	scaffold_1	2460257	2466223	TRUE	'fgenesh2_kg.1__658__AT1G06820.1'])
0	0	0	75	AT1G19060	unknown protein; CONTAINS InterPro DOMAIN/s: Protein of unknown function DUF626, Arabidopsis thaliana (InterPro:IPR006462); unknown protein (TAIR:AT1G02770.1); Has 70 Blast hits to 69 proteins in 1 species: Archae - 0; Bacteria - 0; Metazoa - 0; Fungi - 0; Plants - 70; Viruses - 0; Other Eukaryotes - 0 (source: NCBI BLink).	protein_coding	y	http://toxic.berkeley.edu/CoGe/GEvo.pl?autogo=1&prog=blastn&word_size=15&drup1=30000&drdown1=30000&drup2=30000&drdown2=30000&dsid1=34474&dsid2=39129&chr1=1&x1=6582057&x2=8048120&chr2=scaffold_1&num_seqs=2#(AT1G19060-['scaffold_102129.1'	http://toxic.berkeley.edu/CoGe/GEvo.pl?autogo=1&prog=blastn&word_size=15&drup1=30000&drdown1=30000&drup2=30000&drdown2=30000&dsgid1=7043&dsid2=39129&chr1=1&x1=6582057&x2=8048120&chr2=scaffold_1&num_seqs=2#(AT1G19060-['scaffold_102129.1'	1	6582057	6583592	scaffold_102129.1	lyrata_scaffold_1_8050652_8050901	532	scaffold_1	8045339	8050901	TRUE	'lyrata_scaffold_1_8050652_8050901'])
0	0	0	6	AT2G41780	unknown protein; EXPRESSED IN: 11 plant structures; EXPRESSED DURING: 4 anthesis, petal differentiation and expansion stage; Has 4 Blast hits to 4 proteins in 1 species: Archae - 0; Bacteria - 0; Metazoa - 0; Fungi - 0; Plants - 4; Viruses - 0; Other Eukaryotes - 0 (source: NCBI BLink).	protein_coding	y (fractionated)	http://toxic.berkeley.edu/CoGe/GEvo.pl?autogo=1&prog=blastn&word_size=15&drup1=30000&drdown1=30000&drup2=30000&drdown2=30000&dsid1=34474&dsid2=39129&chr1=2&x1=17435176&x2=20345977&chr2=scaffold_4&num_seqs=2#(AT2G41780-['scaffold_402998.1'	http://toxic.berkeley.edu/CoGe/GEvo.pl?autogo=1&prog=blastn&word_size=15&drup1=30000&drdown1=30000&drup2=30000&drdown2=30000&dsgid1=7043&dsid2=39129&chr1=2&x1=17435176&x2=20345977&chr2=scaffold_4&num_seqs=2#(AT2G41780-['scaffold_402998.1'	2	17435176	17435890	scaffold_402998.1	fgenesh2_kg.4__2306__AT2G41790.1	22	scaffold_4	20341205	20350749	TRUE	'fgenesh2_kg.4__2306__AT2G41790.1'])
0	0	0	5	AT5G23460	unknown protein; EXPRESSED IN: 18 plant structures; EXPRESSED DURING: 11 growth stages; Has 3 Blast hits to 3 proteins in 1 species: Archae - 0; Bacteria - 0; Metazoa - 0; Fungi - 0; Plants - 3; Viruses - 0; Other Eukaryotes - 0 (source: NCBI BLink).	protein_coding	y	http://toxic.berkeley.edu/CoGe/GEvo.pl?autogo=1&prog=blastn&word_size=15&drup1=30000&drdown1=30000&drup2=30000&drdown2=30000&dsid1=34474&dsid2=39129&chr1=5&x1=7912772&x2=10051890&chr2=scaffold_6&num_seqs=2#(AT5G23460-['fgenesh2_kg.6__2342__AT5G23450.2'	http://toxic.berkeley.edu/CoGe/GEvo.pl?autogo=1&prog=blastn&word_size=15&drup1=30000&drdown1=30000&drup2=30000&drdown2=30000&dsgid1=7043&dsid2=39129&chr1=5&x1=7912772&x2=10051890&chr2=scaffold_6&num_seqs=2#(AT5G23460-['fgenesh2_kg.6__2342__AT5G23450.2'	5	7912772	7913508	fgenesh2_kg.6__2342__AT5G23450.2	scaffold_602417.1	4091	scaffold_6	10046964	10056817	TRUE	'scaffold_602417.1'])
0	0	0	13	AT3G56730	unknown protein; EXPRESSED IN: 19 plant structures; EXPRESSED DURING: 6 growth stages; CONTAINS InterPro DOMAIN/s: Protein of unknown function DUF537 (InterPro:IPR007491); unknown protein (TAIR:AT3G62050.1); Has 57 Blast hits to 57 proteins in 8 species: Archae - 0; Bacteria - 0; Metazoa - 0; Fungi - 0; Plants - 57; Viruses - 0; Other Eukaryotes - 0 (source: NCBI BLink).	protein_coding	y	http://toxic.berkeley.edu/CoGe/GEvo.pl?autogo=1&prog=blastn&word_size=15&drup1=30000&drdown1=30000&drup2=30000&drdown2=30000&dsid1=34474&dsid2=39129&chr1=3&x1=21025166&x2=18049510&chr2=scaffold_5&num_seqs=2#(AT3G56730-['fgenesh2_kg.5__2104__AT3G56720.1'	http://toxic.berkeley.edu/CoGe/GEvo.pl?autogo=1&prog=blastn&word_size=15&drup1=30000&drdown1=30000&drup2=30000&drdown2=30000&dsgid1=7043&dsid2=39129&chr1=3&x1=21025166&x2=18049510&chr2=scaffold_5&num_seqs=2#(AT3G56730-['fgenesh2_kg.5__2104__AT3G56720.1'	3	21025166	21026057	fgenesh2_kg.5__2104__AT3G56720.1	scaffold_502826.1	9999	scaffold_5	18045684	18053337	TRUE	'scaffold_502826.1'])
0	159	274	45	AT1G51430	unknown protein; EXPRESSED IN: 22 plant structures; EXPRESSED DURING: 14 growth stages; unknown protein (TAIR:AT3G28370.1); Has 8 Blast hits to 8 proteins in 1 species: Archae - 0; Bacteria - 0; Metazoa - 0; Fungi - 0; Plants - 8; Viruses - 0; Other Eukaryotes - 0 (source: NCBI BLink).	protein_coding	y	http://toxic.berkeley.edu/CoGe/GEvo.pl?autogo=1&prog=blastn&word_size=15&drup1=30000&drdown1=30000&drup2=30000&drdown2=30000&dsid1=34474&dsid2=39129&chr1=1&x1=19071909&x2=27113466&chr2=scaffold_1&num_seqs=2#(AT1G51430-['Al_scaffold_0001_4531'	http://toxic.berkeley.edu/CoGe/GEvo.pl?autogo=1&prog=blastn&word_size=15&drup1=30000&drdown1=30000&drup2=30000&drdown2=30000&dsgid1=7043&dsid2=39129&chr1=1&x1=19071909&x2=27113466&chr2=scaffold_1&num_seqs=2#(AT1G51430-['Al_scaffold_0001_4531'	1	19071909	19073444	Al_scaffold_0001_4531	fgenesh2_kg.1__4210__AT1G51440.1	9999	scaffold_1	27109867	27117065	TRUE	'fgenesh2_kg.1__4210__AT1G51440.1'])
0	0	103	19	AT1G10990	unknown protein; EXPRESSED IN: 8 plant structures; EXPRESSED DURING: F mature embryo stage, petal differentiation and expansion stage, D bilateral stage, E expanded cotyledon stage; Has 6 Blast hits to 6 proteins in 2 species: Archae - 0; Bacteria - 0; Metazoa - 0; Fungi - 0; Plants - 6; Viruses - 0; Other Eukaryotes - 0 (source: NCBI BLink).	protein_coding	y	http://toxic.berkeley.edu/CoGe/GEvo.pl?autogo=1&prog=blastn&word_size=15&drup1=30000&drdown1=30000&drup2=30000&drdown2=30000&dsid1=34474&dsid2=39129&chr1=1&x1=3670278&x2=4373514&chr2=scaffold_1&num_seqs=2#(AT1G10990-['fgenesh2_kg.1__1190__AT1G10980.1'	http://toxic.berkeley.edu/CoGe/GEvo.pl?autogo=1&prog=blastn&word_size=15&drup1=30000&drdown1=30000&drup2=30000&drdown2=30000&dsgid1=7043&dsid2=39129&chr1=1&x1=3670278&x2=4373514&chr2=scaffold_1&num_seqs=2#(AT1G10990-['fgenesh2_kg.1__1190__AT1G10980.1'	1	3670278	3671187	fgenesh2_kg.1__1190__AT1G10980.1	scaffold_101189.1	9999	scaffold_1	4370038	4376991	TRUE	'scaffold_101189.1'])
0	0	0	74	AT5G53410	unknown protein; EXPRESSED IN: carpel; EXPRESSED DURING: petal differentiation and expansion stage; unknown protein (TAIR:AT5G52080.1); Has 8 Blast hits to 8 proteins in 1 species: Archae - 0; Bacteria - 0; Metazoa - 0; Fungi - 0; Plants - 8; Viruses - 0; Other Eukaryotes - 0 (source: NCBI BLink).	protein_coding	y	http://toxic.berkeley.edu/CoGe/GEvo.pl?autogo=1&prog=blastn&word_size=15&drup1=30000&drdown1=30000&drup2=30000&drdown2=30000&dsid1=34474&dsid2=39129&chr1=5&x1=21685165&x2=15712568&chr2=scaffold_8&num_seqs=2#(AT5G53410-['fgenesh2_kg.8__1228__AT5G53400.1'	http://toxic.berkeley.edu/CoGe/GEvo.pl?autogo=1&prog=blastn&word_size=15&drup1=30000&drdown1=30000&drup2=30000&drdown2=30000&dsgid1=7043&dsid2=39129&chr1=5&x1=21685165&x2=15712568&chr2=scaffold_8&num_seqs=2#(AT5G53410-['fgenesh2_kg.8__1228__AT5G53400.1'	5	21685165	21685272	fgenesh2_kg.8__1228__AT5G53400.1	fgenesh2_kg.8__1230__AT5G53420.1	190	scaffold_8	15701399	15723738	TRUE	'fgenesh2_kg.8__1230__AT5G53420.1'])
0	0	0	6	AT4G21460	unknown protein; EXPRESSED IN: cultured cell; unknown protein (TAIR:AT3G18240.2); Has 233 Blast hits to 225 proteins in 82 species: Archae - 0; Bacteria - 26; Metazoa - 59; Fungi - 40; Plants - 29; Viruses - 2; Other Eukaryotes - 77 (source: NCBI BLink).	protein_coding	y	http://toxic.berkeley.edu/CoGe/GEvo.pl?autogo=1&prog=blastn&word_size=15&drup1=30000&drdown1=30000&drup2=30000&drdown2=30000&dsid1=34474&dsid2=39129&chr1=4&x1=11428526&x2=9281137&chr2=scaffold_7&num_seqs=2#(AT4G21460-['scaffold_702270.1'	http://toxic.berkeley.edu/CoGe/GEvo.pl?autogo=1&prog=blastn&word_size=15&drup1=30000&drdown1=30000&drup2=30000&drdown2=30000&dsgid1=7043&dsid2=39129&chr1=4&x1=11428526&x2=9281137&chr2=scaffold_7&num_seqs=2#(AT4G21460-['scaffold_702270.1'	4	11428526	11430743	scaffold_702270.1	fgenesh2_kg.7__2171__AT4G21450.1	9999	scaffold_7	9278695	9283579	TRUE	'fgenesh2_kg.7__2171__AT4G21450.1'])
0	0	0	30	AT2G40955	unknown protein; EXPRESSED IN: cultured cell; unknown protein (TAIR:AT4G15096.1); Has 87 Blast hits to 87 proteins in 18 species: Archae - 0; Bacteria - 2; Metazoa - 18; Fungi - 0; Plants - 10; Viruses - 0; Other Eukaryotes - 57 (source: NCBI BLink).	protein_coding	y	http://toxic.berkeley.edu/CoGe/GEvo.pl?autogo=1&prog=blastn&word_size=15&drup1=30000&drdown1=30000&drup2=30000&drdown2=30000&dsid1=34474&dsid2=39129&chr1=2&x1=17100171&x2=19981160&chr2=scaffold_4&num_seqs=2#(AT2G40955-['scaffold_402899.1'	http://toxic.berkeley.edu/CoGe/GEvo.pl?autogo=1&prog=blastn&word_size=15&drup1=30000&drdown1=30000&drup2=30000&drdown2=30000&dsgid1=7043&dsid2=39129&chr1=2&x1=17100171&x2=19981160&chr2=scaffold_4&num_seqs=2#(AT2G40955-['scaffold_402899.1'	2	17100171	17102210	scaffold_402899.1	fgenesh2_kg.4__2223__AT2G40960.1	1866	scaffold_4	19976913	19985408	TRUE	'fgenesh2_kg.4__2223__AT2G40960.1'])
0	0	0	2	AT1G34280	unknown protein; EXPRESSED IN: flower, root; EXPRESSED DURING: 4 anthesis; Has 0 Blast hits to 0 proteins in 0 species (source: NCBI BLink).	protein_coding	y	http://toxic.berkeley.edu/CoGe/GEvo.pl?autogo=1&prog=blastn&word_size=15&drup1=30000&drdown1=30000&drup2=30000&drdown2=30000&dsid1=34474&dsid2=39129&chr1=1&x1=12495120&x2=16127122&chr2=scaffold_1&num_seqs=2#(AT1G34280-['fgenesh1_pm.C_scaffold_1002719'	http://toxic.berkeley.edu/CoGe/GEvo.pl?autogo=1&prog=blastn&word_size=15&drup1=30000&drdown1=30000&drup2=30000&drdown2=30000&dsgid1=7043&dsid2=39129&chr1=1&x1=12495120&x2=16127122&chr2=scaffold_1&num_seqs=2#(AT1G34280-['fgenesh1_pm.C_scaffold_1002719'	1	12495120	12495359	fgenesh1_pm.C_scaffold_1002719	fgenesh2_kg.1__3539__AT1G34300.1	9999	scaffold_1	16124547	16129697	TRUE	'fgenesh2_kg.1__3539__AT1G34300.1'])
0	0	0	17	AT5G15360	unknown protein; EXPRESSED IN: flower, seed; EXPRESSED DURING: petal differentiation and expansion stage, E expanded cotyledon stage; Has 1 Blast hits to 1 proteins in 1 species: Archae - 0; Bacteria - 0; Metazoa - 0; Fungi - 0; Plants - 1; Viruses - 0; Other Eukaryotes - 0 (source: NCBI BLink).	protein_coding	y	http://toxic.berkeley.edu/CoGe/GEvo.pl?autogo=1&prog=blastn&word_size=15&drup1=30000&drdown1=30000&drup2=30000&drdown2=30000&dsid1=34474&dsid2=39129&chr1=5&x1=4987440&x2=6267326&chr2=scaffold_6&num_seqs=2#(AT5G15360-['scaffold_601565.1'	http://toxic.berkeley.edu/CoGe/GEvo.pl?autogo=1&prog=blastn&word_size=15&drup1=30000&drdown1=30000&drup2=30000&drdown2=30000&dsgid1=7043&dsid2=39129&chr1=5&x1=4987440&x2=6267326&chr2=scaffold_6&num_seqs=2#(AT5G15360-['scaffold_601565.1'	5	4987440	4989185	scaffold_601565.1	Al_scaffold_0006_1443	335	scaffold_6	6262164	6272488	TRUE	'Al_scaffold_0006_1443'])
0	0	0	5	AT1G26290	unknown protein; EXPRESSED IN: leaf apex, flower; EXPRESSED DURING: petal differentiation and expansion stage; Has 121 Blast hits to 107 proteins in 33 species: Archae - 0; Bacteria - 6; Metazoa - 15; Fungi - 3; Plants - 7; Viruses - 0; Other Eukaryotes - 90 (source: NCBI BLink).	protein_coding	y (overlaps nongrey gene)	http://toxic.berkeley.edu/CoGe/GEvo.pl?autogo=1&prog=blastn&word_size=15&drup1=30000&drdown1=30000&drup2=30000&drdown2=30000&dsid1=34474&dsid2=39129&chr1=1&x1=9097971&x2=11383456&chr2=scaffold_1&num_seqs=2#(AT1G26290-['scaffold_102909.1'	http://toxic.berkeley.edu/CoGe/GEvo.pl?autogo=1&prog=blastn&word_size=15&drup1=30000&drdown1=30000&drup2=30000&drdown2=30000&dsgid1=7043&dsid2=39129&chr1=1&x1=9097971&x2=11383456&chr2=scaffold_1&num_seqs=2#(AT1G26290-['scaffold_102909.1'	1	9097971	9098654	scaffold_102909.1	fgenesh2_kg.1__2743__AT1G26300.1	9999	scaffold_1	11380400	11386513	TRUE	'fgenesh2_kg.1__2743__AT1G26300.1'])
0	0	0	13	AT5G50565	unknown protein; EXPRESSED IN: male gametophyte, pollen tube; EXPRESSED DURING: L mature pollen stage, M germinated pollen stage; unknown protein (TAIR:AT5G50665.1); Has 6 Blast hits to 6 proteins in 1 species: Archae - 0; Bacteria - 0; Metazoa - 0; Fungi - 0; Plants - 6; Viruses - 0; Other Eukaryotes - 0 (source: NCBI BLink).	protein_coding	y	http://toxic.berkeley.edu/CoGe/GEvo.pl?autogo=1&prog=blastn&word_size=15&drup1=30000&drdown1=30000&drup2=30000&drdown2=30000&dsid1=34474&dsid2=39129&chr1=5&x1=20598068&x2=14062997&chr2=scaffold_8&num_seqs=2#(AT5G50565-['fgenesh2_kg.8__936__AT5G50660.1'	http://toxic.berkeley.edu/CoGe/GEvo.pl?autogo=1&prog=blastn&word_size=15&drup1=30000&drdown1=30000&drup2=30000&drdown2=30000&dsgid1=7043&dsid2=39129&chr1=5&x1=20598068&x2=14062997&chr2=scaffold_8&num_seqs=2#(AT5G50565-['fgenesh2_kg.8__936__AT5G50660.1'	5	20598068	20599052	fgenesh2_kg.8__936__AT5G50660.1	scaffold_801495.1	9999	scaffold_8	14061431	14064564	TRUE	'scaffold_801495.1'])
0	0	0	7	AT5G60350	unknown protein; EXPRESSED IN: root; Has 97 Blast hits to 84 proteins in 28 species: Archae - 0; Bacteria - 5; Metazoa - 36; Fungi - 0; Plants - 3; Viruses - 0; Other Eukaryotes - 53 (source: NCBI BLink).	protein_coding	y	http://toxic.berkeley.edu/CoGe/GEvo.pl?autogo=1&prog=blastn&word_size=15&drup1=30000&drdown1=30000&drup2=30000&drdown2=30000&dsid1=34474&dsid2=39129&chr1=5&x1=24294956&x2=19510903&chr2=scaffold_8&num_seqs=2#(AT5G60350-['fgenesh2_kg.8__1987__AT5G60340.1'	http://toxic.berkeley.edu/CoGe/GEvo.pl?autogo=1&prog=blastn&word_size=15&drup1=30000&drdown1=30000&drup2=30000&drdown2=30000&dsgid1=7043&dsid2=39129&chr1=5&x1=24294956&x2=19510903&chr2=scaffold_8&num_seqs=2#(AT5G60350-['fgenesh2_kg.8__1987__AT5G60340.1'	5	24294956	24296340	fgenesh2_kg.8__1987__AT5G60340.1	fgenesh2_kg.8__1988__AT5G60360.3	9999	scaffold_8	19508334	19513472	TRUE	'fgenesh2_kg.8__1988__AT5G60360.3'])
0	0	340	42	AT2G22340	unknown protein; EXPRESSED IN: sperm cell, male gametophyte, sepal, flower, pollen tube; EXPRESSED DURING: L mature pollen stage, M germinated pollen stage, 4 anthesis; Has 4 Blast hits to 4 proteins in 1 species: Archae - 0; Bacteria - 0; Metazoa - 0; Fungi - 0; Plants - 4; Viruses - 0; Other Eukaryotes - 0 (source: NCBI BLink).	protein_coding	y	http://toxic.berkeley.edu/CoGe/GEvo.pl?autogo=1&prog=blastn&word_size=15&drup1=30000&drdown1=30000&drup2=30000&drdown2=30000&dsid1=34474&dsid2=39129&chr1=2&x1=9499959&x2=919055&chr2=scaffold_4&num_seqs=2#(AT2G22340-['lyrata_scaffold_4_917159_917305'	http://toxic.berkeley.edu/CoGe/GEvo.pl?autogo=1&prog=blastn&word_size=15&drup1=30000&drdown1=30000&drup2=30000&drdown2=30000&dsgid1=7043&dsid2=39129&chr1=2&x1=9499959&x2=919055&chr2=scaffold_4&num_seqs=2#(AT2G22340-['lyrata_scaffold_4_917159_917305'	2	9499959	9501035	lyrata_scaffold_4_917159_917305	fgenesh2_kg.4__158__AT2G14365.1	683	scaffold_4	917159	920952	TRUE	'fgenesh2_kg.4__158__AT2G14365.1'])
0	0	0	3	AT1G76910	unknown protein; EXPRESSED IN: sperm cell; Has 0 Blast hits to 0 proteins in 0 species (source: NCBI BLink).	protein_coding	y	http://toxic.berkeley.edu/CoGe/GEvo.pl?autogo=1&prog=blastn&word_size=15&drup1=30000&drdown1=30000&drup2=30000&drdown2=30000&dsid1=34474&dsid2=39129&chr1=1&x1=28892112&x2=17392913&chr2=scaffold_2&num_seqs=2#(AT1G76910-['fgenesh2_kg.2__1977__AT1G76900.2'	http://toxic.berkeley.edu/CoGe/GEvo.pl?autogo=1&prog=blastn&word_size=15&drup1=30000&drdown1=30000&drup2=30000&drdown2=30000&dsgid1=7043&dsid2=39129&chr1=1&x1=28892112&x2=17392913&chr2=scaffold_2&num_seqs=2#(AT1G76910-['fgenesh2_kg.2__1977__AT1G76900.2'	1	28892112	28892998	fgenesh2_kg.2__1977__AT1G76900.2	scaffold_202647.1	9999	scaffold_2	17387836	17397991	TRUE	'scaffold_202647.1'])
0	0	162	22	AT5G18040	unknown protein; FUNCTIONS IN: molecular_function unknown; INVOLVED IN: response to oxidative stress; LOCATED IN: cellular_component unknown; EXPRESSED IN: 22 plant structures; EXPRESSED DURING: 13 growth stages; unknown protein (TAIR:AT5G18065.1); Has 34 Blast hits to 34 proteins in 1 species: Archae - 0; Bacteria - 0; Metazoa - 0; Fungi - 0; Plants - 34; Viruses - 0; Other Eukaryotes - 0 (sourc…	protein_coding	y	http://toxic.berkeley.edu/CoGe/GEvo.pl?autogo=1&prog=blastn&word_size=15&drup1=30000&drdown1=30000&drup2=30000&drdown2=30000&dsid1=34474&dsid2=39129&chr1=5&x1=5972421&x2=7473752&chr2=scaffold_6&num_seqs=2#(AT5G18040-['lyrata_scaffold_6_7472954_7474547'	http://toxic.berkeley.edu/CoGe/GEvo.pl?autogo=1&prog=blastn&word_size=15&drup1=30000&drdown1=30000&drup2=30000&drdown2=30000&dsgid1=7043&dsid2=39129&chr1=5&x1=5972421&x2=7473752&chr2=scaffold_6&num_seqs=2#(AT5G18040-['lyrata_scaffold_6_7472954_7474547'	5	5972421	5974158	lyrata_scaffold_6_7472954_7474547	lyrata_scaffold_6_7474334_7474551	22	scaffold_6	7472954	7474551	TRUE	'lyrata_scaffold_6_7474334_7474551'])
0	0	16	2	AT1G59885	unknown protein; Has 0 Blast hits to 0 proteins in 0 species (source: NCBI BLink).	protein_coding	y	http://toxic.berkeley.edu/CoGe/GEvo.pl?autogo=1&prog=blastn&word_size=15&drup1=30000&drdown1=30000&drup2=30000&drdown2=30000&dsid1=34474&dsid2=39129&chr1=1&x1=22045973&x2=3552739&chr2=scaffold_2&num_seqs=2#(AT1G59885-['scaffold_200636.1'	http://toxic.berkeley.edu/CoGe/GEvo.pl?autogo=1&prog=blastn&word_size=15&drup1=30000&drdown1=30000&drup2=30000&drdown2=30000&dsgid1=7043&dsid2=39129&chr1=1&x1=22045973&x2=3552739&chr2=scaffold_2&num_seqs=2#(AT1G59885-['scaffold_200636.1'	1	22045973	22046480	scaffold_200636.1	fgenesh2_kg.2__450__AT1G59870.1	9999	scaffold_2	3543754	3561724	TRUE	'fgenesh2_kg.2__450__AT1G59870.1'])
0	0	0	70	AT3G12840	unknown protein; Has 0 Blast hits to 0 proteins in 0 species (source: NCBI BLink).	protein_coding	y	http://toxic.berkeley.edu/CoGe/GEvo.pl?autogo=1&prog=blastn&word_size=15&drup1=30000&drdown1=30000&drup2=30000&drdown2=30000&dsid1=34474&dsid2=39129&chr1=3&x1=4085812&x2=5137314&chr2=scaffold_3&num_seqs=2#(AT3G12840-['fgenesh2_kg.3__1347__AT3G12830.1'	http://toxic.berkeley.edu/CoGe/GEvo.pl?autogo=1&prog=blastn&word_size=15&drup1=30000&drdown1=30000&drup2=30000&drdown2=30000&dsgid1=7043&dsid2=39129&chr1=3&x1=4085812&x2=5137314&chr2=scaffold_3&num_seqs=2#(AT3G12840-['fgenesh2_kg.3__1347__AT3G12830.1'	3	4085812	4086090	fgenesh2_kg.3__1347__AT3G12830.1	scaffold_301464.1	269	scaffold_3	5131442	5143186	TRUE	'scaffold_301464.1'])
0	0	0	5	AT4G37685	unknown protein; Has 0 Blast hits to 0 proteins in 0 species (source: NCBI BLink).	protein_coding	y	http://toxic.berkeley.edu/CoGe/GEvo.pl?autogo=1&prog=blastn&word_size=15&drup1=30000&drdown1=30000&drup2=30000&drdown2=30000&dsid1=34474&dsid2=39129&chr1=4&x1=17705043&x2=1163612&chr2=scaffold_7&num_seqs=2#(AT4G37685-['lyrata_scaffold_7_1161641_1161901'	http://toxic.berkeley.edu/CoGe/GEvo.pl?autogo=1&prog=blastn&word_size=15&drup1=30000&drdown1=30000&drup2=30000&drdown2=30000&dsgid1=7043&dsid2=39129&chr1=4&x1=17705043&x2=1163612&chr2=scaffold_7&num_seqs=2#(AT4G37685-['lyrata_scaffold_7_1161641_1161901'	4	17705043	17706083	lyrata_scaffold_7_1161641_1161901	scaffold_700307.1	9999	scaffold_7	1161641	1165583	TRUE	'scaffold_700307.1'])
0	0	0	6	AT1G72580	unknown protein; Has 1 Blast hits to 1 proteins in 1 species: Archae - 0; Bacteria - 0; Metazoa - 0; Fungi - 0; Plants - 1; Viruses - 0; Other Eukaryotes - 0 (source: NCBI BLink).	protein_coding	y	http://toxic.berkeley.edu/CoGe/GEvo.pl?autogo=1&prog=blastn&word_size=15&drup1=30000&drdown1=30000&drup2=30000&drdown2=30000&dsid1=34474&dsid2=39129&chr1=1&x1=27338068&x2=15497104&chr2=scaffold_2&num_seqs=2#(AT1G72580-['fgenesh1_pm.C_scaffold_2001254'	http://toxic.berkeley.edu/CoGe/GEvo.pl?autogo=1&prog=blastn&word_size=15&drup1=30000&drdown1=30000&drup2=30000&drdown2=30000&dsgid1=7043&dsid2=39129&chr1=1&x1=27338068&x2=15497104&chr2=scaffold_2&num_seqs=2#(AT1G72580-['fgenesh1_pm.C_scaffold_2001254'	1	27338068	27338364	fgenesh1_pm.C_scaffold_2001254	scaffold_202186.1	9999	scaffold_2	15494613	15499595	TRUE	'scaffold_202186.1'])
0	0	0	30	AT2G03180	unknown protein; Has 1 Blast hits to 1 proteins in 1 species: Archae - 0; Bacteria - 0; Metazoa - 0; Fungi - 0; Plants - 1; Viruses - 0; Other Eukaryotes - 0 (source: NCBI BLink).	protein_coding	y (dup)	http://toxic.berkeley.edu/CoGe/GEvo.pl?autogo=1&prog=blastn&word_size=15&drup1=30000&drdown1=30000&drup2=30000&drdown2=30000&dsid1=34474&dsid2=39129&chr1=2&x1=962761&x2=1637313&chr2=scaffold_5&num_seqs=2#(AT2G03180-['scaffold_500291.1'	http://toxic.berkeley.edu/CoGe/GEvo.pl?autogo=1&prog=blastn&word_size=15&drup1=30000&drdown1=30000&drup2=30000&drdown2=30000&dsgid1=7043&dsid2=39129&chr1=2&x1=962761&x2=1637313&chr2=scaffold_5&num_seqs=2#(AT2G03180-['scaffold_500291.1'	2	962761	963123	scaffold_500291.1	fgenesh2_kg.5__216__AT2G03190.1	2252	scaffold_5	1634742	1639885	TRUE	'fgenesh2_kg.5__216__AT2G03190.1'])
0	0	0	37	AT2G18610	unknown protein; Has 1 Blast hits to 1 proteins in 1 species: Archae - 0; Bacteria - 0; Metazoa - 0; Fungi - 0; Plants - 1; Viruses - 0; Other Eukaryotes - 0 (source: NCBI BLink).	protein_coding	y/I	http://toxic.berkeley.edu/CoGe/GEvo.pl?autogo=1&prog=blastn&word_size=15&drup1=30000&drdown1=30000&drup2=30000&drdown2=30000&dsid1=34474&dsid2=39129&chr1=2&x1=8083430&x2=22930025&chr2=scaffold_3&num_seqs=2#(AT2G18610-['fgenesh1_pg.C_scaffold_3003254'	http://toxic.berkeley.edu/CoGe/GEvo.pl?autogo=1&prog=blastn&word_size=15&drup1=30000&drdown1=30000&drup2=30000&drdown2=30000&dsgid1=7043&dsid2=39129&chr1=2&x1=8083430&x2=22930025&chr2=scaffold_3&num_seqs=2#(AT2G18610-['fgenesh1_pg.C_scaffold_3003254'	2	8083430	8084396	fgenesh1_pg.C_scaffold_3003254	fgenesh2_kg.3__3466__AT2G18620.1	539	scaffold_3	22927800	22932251	TRUE	'fgenesh2_kg.3__3466__AT2G18620.1'])
0	0	760	4	AT3G23172	unknown protein; Has 1 Blast hits to 1 proteins in 1 species: Archae - 0; Bacteria - 0; Metazoa - 0; Fungi - 0; Plants - 1; Viruses - 0; Other Eukaryotes - 0 (source: NCBI BLink).	protein_coding	y	http://toxic.berkeley.edu/CoGe/GEvo.pl?autogo=1&prog=blastn&word_size=15&drup1=30000&drdown1=30000&drup2=30000&drdown2=30000&dsid1=34474&dsid2=39129&chr1=3&x1=8272145&x2=10587922&chr2=scaffold_3&num_seqs=2#(AT3G23172-['fgenesh2_kg.3__2530__AT3G23170.1'	http://toxic.berkeley.edu/CoGe/GEvo.pl?autogo=1&prog=blastn&word_size=15&drup1=30000&drdown1=30000&drup2=30000&drdown2=30000&dsgid1=7043&dsid2=39129&chr1=3&x1=8272145&x2=10587922&chr2=scaffold_3&num_seqs=2#(AT3G23172-['fgenesh2_kg.3__2530__AT3G23170.1'	3	8272145	8272664	fgenesh2_kg.3__2530__AT3G23170.1	fgenesh2_kg.3__2531__AT3G23175.1	9999	scaffold_3	10582938	10592907	TRUE	'fgenesh2_kg.3__2531__AT3G23175.1'])
0	0	0	4	AT5G21125	unknown protein; Has 1 Blast hits to 1 proteins in 1 species: Archae - 0; Bacteria - 0; Metazoa - 0; Fungi - 0; Plants - 1; Viruses - 0; Other Eukaryotes - 0 (source: NCBI BLink).	protein_coding	y	http://toxic.berkeley.edu/CoGe/GEvo.pl?autogo=1&prog=blastn&word_size=15&drup1=30000&drdown1=30000&drup2=30000&drdown2=30000&dsid1=34474&dsid2=39129&chr1=5&x1=7185051&x2=8991745&chr2=scaffold_6&num_seqs=2#(AT5G21125-['lyrata_scaffold_6_8990575_8990722'	http://toxic.berkeley.edu/CoGe/GEvo.pl?autogo=1&prog=blastn&word_size=15&drup1=30000&drdown1=30000&drup2=30000&drdown2=30000&dsgid1=7043&dsid2=39129&chr1=5&x1=7185051&x2=8991745&chr2=scaffold_6&num_seqs=2#(AT5G21125-['lyrata_scaffold_6_8990575_8990722'	5	7185051	7185431	lyrata_scaffold_6_8990575_8990722	fgenesh2_kg.6__2157__AT5G21130.1	2974	scaffold_6	8990575	8992916	TRUE	'fgenesh2_kg.6__2157__AT5G21130.1'])
19	19	19	14	AT5G23640	unknown protein; Has 1 Blast hits to 1 proteins in 1 species: Archae - 0; Bacteria - 0; Metazoa - 0; Fungi - 0; Plants - 1; Viruses - 0; Other Eukaryotes - 0 (source: NCBI BLink).	protein_coding	y	http://toxic.berkeley.edu/CoGe/GEvo.pl?autogo=1&prog=blastn&word_size=15&drup1=30000&drdown1=30000&drup2=30000&drdown2=30000&dsid1=34474&dsid2=39129&chr1=5&x1=7968262&x2=10119672&chr2=scaffold_6&num_seqs=2#(AT5G23640-['fgenesh2_kg.6__2359__AT5G23630.1'	http://toxic.berkeley.edu/CoGe/GEvo.pl?autogo=1&prog=blastn&word_size=15&drup1=30000&drdown1=30000&drup2=30000&drdown2=30000&dsgid1=7043&dsid2=39129&chr1=5&x1=7968262&x2=10119672&chr2=scaffold_6&num_seqs=2#(AT5G23640-['fgenesh2_kg.6__2359__AT5G23630.1'	5	7968262	7968505	fgenesh2_kg.6__2359__AT5G23630.1	Al_scaffold_0006_2242	2147	scaffold_6	10114487	10124857	TRUE	'Al_scaffold_0006_2242'])
0	0	293	6	AT2G04870	unknown protein; Has 14 Blast hits to 14 proteins in 7 species: Archae - 0; Bacteria - 0; Metazoa - 3; Fungi - 0; Plants - 6; Viruses - 0; Other Eukaryotes - 5 (source: NCBI BLink).	protein_coding	y	http://toxic.berkeley.edu/CoGe/GEvo.pl?autogo=1&prog=blastn&word_size=15&drup1=30000&drdown1=30000&drup2=30000&drdown2=30000&dsid1=34474&dsid2=39129&chr1=2&x1=1716165&x2=13603658&chr2=scaffold_3&num_seqs=2#(AT2G04870-['lyrata_scaffold_3_13600651_13603146'	http://toxic.berkeley.edu/CoGe/GEvo.pl?autogo=1&prog=blastn&word_size=15&drup1=30000&drdown1=30000&drup2=30000&drdown2=30000&dsgid1=7043&dsid2=39129&chr1=2&x1=1716165&x2=13603658&chr2=scaffold_3&num_seqs=2#(AT2G04870-['lyrata_scaffold_3_13600651_13603146'	2	1716165	1716383	lyrata_scaffold_3_13600651_13603146	lyrata_scaffold_3_13605867_13606665	1068	scaffold_3	13600651	13606665	TRUE	'lyrata_scaffold_3_13605867_13606665'])
0	0	0	89	AT1G31960	unknown protein; Has 2 Blast hits to 2 proteins in 1 species: Archae - 0; Bacteria - 0; Metazoa - 0; Fungi - 0; Plants - 2; Viruses - 0; Other Eukaryotes - 0 (source: NCBI BLink).	protein_coding	y	http://toxic.berkeley.edu/CoGe/GEvo.pl?autogo=1&prog=blastn&word_size=15&drup1=30000&drdown1=30000&drup2=30000&drdown2=30000&dsid1=34474&dsid2=39129&chr1=1&x1=11479113&x2=14508934&chr2=scaffold_1&num_seqs=2#(AT1G31960-['fgenesh2_kg.1__3338__AT1G31940.1'	http://toxic.berkeley.edu/CoGe/GEvo.pl?autogo=1&prog=blastn&word_size=15&drup1=30000&drdown1=30000&drup2=30000&drdown2=30000&dsgid1=7043&dsid2=39129&chr1=1&x1=11479113&x2=14508934&chr2=scaffold_1&num_seqs=2#(AT1G31960-['fgenesh2_kg.1__3338__AT1G31940.1'	1	11479113	11479634	fgenesh2_kg.1__3338__AT1G31940.1	Al_scaffold_0001_3256	944	scaffold_1	14505340	14512529	TRUE	'Al_scaffold_0001_3256'])
0	0	0	0	AT2G02795	unknown protein; Has 2 Blast hits to 2 proteins in 1 species: Archae - 0; Bacteria - 0; Metazoa - 0; Fungi - 0; Plants - 2; Viruses - 0; Other Eukaryotes - 0 (source: NCBI BLink).	protein_coding	y (overlaps nongrey gene)	http://toxic.berkeley.edu/CoGe/GEvo.pl?autogo=1&prog=blastn&word_size=15&drup1=30000&drdown1=30000&drup2=30000&drdown2=30000&dsid1=34474&dsid2=39129&chr1=2&x1=795895&x2=1016239&chr2=scaffold_5&num_seqs=2#(AT2G02795-['fgenesh2_kg.5__178__AT2G02800.1'	http://toxic.berkeley.edu/CoGe/GEvo.pl?autogo=1&prog=blastn&word_size=15&drup1=30000&drdown1=30000&drup2=30000&drdown2=30000&dsgid1=7043&dsid2=39129&chr1=2&x1=795895&x2=1016239&chr2=scaffold_5&num_seqs=2#(AT2G02795-['fgenesh2_kg.5__178__AT2G02800.1'	2	795895	796491	fgenesh2_kg.5__178__AT2G02800.1	fgenesh2_kg.5__180__AT2G02810.1	9999	scaffold_5	1012809	1019670	TRUE	'fgenesh2_kg.5__180__AT2G02810.1'])
0	0	0	250	AT2G23985	unknown protein; Has 2 Blast hits to 2 proteins in 1 species: Archae - 0; Bacteria - 0; Metazoa - 0; Fungi - 0; Plants - 2; Viruses - 0; Other Eukaryotes - 0 (source: NCBI BLink).	protein_coding	y (partial?)	http://toxic.berkeley.edu/CoGe/GEvo.pl?autogo=1&prog=blastn&word_size=15&drup1=30000&drdown1=30000&drup2=30000&drdown2=30000&dsid1=34474&dsid2=39129&chr1=2&x1=10212072&x2=2259385&chr2=scaffold_4&num_seqs=2#(AT2G23985-['lyrata_scaffold_4_2257885_2258182'	http://toxic.berkeley.edu/CoGe/GEvo.pl?autogo=1&prog=blastn&word_size=15&drup1=30000&drdown1=30000&drup2=30000&drdown2=30000&dsgid1=7043&dsid2=39129&chr1=2&x1=10212072&x2=2259385&chr2=scaffold_4&num_seqs=2#(AT2G23985-['lyrata_scaffold_4_2257885_2258182'	2	10212072	10213487	lyrata_scaffold_4_2257885_2258182	fgenesh1_pg.C_scaffold_4000293	9999	scaffold_4	2257885	2260886	TRUE	'fgenesh1_pg.C_scaffold_4000293'])
0	0	0	1	AT4G26040	unknown protein; Has 2 Blast hits to 2 proteins in 1 species: Archae - 0; Bacteria - 0; Metazoa - 0; Fungi - 0; Plants - 2; Viruses - 0; Other Eukaryotes - 0 (source: NCBI BLink).	protein_coding	y	http://toxic.berkeley.edu/CoGe/GEvo.pl?autogo=1&prog=blastn&word_size=15&drup1=30000&drdown1=30000&drup2=30000&drdown2=30000&dsid1=34474&dsid2=39129&chr1=4&x1=13206844&x2=6830511&chr2=scaffold_7&num_seqs=2#(AT4G26040-['Al_scaffold_0007_1533'	http://toxic.berkeley.edu/CoGe/GEvo.pl?autogo=1&prog=blastn&word_size=15&drup1=30000&drdown1=30000&drup2=30000&drdown2=30000&dsgid1=7043&dsid2=39129&chr1=4&x1=13206844&x2=6830511&chr2=scaffold_7&num_seqs=2#(AT4G26040-['Al_scaffold_0007_1533'	4	13206844	13207212	Al_scaffold_0007_1533	Al_scaffold_0007_1534	9999	scaffold_7	6825466	6835556	TRUE	'Al_scaffold_0007_1534'])
0	0	0	2	AT4G36460	unknown protein; Has 2 Blast hits to 2 proteins in 1 species: Archae - 0; Bacteria - 0; Metazoa - 0; Fungi - 0; Plants - 2; Viruses - 0; Other Eukaryotes - 0 (source: NCBI BLink).	protein_coding	y	http://toxic.berkeley.edu/CoGe/GEvo.pl?autogo=1&prog=blastn&word_size=15&drup1=30000&drdown1=30000&drup2=30000&drdown2=30000&dsid1=34474&dsid2=39129&chr1=4&x1=17212665&x2=1825037&chr2=scaffold_7&num_seqs=2#(AT4G36460-['scaffold_700461.1'	http://toxic.berkeley.edu/CoGe/GEvo.pl?autogo=1&prog=blastn&word_size=15&drup1=30000&drdown1=30000&drup2=30000&drdown2=30000&dsgid1=7043&dsid2=39129&chr1=4&x1=17212665&x2=1825037&chr2=scaffold_7&num_seqs=2#(AT4G36460-['scaffold_700461.1'	4	17212665	17213102	scaffold_700461.1	fgenesh1_pg.C_scaffold_7000367	9999	scaffold_7	1818475	1831599	TRUE	'fgenesh1_pg.C_scaffold_7000367'])
0	0	48	0	AT1G32975	unknown protein; Has 2 Blast hits to 2 proteins in 1 species: Archae - 0; Bacteria - 0; Metazoa - 2; Fungi - 0; Plants - 0; Viruses - 0; Other Eukaryotes - 0 (source: NCBI BLink).	protein_coding	y/I	http://toxic.berkeley.edu/CoGe/GEvo.pl?autogo=1&prog=blastn&word_size=15&drup1=30000&drdown1=30000&drup2=30000&drdown2=30000&dsid1=34474&dsid2=39129&chr1=1&x1=11953069&x2=15226180&chr2=scaffold_1&num_seqs=2#(AT1G32975-['fgenesh2_kg.1__3430__AT1G32940.1'	http://toxic.berkeley.edu/CoGe/GEvo.pl?autogo=1&prog=blastn&word_size=15&drup1=30000&drdown1=30000&drup2=30000&drdown2=30000&dsgid1=7043&dsid2=39129&chr1=1&x1=11953069&x2=15226180&chr2=scaffold_1&num_seqs=2#(AT1G32975-['fgenesh2_kg.1__3430__AT1G32940.1'	1	11953069	11953879	fgenesh2_kg.1__3430__AT1G32940.1	fgenesh1_pg.C_scaffold_1002945	9999	scaffold_1	15220168	15232193	TRUE	'fgenesh1_pg.C_scaffold_1002945'])
0	0	0	3	AT2G01310	unknown protein; Has 23 Blast hits to 23 proteins in 3 species: Archae - 0; Bacteria - 0; Metazoa - 0; Fungi - 0; Plants - 23; Viruses - 0; Other Eukaryotes - 0 (source: NCBI BLink).	protein_coding	y	http://toxic.berkeley.edu/CoGe/GEvo.pl?autogo=1&prog=blastn&word_size=15&drup1=30000&drdown1=30000&drup2=30000&drdown2=30000&dsid1=34474&dsid2=39129&chr1=2&x1=152480&x2=161432&chr2=scaffold_5&num_seqs=2#(AT2G01310-['scaffold_500026.1'	http://toxic.berkeley.edu/CoGe/GEvo.pl?autogo=1&prog=blastn&word_size=15&drup1=30000&drdown1=30000&drup2=30000&drdown2=30000&dsgid1=7043&dsid2=39129&chr1=2&x1=152480&x2=161432&chr2=scaffold_5&num_seqs=2#(AT2G01310-['scaffold_500026.1'	2	152480	152641	scaffold_500026.1	fgenesh2_kg.5__36__AT2G01320.2	9999	scaffold_5	157726	165139	TRUE	'fgenesh2_kg.5__36__AT2G01320.2'])
0	0	0	0	AT2G30430	unknown protein; Has 3 Blast hits to 3 proteins in 1 species: Archae - 0; Bacteria - 0; Metazoa - 0; Fungi - 0; Plants - 3; Viruses - 0; Other Eukaryotes - 0 (source: NCBI BLink).	protein_coding	y	http://toxic.berkeley.edu/CoGe/GEvo.pl?autogo=1&prog=blastn&word_size=15&drup1=30000&drdown1=30000&drup2=30000&drdown2=30000&dsid1=34474&dsid2=39129&chr1=2&x1=12975253&x2=14176780&chr2=scaffold_4&num_seqs=2#(AT2G30430-['scaffold_401530.1'	http://toxic.berkeley.edu/CoGe/GEvo.pl?autogo=1&prog=blastn&word_size=15&drup1=30000&drdown1=30000&drup2=30000&drdown2=30000&dsgid1=7043&dsid2=39129&chr1=2&x1=12975253&x2=14176780&chr2=scaffold_4&num_seqs=2#(AT2G30430-['scaffold_401530.1'	2	12975253	12975489	scaffold_401530.1	fgenesh2_kg.4__1015__AT2G30432.1	9999	scaffold_4	14168786	14184774	TRUE	'fgenesh2_kg.4__1015__AT2G30432.1'])
0	0	23	101	AT3G09750	unknown protein; Has 3 Blast hits to 3 proteins in 1 species: Archae - 0; Bacteria - 0; Metazoa - 0; Fungi - 0; Plants - 3; Viruses - 0; Other Eukaryotes - 0 (source: NCBI BLink).	protein_coding	y	http://toxic.berkeley.edu/CoGe/GEvo.pl?autogo=1&prog=blastn&word_size=15&drup1=30000&drdown1=30000&drup2=30000&drdown2=30000&dsid1=34474&dsid2=39129&chr1=3&x1=2992187&x2=3863614&chr2=scaffold_3&num_seqs=2#(AT3G09750-['scaffold_301108.1'	http://toxic.berkeley.edu/CoGe/GEvo.pl?autogo=1&prog=blastn&word_size=15&drup1=30000&drdown1=30000&drup2=30000&drdown2=30000&dsgid1=7043&dsid2=39129&chr1=3&x1=2992187&x2=3863614&chr2=scaffold_3&num_seqs=2#(AT3G09750-['scaffold_301108.1'	3	2992187	2992574	scaffold_301108.1	scaffold_301109.1	19	scaffold_3	3860183	3867045	TRUE	'scaffold_301109.1'])
0	0	0	6	AT4G36515	unknown protein; Has 4 Blast hits to 4 proteins in 1 species: Archae - 0; Bacteria - 0; Metazoa - 0; Fungi - 0; Plants - 4; Viruses - 0; Other Eukaryotes - 0 (source: NCBI BLink).	protein_coding	y (partial?)	http://toxic.berkeley.edu/CoGe/GEvo.pl?autogo=1&prog=blastn&word_size=15&drup1=30000&drdown1=30000&drup2=30000&drdown2=30000&dsid1=34474&dsid2=39129&chr1=4&x1=17229557&x2=1804866&chr2=scaffold_7&num_seqs=2#(AT4G36515-['fgenesh1_pm.C_scaffold_7000343'	http://toxic.berkeley.edu/CoGe/GEvo.pl?autogo=1&prog=blastn&word_size=15&drup1=30000&drdown1=30000&drup2=30000&drdown2=30000&dsgid1=7043&dsid2=39129&chr1=4&x1=17229557&x2=1804866&chr2=scaffold_7&num_seqs=2#(AT4G36515-['fgenesh1_pm.C_scaffold_7000343'	4	17229557	17230299	fgenesh1_pm.C_scaffold_7000343	fgenesh2_kg.7__419__AT4G36500.1	9999	scaffold_7	1801243	1808490	TRUE	'fgenesh2_kg.7__419__AT4G36500.1'])
0	0	0	17	AT5G48610	unknown protein; Has 40172 Blast hits to 20678 proteins in 907 species: Archae - 83; Bacteria - 2457; Metazoa - 17275; Fungi - 3289; Plants - 1108; Viruses - 205; Other Eukaryotes - 15755 (source: NCBI BLink).	protein_coding	y	http://toxic.berkeley.edu/CoGe/GEvo.pl?autogo=1&prog=blastn&word_size=15&drup1=30000&drdown1=30000&drup2=30000&drdown2=30000&dsid1=34474&dsid2=39129&chr1=5&x1=19728768&x2=11959981&chr2=scaffold_8&num_seqs=2#(AT5G48610-['scaffold_801170.1'	http://toxic.berkeley.edu/CoGe/GEvo.pl?autogo=1&prog=blastn&word_size=15&drup1=30000&drdown1=30000&drup2=30000&drdown2=30000&dsgid1=7043&dsid2=39129&chr1=5&x1=19728768&x2=11959981&chr2=scaffold_8&num_seqs=2#(AT5G48610-['scaffold_801170.1'	5	19728768	19733131	scaffold_801170.1	Al_scaffold_0008_1119	9999	scaffold_8	11958469	11961494	TRUE	'Al_scaffold_0008_1119'])
0	0	0	2	AT1G15885	unknown protein; Has 5 Blast hits to 5 proteins in 1 species: Archae - 0; Bacteria - 0; Metazoa - 0; Fungi - 0; Plants - 5; Viruses - 0; Other Eukaryotes - 0 (source: NCBI BLink).	protein_coding	y	http://toxic.berkeley.edu/CoGe/GEvo.pl?autogo=1&prog=blastn&word_size=15&drup1=30000&drdown1=30000&drup2=30000&drdown2=30000&dsid1=34474&dsid2=39129&chr1=1&x1=5460544&x2=6717623&chr2=scaffold_1&num_seqs=2#(AT1G15885-['fgenesh2_kg.1__1741__AT1G15880.1'	http://toxic.berkeley.edu/CoGe/GEvo.pl?autogo=1&prog=blastn&word_size=15&drup1=30000&drdown1=30000&drup2=30000&drdown2=30000&dsgid1=7043&dsid2=39129&chr1=1&x1=5460544&x2=6717623&chr2=scaffold_1&num_seqs=2#(AT1G15885-['fgenesh2_kg.1__1741__AT1G15880.1'	1	5460544	5461089	fgenesh2_kg.1__1741__AT1G15880.1	scaffold_101777.1	9999	scaffold_1	6714581	6720665	TRUE	'scaffold_101777.1'])
0	0	44	16	AT2G03570	unknown protein; Has 5 Blast hits to 5 proteins in 1 species: Archae - 0; Bacteria - 0; Metazoa - 0; Fungi - 0; Plants - 5; Viruses - 0; Other Eukaryotes - 0 (source: NCBI BLink).	protein_coding	y	http://toxic.berkeley.edu/CoGe/GEvo.pl?autogo=1&prog=blastn&word_size=15&drup1=30000&drdown1=30000&drup2=30000&drdown2=30000&dsid1=34474&dsid2=39129&chr1=2&x1=1085557&x2=1912778&chr2=scaffold_5&num_seqs=2#(AT2G03570-['lyrata_scaffold_5_1909754_1909888'	http://toxic.berkeley.edu/CoGe/GEvo.pl?autogo=1&prog=blastn&word_size=15&drup1=30000&drdown1=30000&drup2=30000&drdown2=30000&dsgid1=7043&dsid2=39129&chr1=2&x1=1085557&x2=1912778&chr2=scaffold_5&num_seqs=2#(AT2G03570-['lyrata_scaffold_5_1909754_1909888'	2	1085557	1085985	lyrata_scaffold_5_1909754_1909888	lyrata_scaffold_5_1915538_1915802	9999	scaffold_5	1909754	1915802	TRUE	'lyrata_scaffold_5_1915538_1915802'])
0	0	0	33	AT3G24535	unknown protein; Has 7 Blast hits to 7 proteins in 2 species: Archae - 0; Bacteria - 0; Metazoa - 0; Fungi - 1; Plants - 6; Viruses - 0; Other Eukaryotes - 0 (source: NCBI BLink).	protein_coding	y	http://toxic.berkeley.edu/CoGe/GEvo.pl?autogo=1&prog=blastn&word_size=15&drup1=30000&drdown1=30000&drup2=30000&drdown2=30000&dsid1=34474&dsid2=39129&chr1=3&x1=8952013&x2=11930925&chr2=scaffold_3&num_seqs=2#(AT3G24535-['fgenesh1_pg.C_scaffold_3002379'	http://toxic.berkeley.edu/CoGe/GEvo.pl?autogo=1&prog=blastn&word_size=15&drup1=30000&drdown1=30000&drup2=30000&drdown2=30000&dsgid1=7043&dsid2=39129&chr1=3&x1=8952013&x2=11930925&chr2=scaffold_3&num_seqs=2#(AT3G24535-['fgenesh1_pg.C_scaffold_3002379'	3	8952013	8952579	fgenesh1_pg.C_scaffold_3002379	Al_scaffold_0003_2708	9999	scaffold_3	11925046	11936805	TRUE	'Al_scaffold_0003_2708'])
0	0	0	46	AT2G27320	unknown protein; INVOLVED IN: biological_process unknown; LOCATED IN: endomembrane system; EXPRESSED IN: 19 plant structures; EXPRESSED DURING: 14 growth stages; CONTAINS InterPro DOMAIN/s: Protein of unknown function DUF239, plant (InterPro:IPR004314); unknown protein (TAIR:AT2G38255.1); Has 393 Blast hits to 377 proteins in 17 species: Archae - 0; Bacteria - 4; Metazoa - 0; Fungi - 10; Plants -…	protein_coding	y	http://toxic.berkeley.edu/CoGe/GEvo.pl?autogo=1&prog=blastn&word_size=15&drup1=30000&drdown1=30000&drup2=30000&drdown2=30000&dsid1=34474&dsid2=39129&chr1=2&x1=11699968&x2=11446661&chr2=scaffold_4&num_seqs=2#(AT2G27320-['Al_scaffold_0004_1088'	http://toxic.berkeley.edu/CoGe/GEvo.pl?autogo=1&prog=blastn&word_size=15&drup1=30000&drdown1=30000&drup2=30000&drdown2=30000&dsgid1=7043&dsid2=39129&chr1=2&x1=11699968&x2=11446661&chr2=scaffold_4&num_seqs=2#(AT2G27320-['Al_scaffold_0004_1088'	2	11699968	11701760	Al_scaffold_0004_1088	scaffold_401130.1	1627	scaffold_4	11445007	11448315	TRUE	'scaffold_401130.1'])
0	0	0	135	AT2G44870	unknown protein; LOCATED IN: chloroplast; EXPRESSED IN: 22 plant structures; EXPRESSED DURING: 15 growth stages; Has 26 Blast hits to 26 proteins in 11 species: Archae - 0; Bacteria - 2; Metazoa - 0; Fungi - 0; Plants - 24; Viruses - 0; Other Eukaryotes - 0 (source: NCBI BLink).	protein_coding	y	http://toxic.berkeley.edu/CoGe/GEvo.pl?autogo=1&prog=blastn&word_size=15&drup1=30000&drdown1=30000&drup2=30000&drdown2=30000&dsid1=34474&dsid2=39129&chr1=2&x1=18510213&x2=21877751&chr2=scaffold_4&num_seqs=2#(AT2G44870-['fgenesh2_kg.4__2676__AT2G44860.1'	http://toxic.berkeley.edu/CoGe/GEvo.pl?autogo=1&prog=blastn&word_size=15&drup1=30000&drdown1=30000&drup2=30000&drdown2=30000&dsgid1=7043&dsid2=39129&chr1=2&x1=18510213&x2=21877751&chr2=scaffold_4&num_seqs=2#(AT2G44870-['fgenesh2_kg.4__2676__AT2G44860.1'	2	18510213	18511756	fgenesh2_kg.4__2676__AT2G44860.1	scaffold_403426.1	9999	scaffold_4	21874667	21880836	TRUE	'scaffold_403426.1'])
20	20	20	0	AT2G18920	unknown protein; LOCATED IN: chloroplast; Has 1 Blast hits to 1 proteins in 1 species: Archae - 0; Bacteria - 0; Metazoa - 0; Fungi - 0; Plants - 1; Viruses - 0; Other Eukaryotes - 0 (source: NCBI BLink).	protein_coding	y	http://toxic.berkeley.edu/CoGe/GEvo.pl?autogo=1&prog=blastn&word_size=15&drup1=30000&drdown1=30000&drup2=30000&drdown2=30000&dsid1=34474&dsid2=39129&chr1=2&x1=8204835&x2=23606132&chr2=scaffold_3&num_seqs=2#(AT2G18920-['fgenesh2_kg.3__3538__AT2G18940.1'	http://toxic.berkeley.edu/CoGe/GEvo.pl?autogo=1&prog=blastn&word_size=15&drup1=30000&drdown1=30000&drup2=30000&drdown2=30000&dsgid1=7043&dsid2=39129&chr1=2&x1=8204835&x2=23606132&chr2=scaffold_3&num_seqs=2#(AT2G18920-['fgenesh2_kg.3__3538__AT2G18940.1'	2	8204835	8205242	fgenesh2_kg.3__3538__AT2G18940.1	fgenesh1_pg.C_scaffold_3003334	9999	scaffold_3	23600716	23611549	TRUE	'fgenesh1_pg.C_scaffold_3003334'])
0	0	0	1	AT1G28135	unknown protein; LOCATED IN: chloroplast; Has 7 Blast hits to 7 proteins in 1 species: Archae - 0; Bacteria - 0; Metazoa - 0; Fungi - 0; Plants - 7; Viruses - 0; Other Eukaryotes - 0 (source: NCBI BLink).	protein_coding	y	http://toxic.berkeley.edu/CoGe/GEvo.pl?autogo=1&prog=blastn&word_size=15&drup1=30000&drdown1=30000&drup2=30000&drdown2=30000&dsid1=34474&dsid2=39129&chr1=1&x1=9829248&x2=12378318&chr2=scaffold_1&num_seqs=2#(AT1G28135-['fgenesh2_kg.1__2974__AT1G28130.1'	http://toxic.berkeley.edu/CoGe/GEvo.pl?autogo=1&prog=blastn&word_size=15&drup1=30000&drdown1=30000&drup2=30000&drdown2=30000&dsgid1=7043&dsid2=39129&chr1=1&x1=9829248&x2=12378318&chr2=scaffold_1&num_seqs=2#(AT1G28135-['fgenesh2_kg.1__2974__AT1G28130.1'	1	9829248	9829571	fgenesh2_kg.1__2974__AT1G28130.1	fgenesh2_kg.1__2976__AT1G28140.1	9999	scaffold_1	12373795	12382841	TRUE	'fgenesh2_kg.1__2976__AT1G28140.1'])
0	0	0	1	AT3G57110	unknown protein; LOCATED IN: chloroplast; unknown protein (TAIR:AT5G60370.1); Has 11 Blast hits to 11 proteins in 3 species: Archae - 0; Bacteria - 0; Metazoa - 0; Fungi - 0; Plants - 11; Viruses - 0; Other Eukaryotes - 0 (source: NCBI BLink).	protein_coding	y	http://toxic.berkeley.edu/CoGe/GEvo.pl?autogo=1&prog=blastn&word_size=15&drup1=30000&drdown1=30000&drup2=30000&drdown2=30000&dsid1=34474&dsid2=39129&chr1=3&x1=21145903&x2=18248183&chr2=scaffold_5&num_seqs=2#(AT3G57110-['scaffold_502873.1'	http://toxic.berkeley.edu/CoGe/GEvo.pl?autogo=1&prog=blastn&word_size=15&drup1=30000&drdown1=30000&drup2=30000&drdown2=30000&dsgid1=7043&dsid2=39129&chr1=3&x1=21145903&x2=18248183&chr2=scaffold_5&num_seqs=2#(AT3G57110-['scaffold_502873.1'	3	21145903	21146313	scaffold_502873.1	fgenesh2_kg.5__2147__AT3G57120.1	9999	scaffold_5	18244648	18251718	TRUE	'fgenesh2_kg.5__2147__AT3G57120.1'])
0	0	0	5	AT3G07380	unknown protein; LOCATED IN: endomembrane system; CONTAINS InterPro DOMAIN/s: Protein of unknown function DUF23 (InterPro:IPR008166); unknown protein (TAIR:AT5G48190.1); Has 66 Blast hits to 65 proteins in 7 species: Archae - 0; Bacteria - 0; Metazoa - 0; Fungi - 0; Plants - 66; Viruses - 0; Other Eukaryotes - 0 (source: NCBI BLink).	protein_coding	y	http://toxic.berkeley.edu/CoGe/GEvo.pl?autogo=1&prog=blastn&word_size=15&drup1=30000&drdown1=30000&drup2=30000&drdown2=30000&dsid1=34474&dsid2=39129&chr1=3&x1=2360994&x2=3121802&chr2=scaffold_3&num_seqs=2#(AT3G07380-['fgenesh2_kg.3__759__AT3G07370.1'	http://toxic.berkeley.edu/CoGe/GEvo.pl?autogo=1&prog=blastn&word_size=15&drup1=30000&drdown1=30000&drup2=30000&drdown2=30000&dsgid1=7043&dsid2=39129&chr1=3&x1=2360994&x2=3121802&chr2=scaffold_3&num_seqs=2#(AT3G07380-['fgenesh2_kg.3__759__AT3G07370.1'	3	2360994	2362020	fgenesh2_kg.3__759__AT3G07370.1	fgenesh2_kg.3__760__AT3G07390.1	9999	scaffold_3	3118311	3125294	TRUE	'fgenesh2_kg.3__760__AT3G07390.1'])
0	0	0	26	AT1G10190	unknown protein; LOCATED IN: endomembrane system; CONTAINS InterPro DOMAIN/s: Protein of unknown function DUF239, plant (InterPro:IPR004314); unknown protein (TAIR:AT4G15050.1); Has 372 Blast hits to 349 proteins in 13 species: Archae - 0; Bacteria - 0; Metazoa - 0; Fungi - 4; Plants - 368; Viruses - 0; Other Eukaryotes - 0 (source: NCBI BLink).	protein_coding	y	http://toxic.berkeley.edu/CoGe/GEvo.pl?autogo=1&prog=blastn&word_size=15&drup1=30000&drdown1=30000&drup2=30000&drdown2=30000&dsid1=34474&dsid2=39129&chr1=1&x1=3343688&x2=3936058&chr2=scaffold_1&num_seqs=2#(AT1G10190-['fgenesh2_kg.1__1087__AT1G10180.1'	http://toxic.berkeley.edu/CoGe/GEvo.pl?autogo=1&prog=blastn&word_size=15&drup1=30000&drdown1=30000&drup2=30000&drdown2=30000&dsgid1=7043&dsid2=39129&chr1=1&x1=3343688&x2=3936058&chr2=scaffold_1&num_seqs=2#(AT1G10190-['fgenesh2_kg.1__1087__AT1G10180.1'	1	3343688	3345634	fgenesh2_kg.1__1087__AT1G10180.1	fgenesh2_kg.1__1088__AT1G10200.1	9999	scaffold_1	3930462	3941654	TRUE	'fgenesh2_kg.1__1088__AT1G10200.1'])
0	0	0	7	AT1G47310	unknown protein; LOCATED IN: endomembrane system; EXPRESSED IN: 24 plant structures; EXPRESSED DURING: 13 growth stages; Has 28 Blast hits to 28 proteins in 7 species: Archae - 0; Bacteria - 0; Metazoa - 0; Fungi - 0; Plants - 28; Viruses - 0; Other Eukaryotes - 0 (source: NCBI BLink).	protein_coding	y	http://toxic.berkeley.edu/CoGe/GEvo.pl?autogo=1&prog=blastn&word_size=15&drup1=30000&drdown1=30000&drup2=30000&drdown2=30000&dsid1=34474&dsid2=39129&chr1=1&x1=17345354&x2=23579331&chr2=scaffold_1&num_seqs=2#(AT1G47310-['Al_scaffold_0001_3984'	http://toxic.berkeley.edu/CoGe/GEvo.pl?autogo=1&prog=blastn&word_size=15&drup1=30000&drdown1=30000&drup2=30000&drdown2=30000&dsgid1=7043&dsid2=39129&chr1=1&x1=17345354&x2=23579331&chr2=scaffold_1&num_seqs=2#(AT1G47310-['Al_scaffold_0001_3984'	1	17345354	17347242	Al_scaffold_0001_3984	scaffold_104302.1	171	scaffold_1	23576257	23582406	TRUE	'scaffold_104302.1'])
0	0	259	3	AT3G11060	unknown protein; LOCATED IN: endomembrane system; EXPRESSED IN: flower; EXPRESSED DURING: petal differentiation and expansion stage; unknown protein (TAIR:AT3G06545.1); Has 4 Blast hits to 4 proteins in 1 species: Archae - 0; Bacteria - 0; Metazoa - 0; Fungi - 0; Plants - 4; Viruses - 0; Other Eukaryotes - 0 (source: NCBI BLink).	protein_coding	y	http://toxic.berkeley.edu/CoGe/GEvo.pl?autogo=1&prog=blastn&word_size=15&drup1=30000&drdown1=30000&drup2=30000&drdown2=30000&dsid1=34474&dsid2=39129&chr1=3&x1=3466309&x2=4446980&chr2=scaffold_3&num_seqs=2#(AT3G11060-['fgenesh2_kg.3__1150__AT3G11050.1'	http://toxic.berkeley.edu/CoGe/GEvo.pl?autogo=1&prog=blastn&word_size=15&drup1=30000&drdown1=30000&drup2=30000&drdown2=30000&dsgid1=7043&dsid2=39129&chr1=3&x1=3466309&x2=4446980&chr2=scaffold_3&num_seqs=2#(AT3G11060-['fgenesh2_kg.3__1150__AT3G11050.1'	3	3466309	3466950	fgenesh2_kg.3__1150__AT3G11050.1	scaffold_301277.1	343	scaffold_3	4443555	4450406	TRUE	'scaffold_301277.1'])
0	0	210	19	AT1G55675	unknown protein; LOCATED IN: endomembrane system; Has 2 Blast hits to 2 proteins in 1 species: Archae - 0; Bacteria - 0; Metazoa - 0; Fungi - 0; Plants - 2; Viruses - 0; Other Eukaryotes - 0 (source: NCBI BLink).	protein_coding	y	http://toxic.berkeley.edu/CoGe/GEvo.pl?autogo=1&prog=blastn&word_size=15&drup1=30000&drdown1=30000&drup2=30000&drdown2=30000&dsid1=34474&dsid2=39129&chr1=1&x1=20807370&x2=29435091&chr2=scaffold_1&num_seqs=2#(AT1G55675-['fgenesh2_kg.1__4580__AT1G55670.1'	http://toxic.berkeley.edu/CoGe/GEvo.pl?autogo=1&prog=blastn&word_size=15&drup1=30000&drdown1=30000&drup2=30000&drdown2=30000&dsgid1=7043&dsid2=39129&chr1=1&x1=20807370&x2=29435091&chr2=scaffold_1&num_seqs=2#(AT1G55675-['fgenesh2_kg.1__4580__AT1G55670.1'	1	20807370	20808239	fgenesh2_kg.1__4580__AT1G55670.1	scaffold_105361.1	5638	scaffold_1	29433212	29436970	TRUE	'scaffold_105361.1'])
0	0	0	24	AT2G34655	unknown protein; LOCATED IN: endomembrane system; Has 2 Blast hits to 2 proteins in 1 species: Archae - 0; Bacteria - 0; Metazoa - 0; Fungi - 0; Plants - 2; Viruses - 0; Other Eukaryotes - 0 (source: NCBI BLink).	protein_coding	y	http://toxic.berkeley.edu/CoGe/GEvo.pl?autogo=1&prog=blastn&word_size=15&drup1=30000&drdown1=30000&drup2=30000&drdown2=30000&dsid1=34474&dsid2=39129&chr1=2&x1=14603710&x2=16430373&chr2=scaffold_4&num_seqs=2#(AT2G34655-['Al_scaffold_0004_1945'	http://toxic.berkeley.edu/CoGe/GEvo.pl?autogo=1&prog=blastn&word_size=15&drup1=30000&drdown1=30000&drup2=30000&drdown2=30000&dsgid1=7043&dsid2=39129&chr1=2&x1=14603710&x2=16430373&chr2=scaffold_4&num_seqs=2#(AT2G34655-['Al_scaffold_0004_1945'	2	14603710	14604619	Al_scaffold_0004_1945	fgenesh2_kg.4__1490__AT2G34660.1	4534	scaffold_4	16416690	16444057	TRUE	'fgenesh2_kg.4__1490__AT2G34660.1'])
0	0	0	1	AT4G36510	unknown protein; LOCATED IN: endomembrane system; Has 2 Blast hits to 2 proteins in 1 species: Archae - 0; Bacteria - 0; Metazoa - 0; Fungi - 0; Plants - 2; Viruses - 0; Other Eukaryotes - 0 (source: NCBI BLink).	protein_coding	y	http://toxic.berkeley.edu/CoGe/GEvo.pl?autogo=1&prog=blastn&word_size=15&drup1=30000&drdown1=30000&drup2=30000&drdown2=30000&dsid1=34474&dsid2=39129&chr1=4&x1=17228780&x2=1804866&chr2=scaffold_7&num_seqs=2#(AT4G36510-['fgenesh1_pm.C_scaffold_7000343'	http://toxic.berkeley.edu/CoGe/GEvo.pl?autogo=1&prog=blastn&word_size=15&drup1=30000&drdown1=30000&drup2=30000&drdown2=30000&dsgid1=7043&dsid2=39129&chr1=4&x1=17228780&x2=1804866&chr2=scaffold_7&num_seqs=2#(AT4G36510-['fgenesh1_pm.C_scaffold_7000343'	4	17228780	17229454	fgenesh1_pm.C_scaffold_7000343	fgenesh2_kg.7__419__AT4G36500.1	10	scaffold_7	1801243	1808490	TRUE	'fgenesh2_kg.7__419__AT4G36500.1'])
0	0	0	1	AT2G19300	unknown protein; LOCATED IN: endomembrane system; Has 4 Blast hits to 4 proteins in 1 species: Archae - 0; Bacteria - 0; Metazoa - 0; Fungi - 0; Plants - 4; Viruses - 0; Other Eukaryotes - 0 (source: NCBI BLink).	protein_coding	y	http://toxic.berkeley.edu/CoGe/GEvo.pl?autogo=1&prog=blastn&word_size=15&drup1=30000&drdown1=30000&drup2=30000&drdown2=30000&dsid1=34474&dsid2=39129&chr1=2&x1=8375122&x2=21137431&chr2=scaffold_3&num_seqs=2#(AT2G19300-['fgenesh2_kg.3__3239__AT2G19310.1'	http://toxic.berkeley.edu/CoGe/GEvo.pl?autogo=1&prog=blastn&word_size=15&drup1=30000&drdown1=30000&drup2=30000&drdown2=30000&dsgid1=7043&dsid2=39129&chr1=2&x1=8375122&x2=21137431&chr2=scaffold_3&num_seqs=2#(AT2G19300-['fgenesh2_kg.3__3239__AT2G19310.1'	2	8375122	8375301	fgenesh2_kg.3__3239__AT2G19310.1	fgenesh1_pm.C_scaffold_3002632	9999	scaffold_3	21131971	21142891	TRUE	'fgenesh1_pm.C_scaffold_3002632'])
0	0	0	234	AT5G17910	unknown protein; LOCATED IN: mitochondrion; EXPRESSED IN: 23 plant structures; EXPRESSED DURING: 15 growth stages; unknown protein (TAIR:AT2G29620.1); Has 44105 Blast hits to 19239 proteins in 906 species: Archae - 120; Bacteria - 7658; Metazoa - 18238; Fungi - 4859; Plants - 1612; Viruses - 441; Other Eukaryotes - 11177 (source: NCBI BLink).	protein_coding	y	http://toxic.berkeley.edu/CoGe/GEvo.pl?autogo=1&prog=blastn&word_size=15&drup1=30000&drdown1=30000&drup2=30000&drdown2=30000&dsid1=34474&dsid2=39129&chr1=5&x1=5927404&x2=7431838&chr2=scaffold_6&num_seqs=2#(AT5G17910-['fgenesh2_kg.6__1789__AT4G08580.1'	http://toxic.berkeley.edu/CoGe/GEvo.pl?autogo=1&prog=blastn&word_size=15&drup1=30000&drdown1=30000&drup2=30000&drdown2=30000&dsgid1=7043&dsid2=39129&chr1=5&x1=5927404&x2=7431838&chr2=scaffold_6&num_seqs=2#(AT5G17910-['fgenesh2_kg.6__1789__AT4G08580.1'	5	5927404	5932724	fgenesh2_kg.6__1789__AT4G08580.1	fgenesh2_kg.6__1790__AT5G17920.1	572	scaffold_6	7427341	7436336	TRUE	'fgenesh2_kg.6__1790__AT5G17920.1'])
0	0	0	250	AT5G67245	unknown protein; LOCATED IN: mitochondrion; unknown protein (TAIR:AT5G65609.1); Has 4 Blast hits to 4 proteins in 1 species: Archae - 0; Bacteria - 0; Metazoa - 0; Fungi - 0; Plants - 4; Viruses - 0; Other Eukaryotes - 0 (source: NCBI BLink).	protein_coding	y	http://toxic.berkeley.edu/CoGe/GEvo.pl?autogo=1&prog=blastn&word_size=15&drup1=30000&drdown1=30000&drup2=30000&drdown2=30000&dsid1=34474&dsid2=39129&chr1=5&x1=26846389&x2=22407051&chr2=scaffold_8&num_seqs=2#(AT5G67245-['scaffold_803384.1'	http://toxic.berkeley.edu/CoGe/GEvo.pl?autogo=1&prog=blastn&word_size=15&drup1=30000&drdown1=30000&drup2=30000&drdown2=30000&dsgid1=7043&dsid2=39129&chr1=5&x1=26846389&x2=22407051&chr2=scaffold_8&num_seqs=2#(AT5G67245-['scaffold_803384.1'	5	26846389	26846888	scaffold_803384.1	scaffold_803385.1	112	scaffold_8	22402599	22411503	TRUE	'scaffold_803385.1'])
0	0	0	2	AT2G16575	unknown protein; unknown protein (TAIR:AT1G17780.2); Has 12 Blast hits to 12 proteins in 3 species: Archae - 0; Bacteria - 0; Metazoa - 0; Fungi - 0; Plants - 12; Viruses - 0; Other Eukaryotes - 0 (source: NCBI BLink).	protein_coding	y (overlaps nongrey gene)	http://toxic.berkeley.edu/CoGe/GEvo.pl?autogo=1&prog=blastn&word_size=15&drup1=30000&drdown1=30000&drup2=30000&drdown2=30000&dsid1=34474&dsid2=39129&chr1=2&x1=7191734&x2=21307016&chr2=scaffold_3&num_seqs=2#(AT2G16575-['scaffold_303940.1'	http://toxic.berkeley.edu/CoGe/GEvo.pl?autogo=1&prog=blastn&word_size=15&drup1=30000&drdown1=30000&drup2=30000&drdown2=30000&dsgid1=7043&dsid2=39129&chr1=2&x1=7191734&x2=21307016&chr2=scaffold_3&num_seqs=2#(AT2G16575-['scaffold_303940.1'	2	7191734	7192327	scaffold_303940.1	lyrata_scaffold_3_21309313_21309733	9999	scaffold_3	21304300	21309733	TRUE	'lyrata_scaffold_3_21309313_21309733'])
0	0	0	23	AT1G29620	unknown protein; unknown protein (TAIR:AT1G32720.1); Has 11 Blast hits to 11 proteins in 2 species: Archae - 0; Bacteria - 0; Metazoa - 0; Fungi - 0; Plants - 11; Viruses - 0; Other Eukaryotes - 0 (source: NCBI BLink).	protein_coding	y	http://toxic.berkeley.edu/CoGe/GEvo.pl?autogo=1&prog=blastn&word_size=15&drup1=30000&drdown1=30000&drup2=30000&drdown2=30000&dsid1=34474&dsid2=39129&chr1=1&x1=10347349&x2=13055314&chr2=scaffold_1&num_seqs=2#(AT1G29620-['Al_scaffold_0001_3020'	http://toxic.berkeley.edu/CoGe/GEvo.pl?autogo=1&prog=blastn&word_size=15&drup1=30000&drdown1=30000&drup2=30000&drdown2=30000&dsgid1=7043&dsid2=39129&chr1=1&x1=10347349&x2=13055314&chr2=scaffold_1&num_seqs=2#(AT1G29620-['Al_scaffold_0001_3020'	1	10347349	10349003	Al_scaffold_0001_3020	fgenesh2_kg.1__3122__AT1G29630.2	609	scaffold_1	13049871	13060758	TRUE	'fgenesh2_kg.1__3122__AT1G29630.2'])
0	0	100	36	AT2G45403	unknown protein; unknown protein (TAIR:AT1G34095.1); Has 3 Blast hits to 3 proteins in 1 species: Archae - 0; Bacteria - 0; Metazoa - 0; Fungi - 0; Plants - 3; Viruses - 0; Other Eukaryotes - 0 (source: NCBI BLink).	protein_coding	y	http://toxic.berkeley.edu/CoGe/GEvo.pl?autogo=1&prog=blastn&word_size=15&drup1=30000&drdown1=30000&drup2=30000&drdown2=30000&dsid1=34474&dsid2=39129&chr1=2&x1=18716611&x2=22108468&chr2=scaffold_4&num_seqs=2#(AT2G45403-['fgenesh2_kg.4__2735__AT2G45400.1'	http://toxic.berkeley.edu/CoGe/GEvo.pl?autogo=1&prog=blastn&word_size=15&drup1=30000&drdown1=30000&drup2=30000&drdown2=30000&dsgid1=7043&dsid2=39129&chr1=2&x1=18716611&x2=22108468&chr2=scaffold_4&num_seqs=2#(AT2G45403-['fgenesh2_kg.4__2735__AT2G45400.1'	2	18716611	18717227	fgenesh2_kg.4__2735__AT2G45400.1	lyrata_scaffold_4_22111176_22111510	455	scaffold_4	22105426	22111510	TRUE	'lyrata_scaffold_4_22111176_22111510'])
0	0	0	4	AT3G15750	unknown protein; unknown protein (TAIR:AT1G34570.1); Has 94 Blast hits to 94 proteins in 31 species: Archae - 0; Bacteria - 0; Metazoa - 43; Fungi - 14; Plants - 32; Viruses - 0; Other Eukaryotes - 5 (source: NCBI BLink).	protein_coding	y	http://toxic.berkeley.edu/CoGe/GEvo.pl?autogo=1&prog=blastn&word_size=15&drup1=30000&drdown1=30000&drup2=30000&drdown2=30000&dsid1=34474&dsid2=39129&chr1=3&x1=5335232&x2=6630150&chr2=scaffold_3&num_seqs=2#(AT3G15750-['fgenesh1_pg.C_scaffold_3001467'	http://toxic.berkeley.edu/CoGe/GEvo.pl?autogo=1&prog=blastn&word_size=15&drup1=30000&drdown1=30000&drup2=30000&drdown2=30000&dsgid1=7043&dsid2=39129&chr1=3&x1=5335232&x2=6630150&chr2=scaffold_3&num_seqs=2#(AT3G15750-['fgenesh1_pg.C_scaffold_3001467'	3	5335232	5336483	fgenesh1_pg.C_scaffold_3001467	Al_scaffold_0003_1648	9999	scaffold_3	6628321	6631980	TRUE	'Al_scaffold_0003_1648'])
0	0	383	7	AT1G27565	unknown protein; unknown protein (TAIR:AT1G52905.1); Has 3 Blast hits to 3 proteins in 1 species: Archae - 0; Bacteria - 0; Metazoa - 0; Fungi - 0; Plants - 3; Viruses - 0; Other Eukaryotes - 0 (source: NCBI BLink).	protein_coding	y	http://toxic.berkeley.edu/CoGe/GEvo.pl?autogo=1&prog=blastn&word_size=15&drup1=30000&drdown1=30000&drup2=30000&drdown2=30000&dsid1=34474&dsid2=39129&chr1=1&x1=9574537&x2=12063443&chr2=scaffold_1&num_seqs=2#(AT1G27565-['fgenesh1_pm.C_scaffold_1002258'	http://toxic.berkeley.edu/CoGe/GEvo.pl?autogo=1&prog=blastn&word_size=15&drup1=30000&drdown1=30000&drup2=30000&drdown2=30000&dsgid1=7043&dsid2=39129&chr1=1&x1=9574537&x2=12063443&chr2=scaffold_1&num_seqs=2#(AT1G27565-['fgenesh1_pm.C_scaffold_1002258'	1	9574537	9575176	fgenesh1_pm.C_scaffold_1002258	fgenesh1_pm.C_scaffold_1002260	2283	scaffold_1	12052344	12074543	TRUE	'fgenesh1_pm.C_scaffold_1002260'])
0	0	0	250	AT3G11810	unknown protein; unknown protein (TAIR:AT2G03330.1); Has 76 Blast hits to 76 proteins in 11 species: Archae - 0; Bacteria - 2; Metazoa - 0; Fungi - 0; Plants - 73; Viruses - 0; Other Eukaryotes - 1 (source: NCBI BLink).	protein_coding	y	http://toxic.berkeley.edu/CoGe/GEvo.pl?autogo=1&prog=blastn&word_size=15&drup1=30000&drdown1=30000&drup2=30000&drdown2=30000&dsid1=34474&dsid2=39129&chr1=3&x1=3727802&x2=4725886&chr2=scaffold_3&num_seqs=2#(AT3G11810-['fgenesh2_kg.3__1226__AT3G11800.1'	http://toxic.berkeley.edu/CoGe/GEvo.pl?autogo=1&prog=blastn&word_size=15&drup1=30000&drdown1=30000&drup2=30000&drdown2=30000&dsgid1=7043&dsid2=39129&chr1=3&x1=3727802&x2=4725886&chr2=scaffold_3&num_seqs=2#(AT3G11810-['fgenesh2_kg.3__1226__AT3G11800.1'	3	3727802	3729037	fgenesh2_kg.3__1226__AT3G11800.1	scaffold_301355.1	9999	scaffold_3	4723919	4727854	TRUE	'scaffold_301355.1'])
0	0	0	53	AT3G24517	unknown protein; unknown protein (TAIR:AT2G05752.1); Has 1 Blast hits to 1 proteins in 1 species: Archae - 0; Bacteria - 0; Metazoa - 0; Fungi - 0; Plants - 1; Viruses - 0; Other Eukaryotes - 0 (source: NCBI BLink).	protein_coding	y	http://toxic.berkeley.edu/CoGe/GEvo.pl?autogo=1&prog=blastn&word_size=15&drup1=30000&drdown1=30000&drup2=30000&drdown2=30000&dsid1=34474&dsid2=39129&chr1=3&x1=8938113&x2=11917286&chr2=scaffold_3&num_seqs=2#(AT3G24517-['scaffold_303006.1'	http://toxic.berkeley.edu/CoGe/GEvo.pl?autogo=1&prog=blastn&word_size=15&drup1=30000&drdown1=30000&drup2=30000&drdown2=30000&dsgid1=7043&dsid2=39129&chr1=3&x1=8938113&x2=11917286&chr2=scaffold_3&num_seqs=2#(AT3G24517-['scaffold_303006.1'	3	8938113	8938648	scaffold_303006.1	fgenesh2_kg.3__2665__AT3G24520.1	915	scaffold_3	11913789	11920784	TRUE	'fgenesh2_kg.3__2665__AT3G24520.1'])
0	0	0	2	AT4G36925	unknown protein; unknown protein (TAIR:AT2G24945.1); Has 4 Blast hits to 4 proteins in 1 species: Archae - 0; Bacteria - 0; Metazoa - 0; Fungi - 0; Plants - 4; Viruses - 0; Other Eukaryotes - 0 (source: NCBI BLink).	protein_coding	y	http://toxic.berkeley.edu/CoGe/GEvo.pl?autogo=1&prog=blastn&word_size=15&drup1=30000&drdown1=30000&drup2=30000&drdown2=30000&dsid1=34474&dsid2=39129&chr1=4&x1=17403977&x2=1471654&chr2=scaffold_7&num_seqs=2#(AT4G36925-['fgenesh2_kg.7__332__AT4G36920.1'	http://toxic.berkeley.edu/CoGe/GEvo.pl?autogo=1&prog=blastn&word_size=15&drup1=30000&drdown1=30000&drup2=30000&drdown2=30000&dsgid1=7043&dsid2=39129&chr1=4&x1=17403977&x2=1471654&chr2=scaffold_7&num_seqs=2#(AT4G36925-['fgenesh2_kg.7__332__AT4G36920.1'	4	17403977	17404447	fgenesh2_kg.7__332__AT4G36920.1	fgenesh1_pg.C_scaffold_7000292	9999	scaffold_7	1463597	1479712	TRUE	'fgenesh1_pg.C_scaffold_7000292'])
0	118	1190	10	AT2G29850	unknown protein; unknown protein (TAIR:AT2G29605.1); Has 1004 Blast hits to 440 proteins in 63 species: Archae - 0; Bacteria - 14; Metazoa - 266; Fungi - 46; Plants - 40; Viruses - 0; Other Eukaryotes - 638 (source: NCBI BLink).	protein_coding	y/I	http://toxic.berkeley.edu/CoGe/GEvo.pl?autogo=1&prog=blastn&word_size=15&drup1=30000&drdown1=30000&drup2=30000&drdown2=30000&dsid1=34474&dsid2=39129&chr1=2&x1=12741802&x2=13754503&chr2=scaffold_4&num_seqs=2#(AT2G29850-['fgenesh2_kg.4__957__AT2G29780.1'	http://toxic.berkeley.edu/CoGe/GEvo.pl?autogo=1&prog=blastn&word_size=15&drup1=30000&drdown1=30000&drup2=30000&drdown2=30000&dsgid1=7043&dsid2=39129&chr1=2&x1=12741802&x2=13754503&chr2=scaffold_4&num_seqs=2#(AT2G29850-['fgenesh2_kg.4__957__AT2G29780.1'	2	12741802	12743471	fgenesh2_kg.4__957__AT2G29780.1	Al_scaffold_0004_1406	1917	scaffold_4	13749046	13759960	TRUE	'Al_scaffold_0004_1406'])
0	142	813	144	AT3G47675	unknown protein; unknown protein (TAIR:AT2G39690.1); Has 29 Blast hits to 29 proteins in 5 species: Archae - 0; Bacteria - 0; Metazoa - 0; Fungi - 0; Plants - 29; Viruses - 0; Other Eukaryotes - 0 (source: NCBI BLink).	protein_coding	y	http://toxic.berkeley.edu/CoGe/GEvo.pl?autogo=1&prog=blastn&word_size=15&drup1=30000&drdown1=30000&drup2=30000&drdown2=30000&dsid1=34474&dsid2=39129&chr1=3&x1=17586989&x2=13401638&chr2=scaffold_5&num_seqs=2#(AT3G47675-['scaffold_501703.1'	http://toxic.berkeley.edu/CoGe/GEvo.pl?autogo=1&prog=blastn&word_size=15&drup1=30000&drdown1=30000&drup2=30000&drdown2=30000&dsgid1=7043&dsid2=39129&chr1=3&x1=17586989&x2=13401638&chr2=scaffold_5&num_seqs=2#(AT3G47675-['scaffold_501703.1'	3	17586989	17590563	scaffold_501703.1	fgenesh2_kg.5__1125__AT3G47690.1	314	scaffold_5	13398656	13404621	TRUE	'fgenesh2_kg.5__1125__AT3G47690.1'])
0	0	21	2	AT2G24692	unknown protein; unknown protein (TAIR:AT3G50780.1); Has 31 Blast hits to 31 proteins in 5 species: Archae - 0; Bacteria - 0; Metazoa - 0; Fungi - 0; Plants - 31; Viruses - 0; Other Eukaryotes - 0 (source: NCBI BLink).	protein_coding	y	http://toxic.berkeley.edu/CoGe/GEvo.pl?autogo=1&prog=blastn&word_size=15&drup1=30000&drdown1=30000&drup2=30000&drdown2=30000&dsid1=34474&dsid2=39129&chr1=2&x1=10510844&x2=3168093&chr2=scaffold_4&num_seqs=2#(AT2G24692-['scaffold_400526.1'	http://toxic.berkeley.edu/CoGe/GEvo.pl?autogo=1&prog=blastn&word_size=15&drup1=30000&drdown1=30000&drup2=30000&drdown2=30000&dsgid1=7043&dsid2=39129&chr1=2&x1=10510844&x2=3168093&chr2=scaffold_4&num_seqs=2#(AT2G24692-['scaffold_400526.1'	2	10510844	10511053	scaffold_400526.1	fgenesh2_kg.4__387__AT2G24693.1	9999	scaffold_4	3164235	3171952	TRUE	'fgenesh2_kg.4__387__AT2G24693.1'])
0	0	0	9	AT2G19850	unknown protein; unknown protein (TAIR:AT3G54730.1).	protein_coding	y	http://toxic.berkeley.edu/CoGe/GEvo.pl?autogo=1&prog=blastn&word_size=15&drup1=30000&drdown1=30000&drup2=30000&drdown2=30000&dsid1=34474&dsid2=39129&chr1=2&x1=8575785&x2=20809222&chr2=scaffold_3&num_seqs=2#(AT2G19850-['scaffold_303862.1'	http://toxic.berkeley.edu/CoGe/GEvo.pl?autogo=1&prog=blastn&word_size=15&drup1=30000&drdown1=30000&drup2=30000&drdown2=30000&dsgid1=7043&dsid2=39129&chr1=2&x1=8575785&x2=20809222&chr2=scaffold_3&num_seqs=2#(AT2G19850-['scaffold_303862.1'	2	8575785	8576946	scaffold_303862.1	lyrata_scaffold_3_20814019_20814477	9999	scaffold_3	20803967	20814477	TRUE	'lyrata_scaffold_3_20814019_20814477'])
0	0	71	9	AT5G18065	unknown protein; unknown protein (TAIR:AT4G29760.1); Has 28 Blast hits to 28 proteins in 1 species: Archae - 0; Bacteria - 0; Metazoa - 0; Fungi - 0; Plants - 28; Viruses - 0; Other Eukaryotes - 0 (source: NCBI BLink).	protein_coding	y (fractionated)	http://toxic.berkeley.edu/CoGe/GEvo.pl?autogo=1&prog=blastn&word_size=15&drup1=30000&drdown1=30000&drup2=30000&drdown2=30000&dsid1=34474&dsid2=39129&chr1=5&x1=5979270&x2=7473752&chr2=scaffold_6&num_seqs=2#(AT5G18065-['lyrata_scaffold_6_7472954_7474547'	http://toxic.berkeley.edu/CoGe/GEvo.pl?autogo=1&prog=blastn&word_size=15&drup1=30000&drdown1=30000&drup2=30000&drdown2=30000&dsgid1=7043&dsid2=39129&chr1=5&x1=5979270&x2=7473752&chr2=scaffold_6&num_seqs=2#(AT5G18065-['lyrata_scaffold_6_7472954_7474547'	5	5979270	5980378	lyrata_scaffold_6_7472954_7474547	lyrata_scaffold_6_7474334_7474551	23	scaffold_6	7472954	7474551	TRUE	'lyrata_scaffold_6_7474334_7474551'])
0	0	17	8	AT3G44935	unknown protein; unknown protein (TAIR:AT5G28420.1); Has 1 Blast hits to 1 proteins in 1 species: Archae - 0; Bacteria - 0; Metazoa - 0; Fungi - 0; Plants - 1; Viruses - 0; Other Eukaryotes - 0 (source: NCBI BLink).	protein_coding	y	http://toxic.berkeley.edu/CoGe/GEvo.pl?autogo=1&prog=blastn&word_size=15&drup1=30000&drdown1=30000&drup2=30000&drdown2=30000&dsid1=34474&dsid2=39129&chr1=3&x1=16419988&x2=11594354&chr2=scaffold_5&num_seqs=2#(AT3G44935-['fgenesh1_pg.C_scaffold_5000973'	http://toxic.berkeley.edu/CoGe/GEvo.pl?autogo=1&prog=blastn&word_size=15&drup1=30000&drdown1=30000&drup2=30000&drdown2=30000&dsgid1=7043&dsid2=39129&chr1=3&x1=16419988&x2=11594354&chr2=scaffold_5&num_seqs=2#(AT3G44935-['fgenesh1_pg.C_scaffold_5000973'	3	16419988	16420595	fgenesh1_pg.C_scaffold_5000973	fgenesh2_kg.5__884__AT3G44940.1	2831	scaffold_5	11589174	11599534	TRUE	'fgenesh2_kg.5__884__AT3G44940.1'])
0	0	0	13	AT5G50665	unknown protein; unknown protein (TAIR:AT5G50565.1); Has 6 Blast hits to 6 proteins in 1 species: Archae - 0; Bacteria - 0; Metazoa - 0; Fungi - 0; Plants - 6; Viruses - 0; Other Eukaryotes - 0 (source: NCBI BLink).	protein_coding	y	http://toxic.berkeley.edu/CoGe/GEvo.pl?autogo=1&prog=blastn&word_size=15&drup1=30000&drdown1=30000&drup2=30000&drdown2=30000&dsid1=34474&dsid2=39129&chr1=5&x1=20631410&x2=14062997&chr2=scaffold_8&num_seqs=2#(AT5G50665-['fgenesh2_kg.8__936__AT5G50660.1'	http://toxic.berkeley.edu/CoGe/GEvo.pl?autogo=1&prog=blastn&word_size=15&drup1=30000&drdown1=30000&drup2=30000&drdown2=30000&dsgid1=7043&dsid2=39129&chr1=5&x1=20631410&x2=14062997&chr2=scaffold_8&num_seqs=2#(AT5G50665-['fgenesh2_kg.8__936__AT5G50660.1'	5	20631410	20632394	fgenesh2_kg.8__936__AT5G50660.1	scaffold_801495.1	9999	scaffold_8	14061431	14064564	TRUE	'scaffold_801495.1'])
0	0	44	7	AT1G27160	valyl-tRNA synthetase / valine--tRNA ligase-related; FUNCTIONS IN: valine-tRNA ligase activity, nucleotide binding, aminoacyl-tRNA ligase activity, ATP binding; INVOLVED IN: translation, valyl-tRNA aminoacylation, tRNA aminoacylation for protein translation; LOCATED IN: cytoplasm; CONTAINS InterPro DOMAIN/s: Valyl-tRNA synthetase, class Ia (InterPro:IPR002303), Valyl/Leucyl/Isoleucyl-tRNA synthet…	protein_coding	y	http://toxic.berkeley.edu/CoGe/GEvo.pl?autogo=1&prog=blastn&word_size=15&drup1=30000&drdown1=30000&drup2=30000&drdown2=30000&dsid1=34474&dsid2=39129&chr1=1&x1=9432405&x2=10864654&chr2=scaffold_1&num_seqs=2#(AT1G27160-['Al_scaffold_0001_2562'	http://toxic.berkeley.edu/CoGe/GEvo.pl?autogo=1&prog=blastn&word_size=15&drup1=30000&drdown1=30000&drup2=30000&drdown2=30000&dsgid1=7043&dsid2=39129&chr1=1&x1=9432405&x2=10864654&chr2=scaffold_1&num_seqs=2#(AT1G27160-['Al_scaffold_0001_2562'	1	9432405	9433177	Al_scaffold_0001_2562	fgenesh2_kg.1__2642__AT1G27150.1	1484	scaffold_1	10857847	10871462	TRUE	'fgenesh2_kg.1__2642__AT1G27150.1'])
0	0	0	4	AT3G04390	xanthine dehydrogenase family protein; FUNCTIONS IN: electron carrier activity, oxidoreductase activity, catalytic activity; INVOLVED IN: biological_process unknown; LOCATED IN: endomembrane system; CONTAINS InterPro DOMAIN/s: Aldehyde oxidase and xanthine dehydrogenase, molybdopterin binding (InterPro:IPR008274); XDH1 (XANTHINE DEHYDROGENASE 1); xanthine dehydrogenase (TAIR:AT4G34890.1); Has 876…	protein_coding	y	http://toxic.berkeley.edu/CoGe/GEvo.pl?autogo=1&prog=blastn&word_size=15&drup1=30000&drdown1=30000&drup2=30000&drdown2=30000&dsid1=34474&dsid2=39129&chr1=3&x1=1165381&x2=1486432&chr2=scaffold_3&num_seqs=2#(AT3G04390-['fgenesh2_kg.3__399__AT3G04380.1'	http://toxic.berkeley.edu/CoGe/GEvo.pl?autogo=1&prog=blastn&word_size=15&drup1=30000&drdown1=30000&drup2=30000&drdown2=30000&dsgid1=7043&dsid2=39129&chr1=3&x1=1165381&x2=1486432&chr2=scaffold_3&num_seqs=2#(AT3G04390-['fgenesh2_kg.3__399__AT3G04380.1'	3	1165381	1165771	fgenesh2_kg.3__399__AT3G04380.1	scaffold_300444.1	9999	scaffold_3	1483184	1489680	TRUE	'scaffold_300444.1'])
0	0	1280	14	AT4G01780	XH/XS domain-containing protein; CONTAINS InterPro DOMAIN/s: Region of unknown function XS (InterPro:IPR005380), Region of unknown function XH (InterPro:IPR005379); XH/XS domain-containing protein / XS zinc finger domain-containing protein (TAIR:AT3G48670.2); Has 2987 Blast hits to 2423 proteins in 280 species: Archae - 63; Bacteria - 198; Metazoa - 1134; Fungi - 118; Plants - 211; Viruses - 11; …	protein_coding	y	http://toxic.berkeley.edu/CoGe/GEvo.pl?autogo=1&prog=blastn&word_size=15&drup1=30000&drdown1=30000&drup2=30000&drdown2=30000&dsid1=34474&dsid2=39129&chr1=4&x1=767310&x2=24108099&chr2=scaffold_6&num_seqs=2#(AT4G01780-['fgenesh2_kg.6__3533__AT4G01800.1'	http://toxic.berkeley.edu/CoGe/GEvo.pl?autogo=1&prog=blastn&word_size=15&drup1=30000&drdown1=30000&drup2=30000&drdown2=30000&dsgid1=7043&dsid2=39129&chr1=4&x1=767310&x2=24108099&chr2=scaffold_6&num_seqs=2#(AT4G01780-['fgenesh2_kg.6__3533__AT4G01800.1'	4	767310	769246	fgenesh2_kg.6__3533__AT4G01800.1	fgenesh1_pg.C_scaffold_6003257	3252	scaffold_6	24102986	24113212	TRUE	'fgenesh1_pg.C_scaffold_6003257'])
0	0	878	7	AT4G05350	zinc finger (C3HC4-type RING finger) family protein; FUNCTIONS IN: protein binding, zinc ion binding; CONTAINS InterPro DOMAIN/s: Zinc finger, RING-type (InterPro:IPR001841), Zinc finger, RING/FYVE/PHD-type (InterPro:IPR013083); zinc finger (C3HC4-type RING finger) family protein (TAIR:AT4G12210.1); Has 5662 Blast hits to 5617 proteins in 204 species: Archae - 0; Bacteria - 4; Metazoa - 1918; Fun…	protein_coding	y	http://toxic.berkeley.edu/CoGe/GEvo.pl?autogo=1&prog=blastn&word_size=15&drup1=30000&drdown1=30000&drup2=30000&drdown2=30000&dsid1=34474&dsid2=39129&chr1=4&x1=2726907&x2=22908210&chr2=scaffold_6&num_seqs=2#(AT4G05350-['scaffold_603856.1'	http://toxic.berkeley.edu/CoGe/GEvo.pl?autogo=1&prog=blastn&word_size=15&drup1=30000&drdown1=30000&drup2=30000&drdown2=30000&dsgid1=7043&dsid2=39129&chr1=4&x1=2726907&x2=22908210&chr2=scaffold_6&num_seqs=2#(AT4G05350-['scaffold_603856.1'	4	2726907	2727527	scaffold_603856.1	lyrata_scaffold_6_22909902_22910709	368	scaffold_6	22905711	22910709	TRUE	'lyrata_scaffold_6_22909902_22910709'])
0	0	0	136	AT5G48205	zinc ion binding; FUNCTIONS IN: zinc ion binding; CONTAINS InterPro DOMAIN/s: Zinc finger, AN1-type (InterPro:IPR000058); zinc finger (C2H2 type, AN1-like) family protein (TAIR:AT3G57480.1); Has 282 Blast hits to 282 proteins in 90 species: Archae - 0; Bacteria - 0; Metazoa - 180; Fungi - 46; Plants - 45; Viruses - 0; Other Eukaryotes - 11 (source: NCBI BLink).	protein_coding	y (fractionated)	http://toxic.berkeley.edu/CoGe/GEvo.pl?autogo=1&prog=blastn&word_size=15&drup1=30000&drdown1=30000&drup2=30000&drdown2=30000&dsid1=34474&dsid2=39129&chr1=5&x1=19564163&x2=11380698&chr2=scaffold_8&num_seqs=2#(AT5G48205-['lyrata_scaffold_8_11375205_11376288'	http://toxic.berkeley.edu/CoGe/GEvo.pl?autogo=1&prog=blastn&word_size=15&drup1=30000&drdown1=30000&drup2=30000&drdown2=30000&dsgid1=7043&dsid2=39129&chr1=5&x1=19564163&x2=11380698&chr2=scaffold_8&num_seqs=2#(AT5G48205-['lyrata_scaffold_8_11375205_11376288'	5	19564163	19565013	lyrata_scaffold_8_11375205_11376288	scaffold_801111.1	9999	scaffold_8	11375205	11386192	TRUE	'scaffold_801111.1'])
0	0	2885	3	AT2G17785	zinc-binding protein-related; Has 26 Blast hits to 26 proteins in 5 species: Archae - 0; Bacteria - 0; Metazoa - 0; Fungi - 0; Plants - 26; Viruses - 0; Other Eukaryotes - 0 (source: NCBI BLink).	protein_coding	y	http://toxic.berkeley.edu/CoGe/GEvo.pl?autogo=1&prog=blastn&word_size=15&drup1=30000&drdown1=30000&drup2=30000&drdown2=30000&dsid1=34474&dsid2=39129&chr1=2&x1=7735268&x2=22264107&chr2=scaffold_3&num_seqs=2#(AT2G17785-['fgenesh2_kg.3__3373__AT2G17780.1'	http://toxic.berkeley.edu/CoGe/GEvo.pl?autogo=1&prog=blastn&word_size=15&drup1=30000&drdown1=30000&drup2=30000&drdown2=30000&dsgid1=7043&dsid2=39129&chr1=2&x1=7735268&x2=22264107&chr2=scaffold_3&num_seqs=2#(AT2G17785-['fgenesh2_kg.3__3373__AT2G17780.1'	2	7735268	7736009	fgenesh2_kg.3__3373__AT2G17780.1	fgenesh2_kg.3__3377__AT2G17787.1	9999	scaffold_3	22261506	22266708	TRUE	'fgenesh2_kg.3__3377__AT2G17787.1'])
