# Supplementary material for: Transposed Genes in Arabidopsis Are Often Associated with Flanking Repeats
Source: PLoS Genet. 2010 May 13;6(5):e1000949. doi: 10.1371/journal.pgen.1000949 (PMC2869330; doi:10.1371/journal.pgen.1000949)
Supplement: Table S2 — The best hits of all 126 transposed genes (excluding unknown genes). Column Q (Best hit alignment) provides a link to our GEvo platform to visualize the blast hits between the transposed gene and its best hit (if applicable). Column R (Flanking repeat alignment) provides a GEvo link to the flanking repeats surrounding the transposed gene (if any). (0.40 MB XLS) [file pgen.1000949.s003.xls]

## Sheet: Sheet 1 - Table 1
Gene ID	TAIR description	best hit chromosome	start position	stop position	e. value	% identity	score	% score (score best hit/score query x100)	intron %id with best hit/bp >75%/50	5’ %ID with best hit/bp >75%/50	3’%ID with best/bp >75%/50	flanking repeats	note	flankers within ~500bp	best hit a tandem?	best hit alignment	flanking repeat alignment
AT5G40220	AGAMOUS-LIKE 43 (AGL43); FUNCTIONS IN: transcription factor activity; INVOLVED IN: regulation of transcription, DNA-dependent; LOCATED IN: nucleus; CONTAINS InterPro DOMAIN/s: Transcription factor, MADS-box (InterPro:IPR002100); BEST Arabidopsis thaliana protein match is: AGL75 (AGAMOUS-LIKE 75); DNA binding / transcription factor (TAIR:AT5G41200.1); Has 349 Blast hits to 342 proteins in 24 speci…	4	981024	981119	1e-13	85.4	80	0.0631413	no	no	no	interruptor		n/a	no	http://toxic.berkeley.edu/CoGe/GEvo.pl?autogo=1&prog=blastn&word_size=15&drup1=10000&drdown1=10000&drup2=10000&drdown2=10000&dsid1=34474&dsid2=34474&chr1=5&x1=16096256&x2=981024&chr2=4&x1&num_seqs=2#	http://toxic.berkeley.edu/CoGe/GEvo.pl?autogo=1&prog=blastn;spike_len=15;accn1=AT5G40220;dr1up=10000;dr1down=0;gbstart1=1;accn2=AT5G40220;dr2up=0;dr2down=10000;gbstart2=1;num_seqs=2;hsp_overlap_limit=0;hsp_size_limit=0
AT1G60040	AGAMOUS-LIKE 49 (AGL49); FUNCTIONS IN: transcription factor activity; INVOLVED IN: regulation of transcription, DNA-dependent; LOCATED IN: nucleus; EXPRESSED IN: male gametophyte, pollen tube; EXPRESSED DURING: M germinated pollen stage; CONTAINS InterPro DOMAIN/s: Transcription factor, MADS-box (InterPro:IPR002100); BEST Arabidopsis thaliana protein match is: AGL50; transcription factor (TAIR:AT…	5	18097122	18097143	0.005	100	44	0.0259587	no	no	no	15		no	no	http://toxic.berkeley.edu/CoGe/GEvo.pl?autogo=1&prog=blastn&word_size=15&drup1=10000&drdown1=10000&drup2=10000&drdown2=10000&dsid1=34474&dsid2=34474&chr1=1&x1=22123594&x2=18097122&chr2=5&x1&num_seqs=2#	http://toxic.berkeley.edu/CoGe/GEvo.pl?autogo=1&prog=blastn;spike_len=15;accn1=AT1G60040;dr1up=10000;dr1down=0;gbstart1=1;accn2=AT1G60040;dr2up=0;dr2down=10000;gbstart2=1;num_seqs=2;hsp_overlap_limit=0;hsp_size_limit=0
AT5G41200	AGAMOUS-LIKE 75 (AGL75); FUNCTIONS IN: transcription factor activity, DNA binding; INVOLVED IN: regulation of transcription, DNA-dependent; LOCATED IN: nucleus; CONTAINS InterPro DOMAIN/s: Transcription factor, MADS-box (InterPro:IPR002100); BEST Arabidopsis thaliana protein match is: AGL43 (AGAMOUS-LIKE 43); transcription factor (TAIR:AT5G40220.1); Has 324 Blast hits to 317 proteins in 25 specie…	4	981024	981126	1e-10	83.5	70	0.0523952	no	no	no	no		n/a	no	http://toxic.berkeley.edu/CoGe/GEvo.pl?autogo=1&prog=blastn&word_size=15&drup1=10000&drdown1=10000&drup2=10000&drdown2=10000&dsid1=34474&dsid2=34474&chr1=5&x1=16508091&x2=981024&chr2=4&x1&num_seqs=2#	http://toxic.berkeley.edu/CoGe/GEvo.pl?autogo=1&prog=blastn;spike_len=15;accn1=AT5G41200;dr1up=10000;dr1down=0;gbstart1=1;accn2=AT5G41200;dr2up=0;dr2down=10000;gbstart2=1;num_seqs=2;hsp_overlap_limit=0;hsp_size_limit=0
AT5G26950	AGL93; FUNCTIONS IN: transcription factor activity; INVOLVED IN: regulation of transcription, DNA-dependent; LOCATED IN: nucleus, chloroplast; CONTAINS InterPro DOMAIN/s: Transcription factor, MADS-box (InterPro:IPR002100); BEST Arabidopsis thaliana protein match is: AGL53; transcription factor (TAIR:AT5G27070.1); Has 359 Blast hits to 358 proteins in 47 species: Archae - 0; Bacteria - 0; Metazoa…	1	20966879	20966860	0.084	100	40	0.0231884	no	no	no	no		no	no	http://toxic.berkeley.edu/CoGe/GEvo.pl?autogo=1&prog=blastn&word_size=15&drup1=10000&drdown1=10000&drup2=10000&drdown2=10000&dsid1=34474&dsid2=34474&chr1=5&x1=9484123&x2=20966879&chr2=1&x1&num_seqs=2#	http://toxic.berkeley.edu/CoGe/GEvo.pl?autogo=1&prog=blastn;spike_len=15;accn1=AT5G26950;dr1up=10000;dr1down=0;gbstart1=1;accn2=AT5G26950;dr2up=0;dr2down=10000;gbstart2=1;num_seqs=2;hsp_overlap_limit=0;hsp_size_limit=0
AT1G68270	AMP-dependent synthetase and ligase family protein; FUNCTIONS IN: catalytic activity; INVOLVED IN: metabolic process; CONTAINS InterPro DOMAIN/s: AMP-dependent synthetase and ligase (InterPro:IPR000873); BEST Arabidopsis thaliana protein match is: AAE12 (ACYL ACTIVATING ENZYME 12); catalytic (TAIR:AT1G65890.1); Has 49430 Blast hits to 44347 proteins in 2109 species: Archae - 616; Bacteria - 27106…	3	5773563	5773535	0.051	93.1	42	0.0106843	no	no	no	interruptor		interruptor	no	http://toxic.berkeley.edu/CoGe/GEvo.pl?autogo=1&prog=blastn&word_size=15&drup1=10000&drdown1=10000&drup2=10000&drdown2=10000&dsid1=34474&dsid2=34474&chr1=1&x1=25593917&x2=5773563&chr2=3&x1&num_seqs=2#	http://toxic.berkeley.edu/CoGe/GEvo.pl?autogo=1&prog=blastn;spike_len=15;accn1=AT1G68270;dr1up=10000;dr1down=0;gbstart1=1;accn2=AT1G68270;dr2up=0;dr2down=10000;gbstart2=1;num_seqs=2;hsp_overlap_limit=0;hsp_size_limit=0
AT5G57890	anthranilate synthase beta subunit, putative; FUNCTIONS IN: anthranilate synthase activity; INVOLVED IN: tryptophan biosynthetic process, response to bacterium; EXPRESSED IN: pollen tube; CONTAINS InterPro DOMAIN/s: Glutamine amidotransferase class-I, C-terminal (InterPro:IPR000991), Glutamine amidotransferase superfamily (InterPro:IPR011702), Glutamine amidotransferase of anthranilate synthase (…	1	8837997	8837318	0	91.5	858	0.192722	no	no	no	35		no	no	http://toxic.berkeley.edu/CoGe/GEvo.pl?autogo=1&prog=blastn&word_size=15&drup1=10000&drdown1=10000&drup2=10000&drdown2=10000&dsid1=34474&dsid2=34474&chr1=5&x1=23466905&x2=8837997&chr2=1&x1&num_seqs=2#	http://toxic.berkeley.edu/CoGe/GEvo.pl?autogo=1&prog=blastn;spike_len=15;accn1=AT5G57890;dr1up=10000;dr1down=0;gbstart1=1;accn2=AT5G57890;dr2up=0;dr2down=10000;gbstart2=1;num_seqs=2;hsp_overlap_limit=0;hsp_size_limit=0
AT5G60430	antiporter/ drug transporter; FUNCTIONS IN: drug transporter activity, antiporter activity; INVOLVED IN: multidrug transport; LOCATED IN: membrane; CONTAINS InterPro DOMAIN/s: Multi antimicrobial extrusion protein MatE (InterPro:IPR002528); BEST Arabidopsis thaliana protein match is: antiporter/ drug transporter (TAIR:AT2G16650.1); Has 52 Blast hits to 51 proteins in 8 species: Archae - 0; Bacter…	1	2029988	2030405	0	94.3	632	0.234944	no	no	no	no		n/a	no	http://toxic.berkeley.edu/CoGe/GEvo.pl?autogo=1&prog=blastn&word_size=15&drup1=10000&drdown1=10000&drup2=10000&drdown2=10000&dsid1=34474&dsid2=34474&chr1=5&x1=24318838&x2=2029988&chr2=1&x1&num_seqs=2#	http://toxic.berkeley.edu/CoGe/GEvo.pl?autogo=1&prog=blastn;spike_len=15;accn1=AT5G60430;dr1up=10000;dr1down=0;gbstart1=1;accn2=AT5G60430;dr2up=0;dr2down=10000;gbstart2=1;num_seqs=2;hsp_overlap_limit=0;hsp_size_limit=0
AT3G55210	Arabidopsis NAC domain containing protein 63 (anac063); FUNCTIONS IN: transcription factor activity; INVOLVED IN: regulation of transcription; LOCATED IN: cellular_component unknown; CONTAINS InterPro DOMAIN/s: No apical meristem (NAM) protein (InterPro:IPR003441); BEST Arabidopsis thaliana protein match is: ANAC093 (Arabidopsis NAC domain containing protein 93); transcription factor (TAIR:AT5G39…	5	15906471	15906978	0	94.4	712	0.559309	96.7%/96, 97%/76	no	no	no	partial from best hit?	n/a	no	http://toxic.berkeley.edu/CoGe/GEvo.pl?autogo=1&prog=blastn&word_size=15&drup1=10000&drdown1=10000&drup2=10000&drdown2=10000&dsid1=34474&dsid2=34474&chr1=3&x1=20476192&x2=15906471&chr2=5&x1&num_seqs=2#	http://toxic.berkeley.edu/CoGe/GEvo.pl?autogo=1&prog=blastn;spike_len=15;accn1=AT3G55210;dr1up=10000;dr1down=0;gbstart1=1;accn2=AT3G55210;dr2up=0;dr2down=10000;gbstart2=1;num_seqs=2;hsp_overlap_limit=0;hsp_size_limit=0
AT4G04985	aspartic-type endopeptidase; FUNCTIONS IN: aspartic-type endopeptidase activity; INVOLVED IN: proteolysis; LOCATED IN: cellular_component unknown; CONTAINS InterPro DOMAIN/s: Peptidase aspartic, catalytic (InterPro:IPR009007), Peptidase A1 (InterPro:IPR001461); BEST Arabidopsis thaliana protein match is: aspartyl protease family (TAIR:AT4G30040.1); Has 97 Blast hits to 97 proteins in 11 species: …	3	2511668	2511686	0.18	100	38	0.0401691	no	no	no	19		no	no	http://toxic.berkeley.edu/CoGe/GEvo.pl?autogo=1&prog=blastn&word_size=15&drup1=10000&drdown1=10000&drup2=10000&drdown2=10000&dsid1=34474&dsid2=34474&chr1=4&x1=2549469&x2=2511668&chr2=3&x1&num_seqs=2#	http://toxic.berkeley.edu/CoGe/GEvo.pl?autogo=1&prog=blastn;spike_len=15;accn1=AT4G04985;dr1up=10000;dr1down=0;gbstart1=1;accn2=AT4G04985;dr2up=0;dr2down=10000;gbstart2=1;num_seqs=2;hsp_overlap_limit=0;hsp_size_limit=0
AT4G26870	aspartyl-tRNA synthetase, putative / aspartate--tRNA ligase, putative; FUNCTIONS IN: aspartate-tRNA ligase activity, nucleotide binding, aminoacyl-tRNA ligase activity, nucleic acid binding, ATP binding; INVOLVED IN: response to cadmium ion, tRNA aminoacylation for protein translation; LOCATED IN: cytoplasm; EXPRESSED IN: 24 plant structures; EXPRESSED DURING: 13 growth stages; CONTAINS InterPro …	4	15146696	15169362	0	79	1620	0.517	no	no	no	287		yes	no	http://toxic.berkeley.edu/CoGe/GEvo.pl?fid1=37984884_1&fid2=38020520_1&num_seqs=2	http://toxic.berkeley.edu/CoGe/GEvo.pl?autogo=1&prog=blastn;spike_len=15;accn1=AT4G26870;dr1up=10000;dr1down=0;gbstart1=1;accn2=AT4G26870;dr2up=0;dr2down=10000;gbstart2=1;num_seqs=2;hsp_overlap_limit=0;hsp_size_limit=0
AT3G51200	auxin-responsive family protein; FUNCTIONS IN: molecular_function unknown; INVOLVED IN: response to auxin stimulus; LOCATED IN: cellular_component unknown; CONTAINS InterPro DOMAIN/s: Auxin responsive SAUR protein (InterPro:IPR003676); BEST Arabidopsis thaliana protein match is: auxin-responsive protein, putative (TAIR:AT5G66260.1); Has 595 Blast hits to 585 proteins in 21 species: Archae - 0; Ba…	2	7193952	7193923	0.002	93.3	44	0.0691824	no	no	no	no		no	no	http://toxic.berkeley.edu/CoGe/GEvo.pl?autogo=1&prog=blastn&word_size=15&drup1=10000&drdown1=10000&drup2=10000&drdown2=10000&dsid1=34474&dsid2=34474&chr1=3&x1=19030152&x2=7193952&chr2=2&x1&num_seqs=2#	http://toxic.berkeley.edu/CoGe/GEvo.pl?autogo=1&prog=blastn;spike_len=15;accn1=AT3G51200;dr1up=10000;dr1down=0;gbstart1=1;accn2=AT3G51200;dr2up=0;dr2down=10000;gbstart2=1;num_seqs=2;hsp_overlap_limit=0;hsp_size_limit=0
AT5G42260	BETA GLUCOSIDASE 12 (BGLU12); FUNCTIONS IN: cation binding, hydrolase activity, hydrolyzing O-glycosyl compounds, catalytic activity; INVOLVED IN: carbohydrate metabolic process; LOCATED IN: endomembrane system; EXPRESSED IN: male gametophyte, pollen tube; EXPRESSED DURING: L mature pollen stage, M germinated pollen stage; CONTAINS InterPro DOMAIN/s: Glycoside hydrolase, family 1 (InterPro:IPR001…	2	10915475	10916902	0	89.1	1594	0.547014	no	no	79%/158	no	RETROGENE	n/a	no	http://toxic.berkeley.edu/CoGe/GEvo.pl?autogo=1&prog=blastn&word_size=15&drup1=10000&drdown1=10000&drup2=10000&drdown2=10000&dsid1=34474&dsid2=34474&chr1=5&x1=16915940&x2=10915475&chr2=2&x1&num_seqs=2#	http://toxic.berkeley.edu/CoGe/GEvo.pl?autogo=1&prog=blastn;spike_len=15;accn1=AT5G42260;dr1up=10000;dr1down=0;gbstart1=1;accn2=AT5G42260;dr2up=0;dr2down=10000;gbstart2=1;num_seqs=2;hsp_overlap_limit=0;hsp_size_limit=0
AT5G49250	beta-galactosidase; FUNCTIONS IN: beta-galactosidase activity; INVOLVED IN: carbohydrate metabolic process; LOCATED IN: beta-galactosidase complex; CONTAINS InterPro DOMAIN/s: Glycoside hydrolase, family 35 (InterPro:IPR001944); BEST Arabidopsis thaliana protein match is: beta-galactosidase (TAIR:AT4G29200.1); Has 9 Blast hits to 9 proteins in 1 species: Archae - 0; Bacteria - 0; Metazoa - 0; Fun…	4	14398775	14398656	4e-09	81.7	64	0.0535565	no	no	no	33		yes	no	http://toxic.berkeley.edu/CoGe/GEvo.pl?autogo=1&prog=blastn&word_size=15&drup1=10000&drdown1=10000&drup2=10000&drdown2=10000&dsid1=34474&dsid2=34474&chr1=5&x1=19982569&x2=14398775&chr2=4&x1&num_seqs=2#	http://toxic.berkeley.edu/CoGe/GEvo.pl?autogo=1&prog=blastn;spike_len=15;accn1=AT5G49250;dr1up=10000;dr1down=0;gbstart1=1;accn2=AT5G49250;dr2up=0;dr2down=10000;gbstart2=1;num_seqs=2;hsp_overlap_limit=0;hsp_size_limit=0
AT5G01080	beta-galactosidase; FUNCTIONS IN: beta-galactosidase activity; INVOLVED IN: carbohydrate metabolic process; LOCATED IN: beta-galactosidase complex; CONTAINS InterPro DOMAIN/s: Glycoside hydrolase, family 35 (InterPro:IPR001944); BEST Arabidopsis thaliana protein match is: beta-galactosidase (TAIR:AT5G35760.1); Has 35 Blast hits to 35 proteins in 1 species: Archae - 0; Bacteria - 0; Metazoa - 0; F…	1	10930072	10929518	0	99.1	1061	0.964545	no	no	98%/854	no		yes	no	http://toxic.berkeley.edu/CoGe/GEvo.pl?autogo=1&prog=blastn&word_size=15&drup1=10000&drdown1=10000&drup2=10000&drdown2=10000&dsid1=34474&dsid2=34474&chr1=5&x1=29085&x2=10930072&chr2=1&x1&num_seqs=2#	http://toxic.berkeley.edu/CoGe/GEvo.pl?autogo=1&prog=blastn;spike_len=15;accn1=AT5G01080;dr1up=10000;dr1down=0;gbstart1=1;accn2=AT5G01080;dr2up=0;dr2down=10000;gbstart2=1;num_seqs=2;hsp_overlap_limit=0;hsp_size_limit=0
AT5G03435	C2 domain-containing protein; FUNCTIONS IN: molecular_function unknown; INVOLVED IN: biological_process unknown; LOCATED IN: cellular_component unknown; CONTAINS InterPro DOMAIN/s: C2 membrane targeting protein (InterPro:IPR018029), C2 calcium/lipid-binding region, CaLB (InterPro:IPR008973), Phosphoribosyltransferase C-terminal, plant (InterPro:IPR013583), C2 calcium-dependent membrane targeting …	3	22856373	22854684	0	89.6	1955	0.423435	no	no	no	no		n/a	no	http://toxic.berkeley.edu/CoGe/GEvo.pl?autogo=1&prog=blastn&word_size=15&drup1=10000&drdown1=10000&drup2=10000&drdown2=10000&dsid1=34474&dsid2=34474&chr1=5&x1=855692&x2=22856373&chr2=3&x1&num_seqs=2#	http://toxic.berkeley.edu/CoGe/GEvo.pl?autogo=1&prog=blastn;spike_len=15;accn1=AT5G03435;dr1up=10000;dr1down=0;gbstart1=1;accn2=AT5G03435;dr2up=0;dr2down=10000;gbstart2=1;num_seqs=2;hsp_overlap_limit=0;hsp_size_limit=0
AT1G73440	calmodulin-related; FUNCTIONS IN: calcium ion binding; INVOLVED IN: biological_process unknown; LOCATED IN: chloroplast; EXPRESSED IN: 23 plant structures; EXPRESSED DURING: 13 growth stages; CONTAINS InterPro DOMAIN/s: EF-HAND 1 (InterPro:IPR018247), EF-HAND 2 (InterPro:IPR018249), EF-Hand type (InterPro:IPR011992), Calcium-binding EF-hand (InterPro:IPR002048), EF hand (InterPro:IPR018248), Ubiq…	4	53483	53286	0	96.5	337	0.123624	no	no	no	no		n/a	no	http://toxic.berkeley.edu/CoGe/GEvo.pl?autogo=1&prog=blastn&word_size=15&drup1=10000&drdown1=10000&drup2=10000&drdown2=10000&dsid1=34474&dsid2=34474&chr1=1&x1=27615024&x2=53483&chr2=4&x1&num_seqs=2#	http://toxic.berkeley.edu/CoGe/GEvo.pl?autogo=1&prog=blastn;spike_len=15;accn1=AT1G73440;dr1up=10000;dr1down=0;gbstart1=1;accn2=AT1G73440;dr2up=0;dr2down=10000;gbstart2=1;num_seqs=2;hsp_overlap_limit=0;hsp_size_limit=0
AT4G10613	CONTAINS InterPro DOMAIN/s: RNA-directed DNA polymerase (reverse transcriptase), related (InterPro:IPR015706); BEST Arabidopsis thaliana protein match is: unknown protein (TAIR:AT1G33710.1); Has 210 Blast hits to 210 proteins in 13 species: Archae - 0; Bacteria - 0; Metazoa - 0; Fungi - 0; Plants - 210; Viruses - 0; Other Eukaryotes - 0 (source: NCBI BLink).	5	4564458	4564482	4e-05	100	50	0.0572082	no	no	no	23		no	no	http://toxic.berkeley.edu/CoGe/GEvo.pl?autogo=1&prog=blastn&word_size=15&drup1=10000&drdown1=10000&drup2=10000&drdown2=10000&dsid1=34474&dsid2=34474&chr1=4&x1=6561035&x2=4564458&chr2=5&x1&num_seqs=2#	http://toxic.berkeley.edu/CoGe/GEvo.pl?autogo=1&prog=blastn;spike_len=15;accn1=AT4G10613;dr1up=10000;dr1down=0;gbstart1=1;accn2=AT4G10613;dr2up=0;dr2down=10000;gbstart2=1;num_seqs=2;hsp_overlap_limit=0;hsp_size_limit=0
AT4G00580	COP1-interacting protein-related; FUNCTIONS IN: molecular_function unknown; INVOLVED IN: biological_process unknown; LOCATED IN: cellular_component unknown; BEST Arabidopsis thaliana protein match is: COP1-interacting protein-related (TAIR:AT2G01800.1); Has 2444 Blast hits to 1816 proteins in 226 species: Archae - 6; Bacteria - 114; Metazoa - 675; Fungi - 230; Plants - 145; Viruses - 20; Other Eu…	2	344459	343681	0	93	1049	0.364236	90%/91, 92%/82, 97%/57, 86%/75, 91%/109, 97%/96	90	93%/74	19		no	no	http://toxic.berkeley.edu/CoGe/GEvo.pl?autogo=1&prog=blastn&word_size=15&drup1=10000&drdown1=10000&drup2=10000&drdown2=10000&dsid1=34474&dsid2=34474&chr1=4&x1=248713&x2=344459&chr2=2&x1&num_seqs=2#	http://toxic.berkeley.edu/CoGe/GEvo.pl?autogo=1&prog=blastn;spike_len=15;accn1=AT4G00580;dr1up=10000;dr1down=0;gbstart1=1;accn2=AT4G00580;dr2up=0;dr2down=10000;gbstart2=1;num_seqs=2;hsp_overlap_limit=0;hsp_size_limit=0
AT1G61710	DC1 domain-containing protein; FUNCTIONS IN: molecular_function unknown; INVOLVED IN: biological_process unknown; LOCATED IN: cellular_component unknown; EXPRESSED IN: male gametophyte; CONTAINS InterPro DOMAIN/s: DC1 (InterPro:IPR004146); BEST Arabidopsis thaliana protein match is: DC1 domain-containing protein (TAIR:AT1G61840.1); Has 674 Blast hits to 352 proteins in 3 species: Archae - 0; Bact…	2	16732295	16731892	0	82.6	206	0.0629008	no	no	no	no		n/a	no	http://toxic.berkeley.edu/CoGe/GEvo.pl?autogo=1&prog=blastn&word_size=15&drup1=10000&drdown1=10000&drup2=10000&drdown2=10000&dsid1=34474&dsid2=34474&chr1=1&x1=22794241&x2=16732295&chr2=2&x1&num_seqs=2#	http://toxic.berkeley.edu/CoGe/GEvo.pl?autogo=1&prog=blastn;spike_len=15;accn1=AT1G61710;dr1up=10000;dr1down=0;gbstart1=1;accn2=AT1G61710;dr2up=0;dr2down=10000;gbstart2=1;num_seqs=2;hsp_overlap_limit=0;hsp_size_limit=0
AT1G65180	DC1 domain-containing protein; FUNCTIONS IN: protein binding, zinc ion binding; INVOLVED IN: intracellular signaling cascade; LOCATED IN: intracellular; EXPRESSED IN: shoot apex, pedicel, root; EXPRESSED DURING: 4 anthesis; CONTAINS InterPro DOMAIN/s: Protein kinase C, phorbol ester/diacylglycerol binding (InterPro:IPR002219), DC1 (InterPro:IPR004146), Zinc finger, PHD-type (InterPro:IPR001965), …	3	15754053	15753203	0	80.8	369	0.0873993	no	no	no	no		n/a	no	http://toxic.berkeley.edu/CoGe/GEvo.pl?autogo=1&prog=blastn&word_size=15&drup1=10000&drdown1=10000&drup2=10000&drdown2=10000&dsid1=34474&dsid2=34474&chr1=1&x1=24217533&x2=15754053&chr2=3&x1&num_seqs=2#	http://toxic.berkeley.edu/CoGe/GEvo.pl?autogo=1&prog=blastn;spike_len=15;accn1=AT1G65180;dr1up=10000;dr1down=0;gbstart1=1;accn2=AT1G65180;dr2up=0;dr2down=10000;gbstart2=1;num_seqs=2;hsp_overlap_limit=0;hsp_size_limit=0
AT1G53340	DC1 domain-containing protein; FUNCTIONS IN: protein binding, zinc ion binding; LOCATED IN: intracellular; EXPRESSED IN: hypocotyl, root, stamen; EXPRESSED DURING: petal differentiation and expansion stage; CONTAINS InterPro DOMAIN/s: DC1 (InterPro:IPR004146), Zinc finger, PHD-type (InterPro:IPR001965), Zinc finger, RanBP2-type (InterPro:IPR001876), C1-like (InterPro:IPR011424); BEST Arabidopsis …	2	5844802	5846524	0	89.3	1951	0.491065	no	84%/212	83%/447	51		no	yes	http://toxic.berkeley.edu/CoGe/GEvo.pl?prog=blastz;spike_len=0;accn1=AT1G53340;fid1=38360620;dsid1=40504;dsgid1=7043;chr1=1;dr1up=10000;dr1down=10000;ref1=1;mask1=cds;accn2=AT5G02360;fid2=38226581;dsid2=40503;dsgid2=7043;chr2=5;dr2up=10000;dr2down=10000;ref2=1;mask2=cds;num_seqs=2;hsp_overlap_limit=0;hsp_size_limit=0	http://toxic.berkeley.edu/CoGe/GEvo.pl?autogo=1&prog=blastn;spike_len=15;accn1=AT1G53340;dr1up=10000;dr1down=0;gbstart1=1;accn2=AT1G53340;dr2up=0;dr2down=10000;gbstart2=1;num_seqs=2;hsp_overlap_limit=0;hsp_size_limit=0
AT1G71370	DEAD/DEAH box helicase, putative; FUNCTIONS IN: helicase activity, ATP-dependent helicase activity, nucleic acid binding, ATP binding; INVOLVED IN: biological_process unknown; LOCATED IN: cellular_component unknown; CONTAINS InterPro DOMAIN/s: RNA helicase, DEAD-box type, Q motif (InterPro:IPR014014), DNA/RNA helicase, DEAD/DEAH box type, N-terminal (InterPro:IPR011545), RNA helicase, ATP-depende…	5	1612422	1612657	0	87.7	238	0.0756516	no	no	no	no		no	no	http://toxic.berkeley.edu/CoGe/GEvo.pl?autogo=1&prog=blastn&word_size=15&drup1=10000&drdown1=10000&drup2=10000&drdown2=10000&dsid1=34474&dsid2=34474&chr1=1&x1=26903096&x2=1612422&chr2=5&x1&num_seqs=2#	http://toxic.berkeley.edu/CoGe/GEvo.pl?autogo=1&prog=blastn;spike_len=15;accn1=AT1G71370;dr1up=10000;dr1down=0;gbstart1=1;accn2=AT1G71370;dr2up=0;dr2down=10000;gbstart2=1;num_seqs=2;hsp_overlap_limit=0;hsp_size_limit=0
AT1G71280	DEAD/DEAH box helicase, putative; FUNCTIONS IN: poly(U) binding, ATP-dependent helicase activity; CONTAINS InterPro DOMAIN/s: RNA helicase, DEAD-box type, Q motif (InterPro:IPR014014), DNA/RNA helicase, DEAD/DEAH box type, N-terminal (InterPro:IPR011545), RNA helicase, ATP-dependent, DEAD-box, conserved site (InterPro:IPR000629), DEAD-like helicase, N-terminal (InterPro:IPR014001), DNA/RNA helica…	5	1612422	1612657	0	86.9	216	0.0851399	no	no	no	interruptor		n/a	no	http://toxic.berkeley.edu/CoGe/GEvo.pl?autogo=1&prog=blastn&word_size=15&drup1=10000&drdown1=10000&drup2=10000&drdown2=10000&dsid1=34474&dsid2=34474&chr1=1&x1=26875814&x2=1612422&chr2=5&x1&num_seqs=2#	http://toxic.berkeley.edu/CoGe/GEvo.pl?autogo=1&prog=blastn;spike_len=15;accn1=AT1G71280;dr1up=10000;dr1down=0;gbstart1=1;accn2=AT1G71280;dr2up=0;dr2down=10000;gbstart2=1;num_seqs=2;hsp_overlap_limit=0;hsp_size_limit=0
AT5G05400	disease resistance protein (CC-NBS-LRR class), putative; FUNCTIONS IN: protein binding, ATP binding; INVOLVED IN: N-terminal protein myristoylation, defense response, apoptosis; LOCATED IN: chloroplast; EXPRESSED IN: stem, root; CONTAINS InterPro DOMAIN/s: NB-ARC (InterPro:IPR002182), Leucine-rich repeat (InterPro:IPR001611); BEST Arabidopsis thaliana protein match is: disease resistance protein …	4	6636927	6636888	2e-08	95	64	0.0122982	no	no	no	no		n/a	no	http://toxic.berkeley.edu/CoGe/GEvo.pl?autogo=1&prog=blastn&word_size=15&drup1=10000&drdown1=10000&drup2=10000&drdown2=10000&dsid1=34474&dsid2=34474&chr1=5&x1=1600370&x2=6636927&chr2=4&x1&num_seqs=2#	http://toxic.berkeley.edu/CoGe/GEvo.pl?autogo=1&prog=blastn;spike_len=15;accn1=AT5G05400;dr1up=10000;dr1down=0;gbstart1=1;accn2=AT5G05400;dr2up=0;dr2down=10000;gbstart2=1;num_seqs=2;hsp_overlap_limit=0;hsp_size_limit=0
AT4G11170	disease resistance protein (TIR-NBS-LRR class), putative; FUNCTIONS IN: protein binding, transmembrane receptor activity, nucleoside-triphosphatase activity, nucleotide binding, ATP binding; INVOLVED IN: response to ozone, defense response; LOCATED IN: mitochondrion; EXPRESSED IN: stem, root, stamen; EXPRESSED DURING: 4 anthesis; CONTAINS InterPro DOMAIN/s: ATPase, AAA+ type, core (InterPro:IPR00…	5	19940596	19940382	1e-26	82.3	125	0.0301568	no	no	no	no		n/a	no	http://toxic.berkeley.edu/CoGe/GEvo.pl?autogo=1&prog=blastn&word_size=15&drup1=10000&drdown1=10000&drup2=10000&drdown2=10000&dsid1=34474&dsid2=34474&chr1=4&x1=6812933&x2=19940596&chr2=5&x1&num_seqs=2#	http://toxic.berkeley.edu/CoGe/GEvo.pl?autogo=1&prog=blastn;spike_len=15;accn1=AT4G11170;dr1up=10000;dr1down=0;gbstart1=1;accn2=AT4G11170;dr2up=0;dr2down=10000;gbstart2=1;num_seqs=2;hsp_overlap_limit=0;hsp_size_limit=0
AT1G31540	disease resistance protein (TIR-NBS-LRR class), putative; FUNCTIONS IN: transmembrane receptor activity, nucleoside-triphosphatase activity, nucleotide binding, ATP binding; INVOLVED IN: signal transduction, defense response, apoptosis, innate immune response; LOCATED IN: intrinsic to membrane; EXPRESSED IN: 6 plant structures; EXPRESSED DURING: 6 growth stages; CONTAINS InterPro DOMAIN/s: ATPase…	5	18868075	18869973	0	89.9	2220	0.418789	89%/92, 87%/90, 95%/64	no	92%/141	440		no	yes	http://toxic.berkeley.edu/CoGe/GEvo.pl?autogo=1&prog=blastn&word_size=15&drup1=10000&drdown1=10000&drup2=10000&drdown2=10000&dsid1=34474&dsid2=34474&chr1=1&x1=11293734&x2=18868075&chr2=5&x1&num_seqs=2#	http://toxic.berkeley.edu/CoGe/GEvo.pl?autogo=1&prog=blastn;spike_len=15;accn1=AT1G31540;dr1up=10000;dr1down=0;gbstart1=1;accn2=AT1G31540;dr2up=0;dr2down=10000;gbstart2=1;num_seqs=2;hsp_overlap_limit=0;hsp_size_limit=0
AT5G48770	disease resistance protein (TIR-NBS-LRR class), putative; FUNCTIONS IN: transmembrane receptor activity, protein binding, ATP binding; INVOLVED IN: signal transduction, defense response, apoptosis, innate immune response; LOCATED IN: intrinsic to membrane; CONTAINS InterPro DOMAIN/s: NB-ARC (InterPro:IPR002182), Leucine-rich repeat (InterPro:IPR001611), Toll-Interleukin receptor (InterPro:IPR0001…	1	27416137	27416013	8e-21	85.6	105	0.0134271	no	no	no	no		n/a	yes	http://toxic.berkeley.edu/CoGe/GEvo.pl?autogo=1&prog=blastn&word_size=15&drup1=10000&drdown1=10000&drup2=10000&drdown2=10000&dsid1=34474&dsid2=34474&chr1=5&x1=19794468&x2=27416137&chr2=1&x1&num_seqs=2#	http://toxic.berkeley.edu/CoGe/GEvo.pl?autogo=1&prog=blastn;spike_len=15;accn1=AT5G48770;dr1up=10000;dr1down=0;gbstart1=1;accn2=AT5G48770;dr2up=0;dr2down=10000;gbstart2=1;num_seqs=2;hsp_overlap_limit=0;hsp_size_limit=0
AT5G51630	disease resistance protein (TIR-NBS-LRR class), putative; FUNCTIONS IN: transmembrane receptor activity, protein binding, nucleoside-triphosphatase activity, nucleotide binding, ATP binding; INVOLVED IN: signal transduction, defense response, apoptosis, innate immune response; LOCATED IN: intrinsic to membrane, endomembrane system; EXPRESSED IN: 9 plant structures; EXPRESSED DURING: 4 anthesis, p…	4	10626441	10626871	0	81	204	0.0216975	no	no	no	no		n/a	no	http://toxic.berkeley.edu/CoGe/GEvo.pl?autogo=1&prog=blastn&word_size=15&drup1=10000&drdown1=10000&drup2=10000&drdown2=10000&dsid1=34474&dsid2=34474&chr1=5&x1=20986847&x2=10626441&chr2=4&x1&num_seqs=2#	http://toxic.berkeley.edu/CoGe/GEvo.pl?autogo=1&prog=blastn;spike_len=15;accn1=AT5G51630;dr1up=10000;dr1down=0;gbstart1=1;accn2=AT5G51630;dr2up=0;dr2down=10000;gbstart2=1;num_seqs=2;hsp_overlap_limit=0;hsp_size_limit=0
AT5G58120	disease resistance protein (TIR-NBS-LRR class), putative; FUNCTIONS IN: transmembrane receptor activity, protein binding, nucleoside-triphosphatase activity, nucleotide binding, ATP binding; INVOLVED IN: signal transduction, defense response, apoptosis, innate immune response; LOCATED IN: intrinsic to membrane; EXPRESSED IN: 16 plant structures; EXPRESSED DURING: 9 growth stages; CONTAINS InterPr…	1	23646153	23647188	0	86.6	952	0.137057	no	no	no	80		no	yes	http://toxic.berkeley.edu/CoGe/GEvo.pl?autogo=1&prog=blastn&word_size=15&drup1=10000&drdown1=10000&drup2=10000&drdown2=10000&dsid1=34474&dsid2=34474&chr1=5&x1=23534718&x2=23646153&chr2=1&x1&num_seqs=2#	http://toxic.berkeley.edu/CoGe/GEvo.pl?autogo=1&prog=blastn;spike_len=15;accn1=AT5G58120;dr1up=10000;dr1down=0;gbstart1=1;accn2=AT5G58120;dr2up=0;dr2down=10000;gbstart2=1;num_seqs=2;hsp_overlap_limit=0;hsp_size_limit=0
AT4G00610	DNA-binding storekeeper protein-related; FUNCTIONS IN: transcription regulator activity; INVOLVED IN: biological_process unknown; LOCATED IN: chloroplast; CONTAINS InterPro DOMAIN/s: Protein of unknown function DUF573 (InterPro:IPR007592); BEST Arabidopsis thaliana protein match is: transcription regulator (TAIR:AT1G44810.1); Has 1607 Blast hits to 1219 proteins in 168 species: Archae - 0; Bacter…	3	5914690	5914764	7e-18	90.7	94	0.0480327	no	no	no	interruptor		interruptor	no	http://toxic.berkeley.edu/CoGe/GEvo.pl?autogo=1&prog=blastn&word_size=15&drup1=10000&drdown1=10000&drup2=10000&drdown2=10000&dsid1=34474&dsid2=34474&chr1=4&x1=257943&x2=5914690&chr2=3&x1&num_seqs=2#	http://toxic.berkeley.edu/CoGe/GEvo.pl?autogo=1&prog=blastn;spike_len=15;accn1=AT4G00610;dr1up=10000;dr1down=0;gbstart1=1;accn2=AT4G00610;dr2up=0;dr2down=10000;gbstart2=1;num_seqs=2;hsp_overlap_limit=0;hsp_size_limit=0
AT5G25230	elongation factor Tu family protein; FUNCTIONS IN: translation factor activity, nucleic acid binding, GTP binding, translation elongation factor activity, GTPase activity; LOCATED IN: nucleolus; EXPRESSED IN: cultured cell; CONTAINS InterPro DOMAIN/s: Protein synthesis factor, GTP-binding (InterPro:IPR000795), Translation elongation factor EFG/EF2, domain IV (InterPro:IPR005517), Translation elon…	1	1900658	1903204	0	91.9	3515	0.456316	90%/61, 94%/77, 77%/191	88%/134	91%/182	no		no	no	http://toxic.berkeley.edu/CoGe/GEvo.pl?autogo=1&prog=blastn&word_size=15&drup1=10000&drdown1=10000&drup2=10000&drdown2=10000&dsid1=34474&dsid2=34474&chr1=5&x1=8739712&x2=1900658&chr2=1&x1&num_seqs=2#	http://toxic.berkeley.edu/CoGe/GEvo.pl?autogo=1&prog=blastn;spike_len=15;accn1=AT5G25230;dr1up=10000;dr1down=0;gbstart1=1;accn2=AT5G25230;dr2up=0;dr2down=10000;gbstart2=1;num_seqs=2;hsp_overlap_limit=0;hsp_size_limit=0
AT1G49715	Encodes a defensin-like (DEFL) family protein.	4	6578853	6579020	4e-33	86.4	143	0.148187	n/a	94%/553	95%/856	550 (+/- but also +/+)		yes	no	http://toxic.berkeley.edu/CoGe/GEvo.pl?fid1=38297559_1&fid2=38329015_1&fid3=38022010_1&num_seqs=3	http://toxic.berkeley.edu/CoGe/GEvo.pl?autogo=1&prog=blastn;spike_len=15;accn1=AT1G49715;dr1up=10000;dr1down=0;gbstart1=1;accn2=AT1G49715;dr2up=0;dr2down=10000;gbstart2=1;num_seqs=2;hsp_overlap_limit=0;hsp_size_limit=0
AT5G62623	Encodes a defensin-like (DEFL) family protein.	1	24281435	24281503	5e-05	84.1	50	0.0517063	no	no	no	no		no	no	http://toxic.berkeley.edu/CoGe/GEvo.pl?autogo=1&prog=blastn&word_size=15&drup1=10000&drdown1=10000&drup2=10000&drdown2=10000&dsid1=34474&dsid2=34474&chr1=5&x1=25157953&x2=24281435&chr2=1&x1&num_seqs=2#	http://toxic.berkeley.edu/CoGe/GEvo.pl?autogo=1&prog=blastn;spike_len=15;accn1=AT5G62623;dr1up=10000;dr1down=0;gbstart1=1;accn2=AT5G62623;dr2up=0;dr2down=10000;gbstart2=1;num_seqs=2;hsp_overlap_limit=0;hsp_size_limit=0
AT4G08485	Encodes a defensin-like (DEFL) family protein.	5	17388067	17388009	6e-16	93.2	86	0.121127	no	no	no	28		no	no	http://toxic.berkeley.edu/CoGe/GEvo.pl?autogo=1&prog=blastn&word_size=15&drup1=10000&drdown1=10000&drup2=10000&drdown2=10000&dsid1=34474&dsid2=34474&chr1=4&x1=5394779&x2=17388067&chr2=5&x1&num_seqs=2#	http://toxic.berkeley.edu/CoGe/GEvo.pl?autogo=1&prog=blastn;spike_len=15;accn1=AT4G08485;dr1up=10000;dr1down=0;gbstart1=1;accn2=AT4G08485;dr2up=0;dr2down=10000;gbstart2=1;num_seqs=2;hsp_overlap_limit=0;hsp_size_limit=0
AT5G62627	Encodes a defensin-like (DEFL) family protein.	1	7136923	7136942	0.056	100	40	0.0353357	no	no	no	no		n/a	no	http://toxic.berkeley.edu/CoGe/GEvo.pl?autogo=1&prog=blastn&word_size=15&drup1=10000&drdown1=10000&drup2=10000&drdown2=10000&dsid1=34474&dsid2=34474&chr1=5&x1=25159537&x2=7136923&chr2=1&x1&num_seqs=2#	http://toxic.berkeley.edu/CoGe/GEvo.pl?autogo=1&prog=blastn;spike_len=15;accn1=AT5G62627;dr1up=10000;dr1down=0;gbstart1=1;accn2=AT5G62627;dr2up=0;dr2down=10000;gbstart2=1;num_seqs=2;hsp_overlap_limit=0;hsp_size_limit=0
AT5G59105	Encodes a defensin-like (DEFL) family protein.	3	19759158	19759139	0.057	100	40	0.0371058	no	no	no	24		yes	no	http://toxic.berkeley.edu/CoGe/GEvo.pl?autogo=1&prog=blastn&word_size=15&drup1=10000&drdown1=10000&drup2=10000&drdown2=10000&dsid1=34474&dsid2=34474&chr1=5&x1=23880279&x2=19759158&chr2=3&x1&num_seqs=2#	http://toxic.berkeley.edu/CoGe/GEvo.pl?autogo=1&prog=blastn;spike_len=15;accn1=AT5G59105;dr1up=10000;dr1down=0;gbstart1=1;accn2=AT5G59105;dr2up=0;dr2down=10000;gbstart2=1;num_seqs=2;hsp_overlap_limit=0;hsp_size_limit=0
AT5G52605	Encodes a defensin-like (DEFL) family protein.	4	8220908	8221188	0	91.5	361	0.535608	84%/84	88%/193, 93%/258	80%/81	no		n/a	no	http://toxic.berkeley.edu/CoGe/GEvo.pl?autogo=1&prog=blastn&word_size=15&drup1=10000&drdown1=10000&drup2=10000&drdown2=10000&dsid1=34474&dsid2=34474&chr1=5&x1=21362826&x2=8220908&chr2=4&x1&num_seqs=2#	http://toxic.berkeley.edu/CoGe/GEvo.pl?autogo=1&prog=blastn;spike_len=15;accn1=AT5G52605;dr1up=10000;dr1down=0;gbstart1=1;accn2=AT5G52605;dr2up=0;dr2down=10000;gbstart2=1;num_seqs=2;hsp_overlap_limit=0;hsp_size_limit=0
AT2G25312	Encodes a ECA1 gametogenesis related family protein	3	16078712	16078380	0	86.3	297	0.445946	no	77%/156	85%/154	no		n/a	no	http://toxic.berkeley.edu/CoGe/GEvo.pl?autogo=1&prog=blastn&word_size=15&drup1=10000&drdown1=10000&drup2=10000&drdown2=10000&dsid1=34474&dsid2=34474&chr1=2&x1=10787488&x2=16078712&chr2=3&x1&num_seqs=2#	http://toxic.berkeley.edu/CoGe/GEvo.pl?autogo=1&prog=blastn;spike_len=15;accn1=AT2G25312;dr1up=10000;dr1down=0;gbstart1=1;accn2=AT2G25312;dr2up=0;dr2down=10000;gbstart2=1;num_seqs=2;hsp_overlap_limit=0;hsp_size_limit=0
AT2G25685	Encodes a member of a family of small, secreted, cysteine rich proteins with sequence similarity to SCR (S locus cysteine-rich protein).	3	10187474	10187221	1e-20	80.5	101	0.181329	89%/83	no	81%/281	no		yes	no	http://toxic.berkeley.edu/CoGe/GEvo.pl?autogo=1&prog=blastn&word_size=15&drup1=10000&drdown1=10000&drup2=10000&drdown2=10000&dsid1=34474&dsid2=34474&chr1=2&x1=10945036&x2=10187474&chr2=3&x1&num_seqs=2#	http://toxic.berkeley.edu/CoGe/GEvo.pl?autogo=1&prog=blastn;spike_len=15;accn1=AT2G25685;dr1up=10000;dr1down=0;gbstart1=1;accn2=AT2G25685;dr2up=0;dr2down=10000;gbstart2=1;num_seqs=2;hsp_overlap_limit=0;hsp_size_limit=0
AT3G27503	Encodes a member of a family of small, secreted, cysteine rich proteins with sequence similarity to SCR (S locus cysteine-rich protein).	2	6057325	6056862	3e-35	79.5	151	0.130849	81%/95	82%/159, 85%/152	no	interruptor		n/a	no	http://toxic.berkeley.edu/CoGe/GEvo.pl?autogo=1&prog=blastn&word_size=15&drup1=10000&drdown1=10000&drup2=10000&drdown2=10000&dsid1=34474&dsid2=34474&chr1=3&x1=10187583&x2=6057325&chr2=2&x1&num_seqs=2#	http://toxic.berkeley.edu/CoGe/GEvo.pl?autogo=1&prog=blastn;spike_len=15;accn1=AT3G27503;dr1up=10000;dr1down=0;gbstart1=1;accn2=AT3G27503;dr2up=0;dr2down=10000;gbstart2=1;num_seqs=2;hsp_overlap_limit=0;hsp_size_limit=0
AT4G10115	Encodes a member of a family of small, secreted, cysteine rich proteins with sequence similarity to SCR (S locus cysteine-rich protein).	5	149474	149494	0.011	100	42	0.0525657	no	no	no	no		no	no	http://toxic.berkeley.edu/CoGe/GEvo.pl?autogo=1&prog=blastn&word_size=15&drup1=10000&drdown1=10000&drup2=10000&drdown2=10000&dsid1=34474&dsid2=34474&chr1=4&x1=6312553&x2=149474&chr2=5&x1&num_seqs=2#	http://toxic.berkeley.edu/CoGe/GEvo.pl?autogo=1&prog=blastn;spike_len=15;accn1=AT4G10115;dr1up=10000;dr1down=0;gbstart1=1;accn2=AT4G10115;dr2up=0;dr2down=10000;gbstart2=1;num_seqs=2;hsp_overlap_limit=0;hsp_size_limit=0
AT3G48231	Encodes a member of a family of small,secreted, cysteine rich protein with sequence similarity to the PCP (pollen coat protein) gene family.	2	14090655	14090221	0	84.9	349	0.395692	90%/97	no	78%/221	no		no	no	http://toxic.berkeley.edu/CoGe/GEvo.pl?autogo=1&prog=blastn&word_size=15&drup1=10000&drdown1=10000&drup2=10000&drdown2=10000&dsid1=34474&dsid2=34474&chr1=3&x1=17869808&x2=14090655&chr2=2&x1&num_seqs=2#	http://toxic.berkeley.edu/CoGe/GEvo.pl?autogo=1&prog=blastn;spike_len=15;accn1=AT3G48231;dr1up=10000;dr1down=0;gbstart1=1;accn2=AT3G48231;dr2up=0;dr2down=10000;gbstart2=1;num_seqs=2;hsp_overlap_limit=0;hsp_size_limit=0
AT2G25450	encodes a protein whose sequence is similar to ACC oxidase	3	22731236	22731300	3e-09	87.7	66	0.0213592	no	no	no	120		yes	no	http://toxic.berkeley.edu/CoGe/GEvo.pl?autogo=1&prog=blastn&word_size=15&drup1=10000&drdown1=10000&drup2=10000&drdown2=10000&dsid1=34474&dsid2=34474&chr1=2&x1=10838733&x2=22731236&chr2=3&x1&num_seqs=2#	http://toxic.berkeley.edu/CoGe/GEvo.pl?autogo=1&prog=blastn;spike_len=15;accn1=AT2G25450;dr1up=10000;dr1down=0;gbstart1=1;accn2=AT2G25450;dr2up=0;dr2down=10000;gbstart2=1;num_seqs=2;hsp_overlap_limit=0;hsp_size_limit=0
AT5G10330	Encodes histidinol-phosphate aminotransferase that catalyzes the eighth step in histidine biosynthesis. Loss of function mutations are embryo lethal.	1	27070588	27072709	0	99.5	4038	0.973716	100% identity across all introns	96.4%/380	98.6%/375	193		yes	no	http://toxic.berkeley.edu/CoGe/GEvo.pl?autogo=1&prog=blastn&word_size=15&drup1=10000&drdown1=10000&drup2=10000&drdown2=10000&dsid1=34474&dsid2=34474&chr1=5&x1=3250136&x2=27070588&chr2=1&x1&num_seqs=2#	http://toxic.berkeley.edu/CoGe/GEvo.pl?autogo=1&prog=blastn;spike_len=15;accn1=AT5G10330;dr1up=10000;dr1down=0;gbstart1=1;accn2=AT5G10330;dr2up=0;dr2down=10000;gbstart2=1;num_seqs=2;hsp_overlap_limit=0;hsp_size_limit=0
AT5G21020	expressed protein	2	9728505	9728695	2e-18	82.3	96	0.0559767	no	no	no	no		no	no	http://toxic.berkeley.edu/CoGe/GEvo.pl?autogo=1&prog=blastn&word_size=15&drup1=10000&drdown1=10000&drup2=10000&drdown2=10000&dsid1=34474&dsid2=34474&chr1=5&x1=7138799&x2=9728505&chr2=2&x1&num_seqs=2#	http://toxic.berkeley.edu/CoGe/GEvo.pl?autogo=1&prog=blastn;spike_len=15;accn1=AT5G21020;dr1up=10000;dr1down=0;gbstart1=1;accn2=AT5G21020;dr2up=0;dr2down=10000;gbstart2=1;num_seqs=2;hsp_overlap_limit=0;hsp_size_limit=0
AT5G48550	F-box family protein-related; FUNCTIONS IN: molecular_function unknown; INVOLVED IN: biological_process unknown; EXPRESSED IN: leaf whorl; CONTAINS InterPro DOMAIN/s: Cyclin-like F-box (InterPro:IPR001810), F-box associated type 1 (InterPro:IPR017451); BEST Arabidopsis thaliana protein match is: F-box family protein (TAIR:AT1G47730.1); Has 160 Blast hits to 160 proteins in 18 species: Archae - 0;…	3	6616066	6616093	0.16	92.9	40	0.0122737	no	no	no	no		n/a	no	http://toxic.berkeley.edu/CoGe/GEvo.pl?autogo=1&prog=blastn&word_size=15&drup1=10000&drdown1=10000&drup2=10000&drdown2=10000&dsid1=34474&dsid2=34474&chr1=5&x1=19696143&x2=6616066&chr2=3&x1&num_seqs=2#	http://toxic.berkeley.edu/CoGe/GEvo.pl?autogo=1&prog=blastn;spike_len=15;accn1=AT5G48550;dr1up=10000;dr1down=0;gbstart1=1;accn2=AT5G48550;dr2up=0;dr2down=10000;gbstart2=1;num_seqs=2;hsp_overlap_limit=0;hsp_size_limit=0
AT3G18120	F-box family protein-related; FUNCTIONS IN: molecular_function unknown; INVOLVED IN: biological_process unknown; LOCATED IN: cellular_component unknown; CONTAINS InterPro DOMAIN/s: F-box associated (InterPro:IPR006527), F-box associated type 1 (InterPro:IPR017451); BEST Arabidopsis thaliana protein match is: F-box family protein (TAIR:AT3G17620.1); Has 356 Blast hits to 344 proteins in 2 species:…	4	5822030	5822084	2e-13	92.7	78	0.0815047	no	no	no	30		yes	no	http://toxic.berkeley.edu/CoGe/GEvo.pl?autogo=1&prog=blastn&word_size=15&drup1=10000&drdown1=10000&drup2=10000&drdown2=10000&dsid1=34474&dsid2=34474&chr1=3&x1=6210578&x2=5822030&chr2=4&x1&num_seqs=2#	http://toxic.berkeley.edu/CoGe/GEvo.pl?autogo=1&prog=blastn;spike_len=15;accn1=AT3G18120;dr1up=10000;dr1down=0;gbstart1=1;accn2=AT3G18120;dr2up=0;dr2down=10000;gbstart2=1;num_seqs=2;hsp_overlap_limit=0;hsp_size_limit=0
AT1G71290	F-box family protein-related; FUNCTIONS IN: molecular_function unknown; INVOLVED IN: biological_process unknown; LOCATED IN: cellular_component unknown; CONTAINS InterPro DOMAIN/s: F-box associated type 3 (InterPro:IPR013187), F-box associated type 1 (InterPro:IPR017451); BEST Arabidopsis thaliana protein match is: F-box family protein (TAIR:AT1G70970.1); Has 274 Blast hits to 272 proteins in 2 s…	4	3525147	3525190	1e-06	90.9	56	0.0470984	no	no	no	no		n/a	no	http://toxic.berkeley.edu/CoGe/GEvo.pl?autogo=1&prog=blastn&word_size=15&drup1=10000&drdown1=10000&drup2=10000&drdown2=10000&dsid1=34474&dsid2=34474&chr1=1&x1=26876305&x2=3525147&chr2=4&x1&num_seqs=2#	http://toxic.berkeley.edu/CoGe/GEvo.pl?autogo=1&prog=blastn;spike_len=15;accn1=AT1G71290;dr1up=10000;dr1down=0;gbstart1=1;accn2=AT1G71290;dr2up=0;dr2down=10000;gbstart2=1;num_seqs=2;hsp_overlap_limit=0;hsp_size_limit=0
AT2G16450	F-box family protein; FUNCTIONS IN: molecular_function unknown; INVOLVED IN: biological_process unknown; EXPRESSED IN: leaf whorl, flower; EXPRESSED DURING: 4 anthesis, petal differentiation and expansion stage; CONTAINS InterPro DOMAIN/s: Cyclin-like F-box (InterPro:IPR001810), F-box associated type 3 (InterPro:IPR013187), F-box associated type 1 (InterPro:IPR017451); BEST Arabidopsis thaliana p…	1	17357381	17357170	7e-28	82.6	127	0.0499018	no	no	no	no		n/a	yes	http://toxic.berkeley.edu/CoGe/GEvo.pl?autogo=1&prog=blastn&word_size=15&drup1=10000&drdown1=10000&drup2=10000&drdown2=10000&dsid1=34474&dsid2=34474&chr1=2&x1=7139885&x2=17357381&chr2=1&x1&num_seqs=2#	http://toxic.berkeley.edu/CoGe/GEvo.pl?autogo=1&prog=blastn;spike_len=15;accn1=AT2G16450;dr1up=10000;dr1down=0;gbstart1=1;accn2=AT2G16450;dr2up=0;dr2down=10000;gbstart2=1;num_seqs=2;hsp_overlap_limit=0;hsp_size_limit=0
AT3G10430	F-box family protein; FUNCTIONS IN: molecular_function unknown; INVOLVED IN: biological_process unknown; LOCATED IN: cellular_component unknown; CONTAINS InterPro DOMAIN/s: Cyclin-like F-box (InterPro:IPR001810), F-box associated (InterPro:IPR006527), F-box associated type 1 (InterPro:IPR017451); BEST Arabidopsis thaliana protein match is: F-box family protein (FBX15) (TAIR:AT4G04690.1); Has 1064…	4	2374042	2373997	2e-12	95.7	76	0.0362077	no	no	no	31		no	yes	http://toxic.berkeley.edu/CoGe/GEvo.pl?autogo=1&prog=blastn&word_size=15&drup1=10000&drdown1=10000&drup2=10000&drdown2=10000&dsid1=34474&dsid2=34474&chr1=3&x1=3243867&x2=2374042&chr2=4&x1&num_seqs=2#	http://toxic.berkeley.edu/CoGe/GEvo.pl?autogo=1&prog=blastn;spike_len=15;accn1=AT3G10430;dr1up=10000;dr1down=0;gbstart1=1;accn2=AT3G10430;dr2up=0;dr2down=10000;gbstart2=1;num_seqs=2;hsp_overlap_limit=0;hsp_size_limit=0
AT1G62270	F-box family protein; FUNCTIONS IN: molecular_function unknown; INVOLVED IN: biological_process unknown; LOCATED IN: cellular_component unknown; CONTAINS InterPro DOMAIN/s: Cyclin-like F-box (InterPro:IPR001810), F-box associated (InterPro:IPR006527), F-box associated type 1 (InterPro:IPR017451); BEST Arabidopsis thaliana protein match is: F-box family protein (TAIR:AT3G17480.1); Has 1017 Blast h…	3	5984856	5984982	1e-22	85.8	109	0.0838462	no	no	no	interruptor		n/a	yes	http://toxic.berkeley.edu/CoGe/GEvo.pl?autogo=1&prog=blastn&word_size=15&drup1=10000&drdown1=10000&drup2=10000&drdown2=10000&dsid1=34474&dsid2=34474&chr1=1&x1=23008164&x2=5984856&chr2=3&x1&num_seqs=2#	http://toxic.berkeley.edu/CoGe/GEvo.pl?autogo=1&prog=blastn;spike_len=15;accn1=AT1G62270;dr1up=10000;dr1down=0;gbstart1=1;accn2=AT1G62270;dr2up=0;dr2down=10000;gbstart2=1;num_seqs=2;hsp_overlap_limit=0;hsp_size_limit=0
AT5G60560	F-box family protein; FUNCTIONS IN: molecular_function unknown; INVOLVED IN: biological_process unknown; LOCATED IN: cellular_component unknown; CONTAINS InterPro DOMAIN/s: Cyclin-like F-box (InterPro:IPR001810), F-box associated (InterPro:IPR006527), F-box associated type 1 (InterPro:IPR017451); BEST Arabidopsis thaliana protein match is: F-box family protein (TAIR:AT3G20030.1); Has 509 Blast hi…	3	6990260	6990739	0	84.3	343	0.184906	no	no	no	no		n/a	no	http://toxic.berkeley.edu/CoGe/GEvo.pl?autogo=1&prog=blastn&word_size=15&drup1=10000&drdown1=10000&drup2=10000&drdown2=10000&dsid1=34474&dsid2=34474&chr1=5&x1=24363175&x2=6990260&chr2=3&x1&num_seqs=2#	http://toxic.berkeley.edu/CoGe/GEvo.pl?autogo=1&prog=blastn;spike_len=15;accn1=AT5G60560;dr1up=10000;dr1down=0;gbstart1=1;accn2=AT5G60560;dr2up=0;dr2down=10000;gbstart2=1;num_seqs=2;hsp_overlap_limit=0;hsp_size_limit=0
AT2G35280	F-box family protein; FUNCTIONS IN: molecular_function unknown; INVOLVED IN: biological_process unknown; LOCATED IN: cellular_component unknown; CONTAINS InterPro DOMAIN/s: Cyclin-like F-box (InterPro:IPR001810); BEST Arabidopsis thaliana protein match is: F-box family protein (TAIR:AT3G30430.1); Has 20 Blast hits to 20 proteins in 5 species: Archae - 0; Bacteria - 0; Metazoa - 0; Fungi - 0; Plan…	3	12067431	12068254	0	98.1	1499	0.919068	no	97%/249	97%/917	no		no	no	http://toxic.berkeley.edu/CoGe/GEvo.pl?autogo=1&prog=blastn&word_size=15&drup1=10000&drdown1=10000&drup2=10000&drdown2=10000&dsid1=34474&dsid2=34474&chr1=2&x1=14867279&x2=12067431&chr2=3&x1&num_seqs=2#	http://toxic.berkeley.edu/CoGe/GEvo.pl?autogo=1&prog=blastn;spike_len=15;accn1=AT2G35280;dr1up=10000;dr1down=0;gbstart1=1;accn2=AT2G35280;dr2up=0;dr2down=10000;gbstart2=1;num_seqs=2;hsp_overlap_limit=0;hsp_size_limit=0
AT1G69090	F-box family protein; FUNCTIONS IN: molecular_function unknown; INVOLVED IN: biological_process unknown; LOCATED IN: chloroplast; CONTAINS InterPro DOMAIN/s: Cyclin-like F-box (InterPro:IPR001810), Protein of unknown function DUF295 (InterPro:IPR005174); BEST Arabidopsis thaliana protein match is: F-box family protein (TAIR:AT5G66830.1); Has 178 Blast hits to 167 proteins in 6 species: Archae - 0…	5	26708584	26708828	4e-26	81.2	121	0.0515113	no	no	no	no		n/a	no	http://toxic.berkeley.edu/CoGe/GEvo.pl?autogo=1&prog=blastn&word_size=15&drup1=10000&drdown1=10000&drup2=10000&drdown2=10000&dsid1=34474&dsid2=34474&chr1=1&x1=25982369&x2=26708584&chr2=5&x1&num_seqs=2#	http://toxic.berkeley.edu/CoGe/GEvo.pl?autogo=1&prog=blastn;spike_len=15;accn1=AT1G69090;dr1up=10000;dr1down=0;gbstart1=1;accn2=AT1G69090;dr2up=0;dr2down=10000;gbstart2=1;num_seqs=2;hsp_overlap_limit=0;hsp_size_limit=0
AT1G50980	F-box family protein; FUNCTIONS IN: molecular_function unknown; INVOLVED IN: biological_process unknown; LOCATED IN: membrane; EXPRESSED IN: leaf; CONTAINS InterPro DOMAIN/s: Cyclin-like F-box (InterPro:IPR001810), FBD (InterPro:IPR013596), FBD-like (InterPro:IPR006566); BEST Arabidopsis thaliana protein match is: unknown protein (TAIR:AT5G56800.1); Has 757 Blast hits to 735 proteins in 11 specie…	5	22991220	22991427	3e-09	79.4	66	0.0223426	no	no	no	233		no	no	http://toxic.berkeley.edu/CoGe/GEvo.pl?autogo=1&prog=blastn&word_size=15&drup1=10000&drdown1=10000&drup2=10000&drdown2=10000&dsid1=34474&dsid2=34474&chr1=1&x1=18905725&x2=22991220&chr2=5&x1&num_seqs=2#	http://toxic.berkeley.edu/CoGe/GEvo.pl?autogo=1&prog=blastn;spike_len=15;accn1=AT1G50980;dr1up=10000;dr1down=0;gbstart1=1;accn2=AT1G50980;dr2up=0;dr2down=10000;gbstart2=1;num_seqs=2;hsp_overlap_limit=0;hsp_size_limit=0
AT3G03360	F-box family protein; INVOLVED IN: biological_process unknown; LOCATED IN: chloroplast; EXPRESSED IN: 19 plant structures; EXPRESSED DURING: 9 growth stages; CONTAINS InterPro DOMAIN/s: Cyclin-like F-box (InterPro:IPR001810), Leucine-rich repeat 2 (InterPro:IPR013101); BEST Arabidopsis thaliana protein match is: unknown protein (TAIR:AT3G18150.1); Has 1468 Blast hits to 1443 proteins in 16 specie…	1	18365549	18365370	5e-23	82.8	111	0.0334539	no	no	no	476 +/-		no	no	http://toxic.berkeley.edu/CoGe/GEvo.pl?autogo=1&prog=blastn&word_size=15&drup1=10000&drdown1=10000&drup2=10000&drdown2=10000&dsid1=34474&dsid2=34474&chr1=3&x1=795225&x2=18365549&chr2=1&x1&num_seqs=2#	http://toxic.berkeley.edu/CoGe/GEvo.pl?autogo=1&prog=blastn;spike_len=15;accn1=AT3G03360;dr1up=10000;dr1down=0;gbstart1=1;accn2=AT3G03360;dr2up=0;dr2down=10000;gbstart2=1;num_seqs=2;hsp_overlap_limit=0;hsp_size_limit=0
AT5G45180	flavin-containing monooxygenase family protein / FMO family protein; FUNCTIONS IN: NADP or NADPH binding, monooxygenase activity, FAD binding, flavin-containing monooxygenase activity; CONTAINS InterPro DOMAIN/s: Flavin-containing monooxygenase FMO (InterPro:IPR000960); BEST Arabidopsis thaliana protein match is: FMO1 (FLAVIN-DEPENDENT MONOOXYGENASE 1); FAD binding / NADP or NADPH binding / elect…	1	6651569	6651208	0	85.9	313	0.115669	no	no	no	no		n/a	no	http://toxic.berkeley.edu/CoGe/GEvo.pl?autogo=1&prog=blastn&word_size=15&drup1=10000&drdown1=10000&drup2=10000&drdown2=10000&dsid1=34474&dsid2=34474&chr1=5&x1=18292824&x2=6651569&chr2=1&x1&num_seqs=2#	http://toxic.berkeley.edu/CoGe/GEvo.pl?autogo=1&prog=blastn;spike_len=15;accn1=AT5G45180;dr1up=10000;dr1down=0;gbstart1=1;accn2=AT5G45180;dr2up=0;dr2down=10000;gbstart2=1;num_seqs=2;hsp_overlap_limit=0;hsp_size_limit=0
AT3G51210	flavonol 3-sulfotransferase-related; FUNCTIONS IN: sulfotransferase activity; INVOLVED IN: biological_process unknown; LOCATED IN: cellular_component unknown; CONTAINS InterPro DOMAIN/s: Sulfotransferase (InterPro:IPR000863); BEST Arabidopsis thaliana protein match is: sulfotransferase family protein (TAIR:AT5G43690.1); Has 116 Blast hits to 116 proteins in 9 species: Archae - 0; Bacteria - 0; Me…	5	17564398	17564422	3e-05	100	50	0.0798722	no	no	no	no		no	no	http://toxic.berkeley.edu/CoGe/GEvo.pl?autogo=1&prog=blastn&word_size=15&drup1=10000&drdown1=10000&drup2=10000&drdown2=10000&dsid1=34474&dsid2=34474&chr1=3&x1=19031865&x2=17564398&chr2=5&x1&num_seqs=2#	http://toxic.berkeley.edu/CoGe/GEvo.pl?autogo=1&prog=blastn;spike_len=15;accn1=AT3G51210;dr1up=10000;dr1down=0;gbstart1=1;accn2=AT3G51210;dr2up=0;dr2down=10000;gbstart2=1;num_seqs=2;hsp_overlap_limit=0;hsp_size_limit=0
AT1G50390	fructokinase-related; FUNCTIONS IN: molecular_function unknown; INVOLVED IN: acetate fermentation, sucrose biosynthetic process, sucrose catabolic process, using beta-fructofuranosidase; LOCATED IN: cellular_component unknown; EXPRESSED IN: male gametophyte; EXPRESSED DURING: L mature pollen stage, M germinated pollen stage; CONTAINS InterPro DOMAIN/s: Carbohydrate/purine kinase (InterPro:IPR0116…	2	13391931	13391772	2e-30	85.6	135	0.0983965	no	no	no	no		no	no	http://toxic.berkeley.edu/CoGe/GEvo.pl?autogo=1&prog=blastn&word_size=15&drup1=10000&drdown1=10000&drup2=10000&drdown2=10000&dsid1=34474&dsid2=34474&chr1=1&x1=18671345&x2=13391931&chr2=2&x1&num_seqs=2#	http://toxic.berkeley.edu/CoGe/GEvo.pl?autogo=1&prog=blastn;spike_len=15;accn1=AT1G50390;dr1up=10000;dr1down=0;gbstart1=1;accn2=AT1G50390;dr2up=0;dr2down=10000;gbstart2=1;num_seqs=2;hsp_overlap_limit=0;hsp_size_limit=0
AT3G14480	glycine/proline-rich protein; FUNCTIONS IN: molecular_function unknown; INVOLVED IN: biological_process unknown; LOCATED IN: endomembrane system; Has 19884 Blast hits to 6989 proteins in 628 species: Archae - 14; Bacteria - 4314; Metazoa - 7290; Fungi - 848; Plants - 4804; Viruses - 350; Other Eukaryotes - 2264 (source: NCBI BLink).	n/a						0	no	no	no	no		no	no	http://toxic.berkeley.edu/CoGe/GEvo.pl?autogo=1&prog=blastn&word_size=15&drup1=10000&drdown1=10000&drup2=10000&drdown2=10000&dsid1=34474&dsid2=34474&chr1=3&x1=4862160&x2=&chr2=&x1&num_seqs=2#	http://toxic.berkeley.edu/CoGe/GEvo.pl?autogo=1&prog=blastn;spike_len=15;accn1=AT3G14480;dr1up=10000;dr1down=0;gbstart1=1;accn2=AT3G14480;dr2up=0;dr2down=10000;gbstart2=1;num_seqs=2;hsp_overlap_limit=0;hsp_size_limit=0
AT4G38300	glycosyl hydrolase family 10 protein; FUNCTIONS IN: cation binding, hydrolase activity, hydrolyzing O-glycosyl compounds, catalytic activity; INVOLVED IN: carbohydrate metabolic process; CONTAINS InterPro DOMAIN/s: Glycoside hydrolase, family 10 (InterPro:IPR001000), Glycoside hydrolase, catalytic core (InterPro:IPR017853), Glycoside hydrolase, subgroup, catalytic core (InterPro:IPR013781); BEST …	2	385405	385426	0.006	100	44	0.0237197	no	no	no	interruptor		interruptor	no	http://toxic.berkeley.edu/CoGe/GEvo.pl?autogo=1&prog=blastn&word_size=15&drup1=10000&drdown1=10000&drup2=10000&drdown2=10000&dsid1=34474&dsid2=34474&chr1=4&x1=17945485&x2=385405&chr2=2&x1&num_seqs=2#	http://toxic.berkeley.edu/CoGe/GEvo.pl?autogo=1&prog=blastn;spike_len=15;accn1=AT4G38300;dr1up=10000;dr1down=0;gbstart1=1;accn2=AT4G38300;dr2up=0;dr2down=10000;gbstart2=1;num_seqs=2;hsp_overlap_limit=0;hsp_size_limit=0
AT1G18310	glycosyl hydrolase family 81 protein; FUNCTIONS IN: hydrolase activity, acting on glycosyl bonds, endo-1,3(4)-beta-glucanase activity; INVOLVED IN: cell wall macromolecule catabolic process; CONTAINS InterPro DOMAIN/s: Glycoside hydrolase, family 81 (InterPro:IPR005200); BEST Arabidopsis thaliana protein match is: glycosyl hydrolase family 81 protein (TAIR:AT5G15870.1); Has 263 Blast hits to 258 …	4	2198163	2198712	0	98	1003	0.225495	no	no	no	no		n/a	no	http://toxic.berkeley.edu/CoGe/GEvo.pl?autogo=1&prog=blastn&word_size=15&drup1=10000&drdown1=10000&drup2=10000&drdown2=10000&dsid1=34474&dsid2=34474&chr1=1&x1=6303949&x2=2198163&chr2=4&x1&num_seqs=2#	http://toxic.berkeley.edu/CoGe/GEvo.pl?autogo=1&prog=blastn;spike_len=15;accn1=AT1G18310;dr1up=10000;dr1down=0;gbstart1=1;accn2=AT1G18310;dr2up=0;dr2down=10000;gbstart2=1;num_seqs=2;hsp_overlap_limit=0;hsp_size_limit=0
AT2G22930	glycosyltransferase family protein; FUNCTIONS IN: transferase activity, transferring glycosyl groups; INVOLVED IN: metabolic process; LOCATED IN: endomembrane system; EXPRESSED IN: hypocotyl, flower, root; EXPRESSED DURING: petal differentiation and expansion stage; CONTAINS InterPro DOMAIN/s: UDP-glucuronosyl/UDP-glucosyltransferase (InterPro:IPR002213); BEST Arabidopsis thaliana protein match i…	4	6018225	6019575	0	89.9	1592	0.546703	no	86%/74	no	136		no	no	http://toxic.berkeley.edu/CoGe/GEvo.pl?autogo=1&prog=blastn&word_size=15&drup1=10000&drdown1=10000&drup2=10000&drdown2=10000&dsid1=34474&dsid2=34474&chr1=2&x1=9766775&x2=6018225&chr2=4&x1&num_seqs=2#	http://toxic.berkeley.edu/CoGe/GEvo.pl?autogo=1&prog=blastn;spike_len=15;accn1=AT2G22930;dr1up=10000;dr1down=0;gbstart1=1;accn2=AT2G22930;dr2up=0;dr2down=10000;gbstart2=1;num_seqs=2;hsp_overlap_limit=0;hsp_size_limit=0
AT1G50920	GTP-binding protein-related; FUNCTIONS IN: GTP binding, nucleotide binding; LOCATED IN: membrane; EXPRESSED IN: 22 plant structures; EXPRESSED DURING: 13 growth stages; CONTAINS InterPro DOMAIN/s: GTP1/OBG (InterPro:IPR006073), Nucleolar GTP-binding 1 (InterPro:IPR010674), NOG, C-terminal (InterPro:IPR012973); BEST Arabidopsis thaliana protein match is: GTP-binding protein-related (TAIR:AT1G10300…	3	3390746	3390787	7e-05	90.5	52	0.00996169	no	no	no	no		no	no	http://toxic.berkeley.edu/CoGe/GEvo.pl?autogo=1&prog=blastn&word_size=15&drup1=10000&drdown1=10000&drup2=10000&drdown2=10000&dsid1=34474&dsid2=34474&chr1=1&x1=18873966&x2=3390746&chr2=3&x1&num_seqs=2#	http://toxic.berkeley.edu/CoGe/GEvo.pl?autogo=1&prog=blastn;spike_len=15;accn1=AT1G50920;dr1up=10000;dr1down=0;gbstart1=1;accn2=AT1G50920;dr2up=0;dr2down=10000;gbstart2=1;num_seqs=2;hsp_overlap_limit=0;hsp_size_limit=0
AT1G13370	histone H3, putative; FUNCTIONS IN: DNA binding; INVOLVED IN: nucleosome assembly; LOCATED IN: nucleus, chloroplast, nucleosome; EXPRESSED IN: flower, inflorescence, root, leaf; EXPRESSED DURING: seedling growth; CONTAINS InterPro DOMAIN/s: Histone H3 (InterPro:IPR000164), Histone-fold (InterPro:IPR009072), Histone core (InterPro:IPR007125); BEST Arabidopsis thaliana protein match is: histone H3 …	3	10130834	10130729	4e-22	87.7	107	0.0747729	no	no	no	21		no	no	http://toxic.berkeley.edu/CoGe/GEvo.pl?autogo=1&prog=blastn&word_size=15&drup1=10000&drdown1=10000&drup2=10000&drdown2=10000&dsid1=34474&dsid2=34474&chr1=1&x1=4588610&x2=10130834&chr2=3&x1&num_seqs=2#	http://toxic.berkeley.edu/CoGe/GEvo.pl?autogo=1&prog=blastn;spike_len=15;accn1=AT1G13370;dr1up=10000;dr1down=0;gbstart1=1;accn2=AT1G13370;dr2up=0;dr2down=10000;gbstart2=1;num_seqs=2;hsp_overlap_limit=0;hsp_size_limit=0
AT4G11430	hydroxyproline-rich glycoprotein family protein; FUNCTIONS IN: molecular_function unknown; INVOLVED IN: biological_process unknown; LOCATED IN: cellular_component unknown; Has 54861 Blast hits to 27597 proteins in 1062 species: Archae - 164; Bacteria - 6191; Metazoa - 23241; Fungi - 7869; Plants - 9100; Viruses - 1865; Other Eukaryotes - 6431 (source: NCBI BLink).	5	17094017	17093913	0	99.1	200	0.215517	no	98%/95	98%/102	19		no	no	http://toxic.berkeley.edu/CoGe/GEvo.pl?autogo=1&prog=blastn&word_size=15&drup1=10000&drdown1=10000&drup2=10000&drdown2=10000&dsid1=34474&dsid2=34474&chr1=4&x1=6953031&x2=17094017&chr2=5&x1&num_seqs=2#	http://toxic.berkeley.edu/CoGe/GEvo.pl?autogo=1&prog=blastn;spike_len=15;accn1=AT4G11430;dr1up=10000;dr1down=0;gbstart1=1;accn2=AT4G11430;dr2up=0;dr2down=10000;gbstart2=1;num_seqs=2;hsp_overlap_limit=0;hsp_size_limit=0
AT1G32880	importin alpha-1 subunit, putative; FUNCTIONS IN: protein transporter activity, binding; INVOLVED IN: intracellular protein transport; LOCATED IN: cellular_component unknown; CONTAINS InterPro DOMAIN/s: Armadillo-like helical (InterPro:IPR011989), Armadillo (InterPro:IPR000225), Armadillo-type fold (InterPro:IPR016024); BEST Arabidopsis thaliana protein match is: IMPA-1 (IMPORTIN ALPHA ISOFORM 1)…	5	21136810	21136445	0	82.1	186	0.116105	no	no	no	no		no	no	http://toxic.berkeley.edu/CoGe/GEvo.pl?autogo=1&prog=blastn&word_size=15&drup1=10000&drdown1=10000&drup2=10000&drdown2=10000&dsid1=34474&dsid2=34474&chr1=1&x1=11914715&x2=21136810&chr2=5&x1&num_seqs=2#	http://toxic.berkeley.edu/CoGe/GEvo.pl?autogo=1&prog=blastn;spike_len=15;accn1=AT1G32880;dr1up=10000;dr1down=0;gbstart1=1;accn2=AT1G32880;dr2up=0;dr2down=10000;gbstart2=1;num_seqs=2;hsp_overlap_limit=0;hsp_size_limit=0
AT5G01440	insulin-degrading enzyme-related; FUNCTIONS IN: molecular_function unknown; INVOLVED IN: biological_process unknown; LOCATED IN: cellular_component unknown; BEST Arabidopsis thaliana protein match is: catalytic/ metal ion binding / metalloendopeptidase/ zinc ion binding (TAIR:AT1G06900.1); Has 385 Blast hits to 384 proteins in 107 species: Archae - 0; Bacteria - 9; Metazoa - 224; Fungi - 68; Plan…	2	3359811	3359843	3e-09	100	66	0.0225564	no	no	no	no		no	no	http://toxic.berkeley.edu/CoGe/GEvo.pl?autogo=1&prog=blastn&word_size=15&drup1=10000&drdown1=10000&drup2=10000&drdown2=10000&dsid1=34474&dsid2=34474&chr1=5&x1=179821&x2=3359811&chr2=2&x1&num_seqs=2#	http://toxic.berkeley.edu/CoGe/GEvo.pl?autogo=1&prog=blastn;spike_len=15;accn1=AT5G01440;dr1up=10000;dr1down=0;gbstart1=1;accn2=AT5G01440;dr2up=0;dr2down=10000;gbstart2=1;num_seqs=2;hsp_overlap_limit=0;hsp_size_limit=0
AT1G57570	jacalin lectin family protein; FUNCTIONS IN: molecular_function unknown; INVOLVED IN: biological_process unknown; LOCATED IN: cellular_component unknown; CONTAINS InterPro DOMAIN/s: Mannose-binding lectin (InterPro:IPR001229); BEST Arabidopsis thaliana protein match is: unknown protein (TAIR:AT1G61230.1); Has 1312 Blast hits to 448 proteins in 27 species: Archae - 0; Bacteria - 0; Metazoa - 0; Fu…	2	11086707	11086585	3e-17	84.6	94	0.0161679	no	no	no	interruptor		n/a	no	http://toxic.berkeley.edu/CoGe/GEvo.pl?autogo=1&prog=blastn&word_size=15&drup1=10000&drdown1=10000&drup2=10000&drdown2=10000&dsid1=34474&dsid2=34474&chr1=1&x1=21324603&x2=11086707&chr2=2&x1&num_seqs=2#	http://toxic.berkeley.edu/CoGe/GEvo.pl?autogo=1&prog=blastn;spike_len=15;accn1=AT1G57570;dr1up=10000;dr1down=0;gbstart1=1;accn2=AT1G57570;dr2up=0;dr2down=10000;gbstart2=1;num_seqs=2;hsp_overlap_limit=0;hsp_size_limit=0
AT4G33900	kelch repeat-containing F-box family protein; LOCATED IN: cellular_component unknown; CONTAINS InterPro DOMAIN/s: Cyclin-like F-box (InterPro:IPR001810), Galactose oxidase/kelch, beta-propeller (InterPro:IPR011043), Kelch repeat type 1 (InterPro:IPR006652), Kelch related (InterPro:IPR013089), Kelch-type beta propeller (InterPro:IPR015915); BEST Arabidopsis thaliana protein match is: kelch repeat-…	3	2886637	2886908	7e-40	82.7	167	0.0738938	no	no	no	36		no	no	http://toxic.berkeley.edu/CoGe/GEvo.pl?autogo=1&prog=blastn&word_size=15&drup1=10000&drdown1=10000&drup2=10000&drdown2=10000&dsid1=34474&dsid2=34474&chr1=4&x1=16252716&x2=2886637&chr2=3&x1&num_seqs=2#	http://toxic.berkeley.edu/CoGe/GEvo.pl?autogo=1&prog=blastn;spike_len=15;accn1=AT4G33900;dr1up=10000;dr1down=0;gbstart1=1;accn2=AT4G33900;dr2up=0;dr2down=10000;gbstart2=1;num_seqs=2;hsp_overlap_limit=0;hsp_size_limit=0
AT5G51795	Kin17 DNA-binding protein-related; FUNCTIONS IN: molecular_function unknown; INVOLVED IN: biological_process unknown; LOCATED IN: cellular_component unknown; BEST Arabidopsis thaliana protein match is: Kin17 DNA-binding protein-related (TAIR:AT1G55460.1); Has 458 Blast hits to 439 proteins in 143 species: Archae - 0; Bacteria - 2; Metazoa - 168; Fungi - 103; Plants - 42; Viruses - 0; Other Eukary…	1	20711230	20711628	0	91.7	521	0.481516	no	no	no	15		no	no	http://toxic.berkeley.edu/CoGe/GEvo.pl?autogo=1&prog=blastn&word_size=15&drup1=10000&drdown1=10000&drup2=10000&drdown2=10000&dsid1=34474&dsid2=34474&chr1=5&x1=21061420&x2=20711230&chr2=1&x1&num_seqs=2#	http://toxic.berkeley.edu/CoGe/GEvo.pl?autogo=1&prog=blastn;spike_len=15;accn1=AT5G51795;dr1up=10000;dr1down=0;gbstart1=1;accn2=AT5G51795;dr2up=0;dr2down=10000;gbstart2=1;num_seqs=2;hsp_overlap_limit=0;hsp_size_limit=0
AT5G16900	leucine-rich repeat protein kinase, putative; FUNCTIONS IN: kinase activity; INVOLVED IN: protein amino acid phosphorylation; LOCATED IN: endomembrane system; EXPRESSED IN: sperm cell, leaf whorl, embryo, sepal, root; EXPRESSED DURING: petal differentiation and expansion stage, D bilateral stage; CONTAINS InterPro DOMAIN/s: Protein kinase, ATP binding site (InterPro:IPR017441), Serine/threonine p…	3	17032945	17032833	3e-30	90.3	137	0.0155611	no	no	no	no		n/a	yes	http://toxic.berkeley.edu/CoGe/GEvo.pl?autogo=1&prog=blastn&word_size=15&drup1=10000&drdown1=10000&drup2=10000&drdown2=10000&dsid1=34474&dsid2=34474&chr1=5&x1=5555257&x2=17032945&chr2=3&x1&num_seqs=2#	http://toxic.berkeley.edu/CoGe/GEvo.pl?autogo=1&prog=blastn;spike_len=15;accn1=AT5G16900;dr1up=10000;dr1down=0;gbstart1=1;accn2=AT5G16900;dr2up=0;dr2down=10000;gbstart2=1;num_seqs=2;hsp_overlap_limit=0;hsp_size_limit=0
AT1G08120	LOCATED IN: cellular_component unknown; BEST Arabidopsis thaliana protein match is: ATP binding / catalytic/ protein kinase (TAIR:AT5G26110.1); Has 380 Blast hits to 380 proteins in 166 species: Archae - 115; Bacteria - 0; Metazoa - 110; Fungi - 39; Plants - 20; Viruses - 0; Other Eukaryotes - 96 (source: NCBI BLink).	5	9118996	9118730	0	93.3	381	0.362512	no	no	no	no		n/a	no	http://toxic.berkeley.edu/CoGe/GEvo.pl?autogo=1&prog=blastn&word_size=15&drup1=10000&drdown1=10000&drup2=10000&drdown2=10000&dsid1=34474&dsid2=34474&chr1=1&x1=2538687&x2=9118996&chr2=5&x1&num_seqs=2#	http://toxic.berkeley.edu/CoGe/GEvo.pl?autogo=1&prog=blastn;spike_len=15;accn1=AT1G08120;dr1up=10000;dr1down=0;gbstart1=1;accn2=AT1G08120;dr2up=0;dr2down=10000;gbstart2=1;num_seqs=2;hsp_overlap_limit=0;hsp_size_limit=0
AT5G38620	MADS-box protein (AGL73); FUNCTIONS IN: transcription factor activity, DNA binding; INVOLVED IN: regulation of transcription, DNA-dependent; LOCATED IN: nucleus; CONTAINS InterPro DOMAIN/s: Transcription factor, MADS-box (InterPro:IPR002100); BEST Arabidopsis thaliana protein match is: MADS-box protein (AGL84) (TAIR:AT5G49420.1); Has 413 Blast hits to 413 proteins in 63 species: Archae - 0; Bacte…	1	17235305	17235148	3e-17	82.3	92	0.0470107	no	no	no	no		n/a	no	http://toxic.berkeley.edu/CoGe/GEvo.pl?autogo=1&prog=blastn&word_size=15&drup1=10000&drdown1=10000&drup2=10000&drdown2=10000&dsid1=34474&dsid2=34474&chr1=5&x1=15482137&x2=17235305&chr2=1&x1&num_seqs=2#	http://toxic.berkeley.edu/CoGe/GEvo.pl?autogo=1&prog=blastn;spike_len=15;accn1=AT5G38620;dr1up=10000;dr1down=0;gbstart1=1;accn2=AT5G38620;dr2up=0;dr2down=10000;gbstart2=1;num_seqs=2;hsp_overlap_limit=0;hsp_size_limit=0
AT1G48150	MADS-box protein (AGL74 ); FUNCTIONS IN: transcription factor activity, DNA binding; INVOLVED IN: regulation of transcription, DNA-dependent; LOCATED IN: nucleus; CONTAINS InterPro DOMAIN/s: Transcription factor, MADS-box (InterPro:IPR002100); BEST Arabidopsis thaliana protein match is: electron carrier/ iron-sulfur cluster binding (TAIR:AT1G50780.1); Has 282 Blast hits to 282 proteins in 44 spec…	3	15602193	15601930	0	85.6	222	0.115205	no	no	no	17		no	no	http://toxic.berkeley.edu/CoGe/GEvo.pl?autogo=1&prog=blastn&word_size=15&drup1=10000&drdown1=10000&drup2=10000&drdown2=10000&dsid1=34474&dsid2=34474&chr1=1&x1=17789066&x2=15602193&chr2=3&x1&num_seqs=2#	http://toxic.berkeley.edu/CoGe/GEvo.pl?autogo=1&prog=blastn;spike_len=15;accn1=AT1G48150;dr1up=10000;dr1down=0;gbstart1=1;accn2=AT1G48150;dr2up=0;dr2down=10000;gbstart2=1;num_seqs=2;hsp_overlap_limit=0;hsp_size_limit=0
AT5G49420	MADS-box protein (AGL84); FUNCTIONS IN: transcription factor activity, DNA binding; INVOLVED IN: regulation of transcription, DNA-dependent; LOCATED IN: nucleus; EXPRESSED IN: pollen tube; CONTAINS InterPro DOMAIN/s: Transcription factor, MADS-box (InterPro:IPR002100); BEST Arabidopsis thaliana protein match is: MADS-box protein (AGL73) (TAIR:AT5G38620.1); Has 436 Blast hits to 436 proteins in 66…	1	16200298	16200519	0	96.4	377	0.127022	no	no	no	no		n/a	no	http://toxic.berkeley.edu/CoGe/GEvo.pl?autogo=1&prog=blastn&word_size=15&drup1=10000&drdown1=10000&drup2=10000&drdown2=10000&dsid1=34474&dsid2=34474&chr1=5&x1=20053396&x2=16200298&chr2=1&x1&num_seqs=2#	http://toxic.berkeley.edu/CoGe/GEvo.pl?autogo=1&prog=blastn;spike_len=15;accn1=AT5G49420;dr1up=10000;dr1down=0;gbstart1=1;accn2=AT5G49420;dr2up=0;dr2down=10000;gbstart2=1;num_seqs=2;hsp_overlap_limit=0;hsp_size_limit=0
AT3G53910	malate dehydrogenase-related; FUNCTIONS IN: L-malate dehydrogenase activity, catalytic activity; INVOLVED IN: malate metabolic process, carbohydrate metabolic process; LOCATED IN: endomembrane system; CONTAINS InterPro DOMAIN/s: Malate dehydrogenase, NAD-dependent, eukaryotes and gamma proteobacteria (InterPro:IPR010097), Lactate dehydrogenase/glycoside hydrolase, family 4, C-terminal (InterPro:I…	2	6969804	6969688	7e-17	84.6	90	0.0831793	no	no	no	no		no	no	http://toxic.berkeley.edu/CoGe/GEvo.pl?autogo=1&prog=blastn&word_size=15&drup1=10000&drdown1=10000&drup2=10000&drdown2=10000&dsid1=34474&dsid2=34474&chr1=3&x1=19971424&x2=6969804&chr2=2&x1&num_seqs=2#	http://toxic.berkeley.edu/CoGe/GEvo.pl?autogo=1&prog=blastn;spike_len=15;accn1=AT3G53910;dr1up=10000;dr1down=0;gbstart1=1;accn2=AT3G53910;dr2up=0;dr2down=10000;gbstart2=1;num_seqs=2;hsp_overlap_limit=0;hsp_size_limit=0
AT5G41160	Member of a family of proteins related to PUP1, a purine transporter. May be involved in the transport of purine and purine derivatives such as cytokinins, across the plasma membrane.	4	5566780	5565997	0	93.9	1174	0.75353	no	no	no	no		n/a	no	http://toxic.berkeley.edu/CoGe/GEvo.pl?autogo=1&prog=blastn&word_size=15&drup1=10000&drdown1=10000&drup2=10000&drdown2=10000&dsid1=34474&dsid2=34474&chr1=5&x1=16494879&x2=5566780&chr2=4&x1&num_seqs=2#	http://toxic.berkeley.edu/CoGe/GEvo.pl?autogo=1&prog=blastn;spike_len=15;accn1=AT5G41160;dr1up=10000;dr1down=0;gbstart1=1;accn2=AT5G41160;dr2up=0;dr2down=10000;gbstart2=1;num_seqs=2;hsp_overlap_limit=0;hsp_size_limit=0
AT5G02900	member of CYP96A	4	15534849	15535221	0	82.3	216	0.0721684	no	no	no	interruptor		n/a	no	http://toxic.berkeley.edu/CoGe/GEvo.pl?autogo=1&prog=blastn&word_size=15&drup1=10000&drdown1=10000&drup2=10000&drdown2=10000&dsid1=34474&dsid2=34474&chr1=5&x1=674058&x2=15534849&chr2=4&x1&num_seqs=2#	http://toxic.berkeley.edu/CoGe/GEvo.pl?autogo=1&prog=blastn;spike_len=15;accn1=AT5G02900;dr1up=10000;dr1down=0;gbstart1=1;accn2=AT5G02900;dr2up=0;dr2down=10000;gbstart2=1;num_seqs=2;hsp_overlap_limit=0;hsp_size_limit=0
AT5G27100	member of Putative ligand-gated ion channel subunit family	4	15350243	15350628	0	81.3	194	0.030157	no	no	no	no		n/a	no	http://toxic.berkeley.edu/CoGe/GEvo.pl?autogo=1&prog=blastn&word_size=15&drup1=10000&drdown1=10000&drup2=10000&drdown2=10000&dsid1=34474&dsid2=34474&chr1=5&x1=9538336&x2=15350243&chr2=4&x1&num_seqs=2#	http://toxic.berkeley.edu/CoGe/GEvo.pl?autogo=1&prog=blastn;spike_len=15;accn1=AT5G27100;dr1up=10000;dr1down=0;gbstart1=1;accn2=AT5G27100;dr2up=0;dr2down=10000;gbstart2=1;num_seqs=2;hsp_overlap_limit=0;hsp_size_limit=0
AT2G27070	member of Response Regulator: B- Type	5	2254350	2255198	0	90.6	1043	0.205194	85%/67, 90%/96, 92%/231, 80%/57, 88%/81, 85%/95, 85%/701	94%/49	88%/548, 84%/207, 84%/319	22		yes	no	http://toxic.berkeley.edu/CoGe/GEvo.pl?autogo=1&prog=blastn&word_size=15&drup1=10000&drdown1=10000&drup2=10000&drdown2=10000&dsid1=34474&dsid2=34474&chr1=2&x1=11566068&x2=2254350&chr2=5&x1&num_seqs=2#	http://toxic.berkeley.edu/CoGe/GEvo.pl?autogo=1&prog=blastn;spike_len=15;accn1=AT2G27070;dr1up=10000;dr1down=0;gbstart1=1;accn2=AT2G27070;dr2up=0;dr2down=10000;gbstart2=1;num_seqs=2;hsp_overlap_limit=0;hsp_size_limit=0
AT1G45403	membrane protein; FUNCTIONS IN: molecular_function unknown; INVOLVED IN: biological_process unknown; LOCATED IN: cellular_component unknown; BEST Arabidopsis thaliana protein match is: unknown protein (TAIR:AT5G38080.1); Has 5 Blast hits to 5 proteins in 1 species: Archae - 0; Bacteria - 0; Metazoa - 0; Fungi - 0; Plants - 5; Viruses - 0; Other Eukaryotes - 0 (source: NCBI BLink).	5	15211095	15211064	0.0002	93.8	48	0.0411664	no	no	no	101		no	yes	http://toxic.berkeley.edu/CoGe/GEvo.pl?autogo=1&prog=blastn&word_size=15&drup1=10000&drdown1=10000&drup2=10000&drdown2=10000&dsid1=34474&dsid2=34474&chr1=1&x1=17180244&x2=15211095&chr2=5&x1&num_seqs=2#	http://toxic.berkeley.edu/CoGe/GEvo.pl?autogo=1&prog=blastn;spike_len=15;accn1=AT1G45403;dr1up=10000;dr1down=0;gbstart1=1;accn2=AT1G45403;dr2up=0;dr2down=10000;gbstart2=1;num_seqs=2;hsp_overlap_limit=0;hsp_size_limit=0
AT1G65050	meprin and TRAF homology domain-containing protein / MATH domain-containing protein; FUNCTIONS IN: molecular_function unknown; INVOLVED IN: biological_process unknown; LOCATED IN: cellular_component unknown; CONTAINS InterPro DOMAIN/s: TRAF-like (InterPro:IPR008974), MATH (InterPro:IPR002083); BEST Arabidopsis thaliana protein match is: meprin and TRAF homology domain-containing protein / MATH do…	2	6851426	6851487	1e-07	87.1	60	0.0220913	no	no	no	no		n/a	no	http://toxic.berkeley.edu/CoGe/GEvo.pl?autogo=1&prog=blastn&word_size=15&drup1=10000&drdown1=10000&drup2=10000&drdown2=10000&dsid1=34474&dsid2=34474&chr1=1&x1=24169342&x2=6851426&chr2=2&x1&num_seqs=2#	http://toxic.berkeley.edu/CoGe/GEvo.pl?autogo=1&prog=blastn;spike_len=15;accn1=AT1G65050;dr1up=10000;dr1down=0;gbstart1=1;accn2=AT1G65050;dr2up=0;dr2down=10000;gbstart2=1;num_seqs=2;hsp_overlap_limit=0;hsp_size_limit=0
AT1G45332	mitochondrial elongation factor, putative; FUNCTIONS IN: translation factor activity, nucleic acid binding, translation elongation factor activity, ATP binding; INVOLVED IN: translational elongation; LOCATED IN: mitochondrion; CONTAINS InterPro DOMAIN/s: Protein synthesis factor, GTP-binding (InterPro:IPR000795), Translation elongation factor EFG/EF2, domain IV (InterPro:IPR005517), Small GTP-bin…	2	18581733	18583979	0	91.5	2886	0.334686	90 over all introns (a lot of them)	no	no	15		no	no	http://toxic.berkeley.edu/CoGe/GEvo.pl?autogo=1&prog=blastn&word_size=15&drup1=10000&drdown1=10000&drup2=10000&drdown2=10000&dsid1=34474&dsid2=34474&chr1=1&x1=17179261&x2=18581733&chr2=2&x1&num_seqs=2#	http://toxic.berkeley.edu/CoGe/GEvo.pl?autogo=1&prog=blastn;spike_len=15;accn1=AT1G45332;dr1up=10000;dr1down=0;gbstart1=1;accn2=AT1G45332;dr2up=0;dr2down=10000;gbstart2=1;num_seqs=2;hsp_overlap_limit=0;hsp_size_limit=0
AT2G02550	nuclease; FUNCTIONS IN: nuclease activity; INVOLVED IN: DNA repair; CONTAINS InterPro DOMAIN/s: XPG N-terminal (InterPro:IPR006085), DNA repair protein (XPGC)/yeast Rad (InterPro:IPR006084).	1	1593245	1593371	4e-23	86.6	111	0.112462	no	no	no	24		no	no	http://toxic.berkeley.edu/CoGe/GEvo.pl?autogo=1&prog=blastn&word_size=15&drup1=10000&drdown1=10000&drup2=10000&drdown2=10000&dsid1=34474&dsid2=34474&chr1=2&x1=688266&x2=1593245&chr2=1&x1&num_seqs=2#	http://toxic.berkeley.edu/CoGe/GEvo.pl?autogo=1&prog=blastn;spike_len=15;accn1=AT2G02550;dr1up=10000;dr1down=0;gbstart1=1;accn2=AT2G02550;dr2up=0;dr2down=10000;gbstart2=1;num_seqs=2;hsp_overlap_limit=0;hsp_size_limit=0
AT2G17920	nucleic acid binding / zinc ion binding; FUNCTIONS IN: zinc ion binding, nucleic acid binding; INVOLVED IN: biological_process unknown; LOCATED IN: cellular_component unknown; CONTAINS InterPro DOMAIN/s: Zinc finger, CCHC-type (InterPro:IPR001878); BEST Arabidopsis thaliana protein match is: unknown protein (TAIR:AT2G41590.1); Has 165 Blast hits to 165 proteins in 6 species: Archae - 0; Bacteria …	5	6211543	6211799	9e-31	81.7	137	0.046567	no	no	no	15		no	no	http://toxic.berkeley.edu/CoGe/GEvo.pl?autogo=1&prog=blastn&word_size=15&drup1=10000&drdown1=10000&drup2=10000&drdown2=10000&dsid1=34474&dsid2=34474&chr1=2&x1=7789886&x2=6211543&chr2=5&x1&num_seqs=2#	http://toxic.berkeley.edu/CoGe/GEvo.pl?autogo=1&prog=blastn;spike_len=15;accn1=AT2G17920;dr1up=10000;dr1down=0;gbstart1=1;accn2=AT2G17920;dr2up=0;dr2down=10000;gbstart2=1;num_seqs=2;hsp_overlap_limit=0;hsp_size_limit=0
AT1G27870	nucleic acid binding; FUNCTIONS IN: nucleic acid binding; INVOLVED IN: biological_process unknown; LOCATED IN: cellular_component unknown; CONTAINS InterPro DOMAIN/s: Polynucleotidyl transferase, Ribonuclease H fold (InterPro:IPR012337), RNA-directed DNA polymerase (reverse transcriptase), related (InterPro:IPR015706); BEST Arabidopsis thaliana protein match is: glycoside hydrolase family 28 prot…	2	6997883	6997245	0	98	1158	0.909662	no	no	no	17		no	no	http://toxic.berkeley.edu/CoGe/GEvo.pl?autogo=1&prog=blastn&word_size=15&drup1=10000&drdown1=10000&drup2=10000&drdown2=10000&dsid1=34474&dsid2=34474&chr1=1&x1=9707285&x2=6997883&chr2=2&x1&num_seqs=2#	http://toxic.berkeley.edu/CoGe/GEvo.pl?autogo=1&prog=blastn;spike_len=15;accn1=AT1G27870;dr1up=10000;dr1down=0;gbstart1=1;accn2=AT1G27870;dr2up=0;dr2down=10000;gbstart2=1;num_seqs=2;hsp_overlap_limit=0;hsp_size_limit=0
AT2G04420	nucleic acid binding; FUNCTIONS IN: nucleic acid binding; INVOLVED IN: biological_process unknown; LOCATED IN: mitochondrion; EXPRESSED IN: sperm cell, leaf; EXPRESSED DURING: LP.04 four leaves visible; CONTAINS InterPro DOMAIN/s: Polynucleotidyl transferase, Ribonuclease H fold (InterPro:IPR012337), RNA-directed DNA polymerase (reverse transcriptase), related (InterPro:IPR015706); BEST Arabidops…	1	1288520	1288471	3e-10	92	68	0.0450033	no	no	no	no		n/a	no	http://toxic.berkeley.edu/CoGe/GEvo.pl?autogo=1&prog=blastn&word_size=15&drup1=10000&drdown1=10000&drup2=10000&drdown2=10000&dsid1=34474&dsid2=34474&chr1=2&x1=1535486&x2=1288520&chr2=1&x1&num_seqs=2#	http://toxic.berkeley.edu/CoGe/GEvo.pl?autogo=1&prog=blastn;spike_len=15;accn1=AT2G04420;dr1up=10000;dr1down=0;gbstart1=1;accn2=AT2G04420;dr2up=0;dr2down=10000;gbstart2=1;num_seqs=2;hsp_overlap_limit=0;hsp_size_limit=0
AT4G34210	one of 20 SKP1 homologs in Arabidopsis. Protein is most similar to ASK12 and RNAi lines show defects in stamen development.	3	7697436	7697096	0	82.7	208	0.228571	no	94%/66	no	no		n/a	yes	http://toxic.berkeley.edu/CoGe/GEvo.pl?autogo=1&prog=blastn&word_size=15&drup1=10000&drdown1=10000&drup2=10000&drdown2=10000&dsid1=34474&dsid2=34474&chr1=4&x1=16379007&x2=7697436&chr2=3&x1&num_seqs=2#	http://toxic.berkeley.edu/CoGe/GEvo.pl?autogo=1&prog=blastn;spike_len=15;accn1=AT4G34210;dr1up=10000;dr1down=0;gbstart1=1;accn2=AT4G34210;dr2up=0;dr2down=10000;gbstart2=1;num_seqs=2;hsp_overlap_limit=0;hsp_size_limit=0
AT1G23810	paired amphipathic helix repeat-containing protein; FUNCTIONS IN: molecular_function unknown; INVOLVED IN: regulation of transcription, DNA-dependent; LOCATED IN: nucleus; CONTAINS InterPro DOMAIN/s: Paired amphipathic helix (InterPro:IPR003822); BEST Arabidopsis thaliana protein match is: paired amphipathic helix repeat-containing protein (TAIR:AT1G24250.1); Has 537 Blast hits to 378 proteins in…	5	6960972	6960991	0.1	100	40	0.0188235	no	no	no	80		yes	no	http://toxic.berkeley.edu/CoGe/GEvo.pl?autogo=1&prog=blastn&word_size=15&drup1=10000&drdown1=10000&drup2=10000&drdown2=10000&dsid1=34474&dsid2=34474&chr1=1&x1=8417484&x2=6960972&chr2=5&x1&num_seqs=2#	http://toxic.berkeley.edu/CoGe/GEvo.pl?autogo=1&prog=blastn;spike_len=15;accn1=AT1G23810;dr1up=10000;dr1down=0;gbstart1=1;accn2=AT1G23810;dr2up=0;dr2down=10000;gbstart2=1;num_seqs=2;hsp_overlap_limit=0;hsp_size_limit=0
AT2G47280	pectinesterase; FUNCTIONS IN: pectinesterase activity; INVOLVED IN: cell wall modification; LOCATED IN: endomembrane system, cell wall, plant-type cell wall; EXPRESSED IN: flower; CONTAINS InterPro DOMAIN/s: Pectin lyase fold/virulence factor (InterPro:IPR011050), Pectinesterase, catalytic (InterPro:IPR000070), Pectin lyase fold (InterPro:IPR012334); BEST Arabidopsis thaliana protein match is: pe…	1	19083744	19083723	0.01	100	44	0.0141388	no	no	no	no		no	no	http://toxic.berkeley.edu/CoGe/GEvo.pl?autogo=1&prog=blastn&word_size=15&drup1=10000&drdown1=10000&drup2=10000&drdown2=10000&dsid1=34474&dsid2=34474&chr1=2&x1=19423845&x2=19083744&chr2=1&x1&num_seqs=2#	http://toxic.berkeley.edu/CoGe/GEvo.pl?autogo=1&prog=blastn;spike_len=15;accn1=AT2G47280;dr1up=10000;dr1down=0;gbstart1=1;accn2=AT2G47280;dr2up=0;dr2down=10000;gbstart2=1;num_seqs=2;hsp_overlap_limit=0;hsp_size_limit=0
AT3G46610	pentatricopeptide (PPR) repeat-containing protein; FUNCTIONS IN: molecular_function unknown; INVOLVED IN: biological_process unknown; LOCATED IN: cellular_component unknown; CONTAINS InterPro DOMAIN/s: Pentatricopeptide repeat (InterPro:IPR002885); BEST Arabidopsis thaliana protein match is: unknown protein (TAIR:AT5G14350.1); Has 16155 Blast hits to 5026 proteins in 163 species: Archae - 3; Bact…	5	4627764	4627148	0	88.8	684	0.139649	no	no	no	no		n/a	no	http://toxic.berkeley.edu/CoGe/GEvo.pl?autogo=1&prog=blastn&word_size=15&drup1=10000&drdown1=10000&drup2=10000&drdown2=10000&dsid1=34474&dsid2=34474&chr1=3&x1=17173460&x2=4627764&chr2=5&x1&num_seqs=2#	http://toxic.berkeley.edu/CoGe/GEvo.pl?autogo=1&prog=blastn;spike_len=15;accn1=AT3G46610;dr1up=10000;dr1down=0;gbstart1=1;accn2=AT3G46610;dr2up=0;dr2down=10000;gbstart2=1;num_seqs=2;hsp_overlap_limit=0;hsp_size_limit=0
AT1G60740	peroxiredoxin type 2, putative; FUNCTIONS IN: oxidoreductase activity, antioxidant activity; INVOLVED IN: cell redox homeostasis; LOCATED IN: plasma membrane; EXPRESSED IN: male gametophyte, cultured cell, pollen tube, leaf; EXPRESSED DURING: L mature pollen stage, M germinated pollen stage; CONTAINS InterPro DOMAIN/s: Thioredoxin fold (InterPro:IPR012335), Thioredoxin-like (InterPro:IPR017936), …	n/a						0	no	no	no	interruptor		n/a	no	http://toxic.berkeley.edu/CoGe/GEvo.pl?autogo=1&prog=blastn&word_size=15&drup1=10000&drdown1=10000&drup2=10000&drdown2=10000&dsid1=34474&dsid2=34474&chr1=1&x1=22364739&x2=&chr2=&x1&num_seqs=2#	http://toxic.berkeley.edu/CoGe/GEvo.pl?autogo=1&prog=blastn;spike_len=15;accn1=AT1G60740;dr1up=10000;dr1down=0;gbstart1=1;accn2=AT1G60740;dr2up=0;dr2down=10000;gbstart2=1;num_seqs=2;hsp_overlap_limit=0;hsp_size_limit=0
AT2G32180	PLASTID TRANSCRIPTIONALLY ACTIVE 18 (PTAC18); FUNCTIONS IN: molecular_function unknown; INVOLVED IN: biological_process unknown; LOCATED IN: plastid chromosome, nucleoid; CONTAINS InterPro DOMAIN/s: Cupin, RmlC-type (InterPro:IPR011051), Protein of unknown function DUF861, cupin-3 (InterPro:IPR008579), RmlC-like jelly roll fold (InterPro:IPR014710); BEST Arabidopsis thaliana protein match is: unk…	5	25700291	25700272	0.097	100	40	0.0211752	no	no	no	no		no	no	http://toxic.berkeley.edu/CoGe/GEvo.pl?autogo=1&prog=blastn&word_size=15&drup1=10000&drdown1=10000&drup2=10000&drdown2=10000&dsid1=34474&dsid2=34474&chr1=2&x1=13680333&x2=25700291&chr2=5&x1&num_seqs=2#	http://toxic.berkeley.edu/CoGe/GEvo.pl?autogo=1&prog=blastn;spike_len=15;accn1=AT2G32180;dr1up=10000;dr1down=0;gbstart1=1;accn2=AT2G32180;dr2up=0;dr2down=10000;gbstart2=1;num_seqs=2;hsp_overlap_limit=0;hsp_size_limit=0
AT4G01380	plastocyanin-like domain-containing protein; FUNCTIONS IN: electron carrier activity, copper ion binding; INVOLVED IN: biological_process unknown; LOCATED IN: cellular_component unknown; CONTAINS InterPro DOMAIN/s: Plastocyanin-like (InterPro:IPR003245), Cupredoxin (InterPro:IPR008972); BEST Arabidopsis thaliana protein match is: copper ion binding / electron carrier (TAIR:AT1G45063.2); Has 714 B…	1	17037169	17036583	0	81.7	291	0.162752	no	no	no	50		no	no	http://toxic.berkeley.edu/CoGe/GEvo.pl?autogo=1&prog=blastn&word_size=15&drup1=10000&drdown1=10000&drup2=10000&drdown2=10000&dsid1=34474&dsid2=34474&chr1=4&x1=570076&x2=17037169&chr2=1&x1&num_seqs=2#	http://toxic.berkeley.edu/CoGe/GEvo.pl?autogo=1&prog=blastn;spike_len=15;accn1=AT4G01380;dr1up=10000;dr1down=0;gbstart1=1;accn2=AT4G01380;dr2up=0;dr2down=10000;gbstart2=1;num_seqs=2;hsp_overlap_limit=0;hsp_size_limit=0
AT3G46860	Predicted to encode a PR (pathogenesis-related) peptide that belongs to the PR-6 proteinase inhibitor family. Six putative PR-6-type protein encoding genes are found in Arabidopsis: At2g38900, At2g38870, At5g43570, At5g43580, At3g50020 and At3g46860.	5	1949459	1949480	0.002	100	44	0.0660661	no	no	no	100		no	no	http://toxic.berkeley.edu/CoGe/GEvo.pl?autogo=1&prog=blastn&word_size=15&drup1=10000&drdown1=10000&drup2=10000&drdown2=10000&dsid1=34474&dsid2=34474&chr1=3&x1=17271219&x2=1949459&chr2=5&x1&num_seqs=2#	http://toxic.berkeley.edu/CoGe/GEvo.pl?autogo=1&prog=blastn;spike_len=15;accn1=AT3G46860;dr1up=10000;dr1down=0;gbstart1=1;accn2=AT3G46860;dr2up=0;dr2down=10000;gbstart2=1;num_seqs=2;hsp_overlap_limit=0;hsp_size_limit=0
AT2G26010	Predicted to encode a PR (pathogenesis-related) protein. Belongs to the plant defensin (PDF) family with the following members: At1g75830/PDF1.1, At5g44420/PDF1.2a, At2g26020/PDF1.2b, At5g44430/PDF1.2c, At2g26010/PDF1.3, At1g19610/PDF1.4, At1g55010/PDF1.5, At2g02120/PDF2.1, At2g02100/PDF2.2, At2g02130/PDF2.3, At1g61070/PDF2.4, At5g63660/PDF2.5, At2g02140/PDF2.6, At5g38330/PDF3.1 and At4g30070/PDF…	5	17926671	17926319	0	88.8	367	0.53655	83%/53	85%/91	86%/182	69		yes	yes	http://toxic.berkeley.edu/CoGe/GEvo.pl?autogo=1&prog=blastn&word_size=15&drup1=10000&drdown1=10000&drup2=10000&drdown2=10000&dsid1=34474&dsid2=34474&chr1=2&x1=11094489&x2=17926671&chr2=5&x1&num_seqs=2#	http://toxic.berkeley.edu/CoGe/GEvo.pl?autogo=1&prog=blastn;spike_len=15;accn1=AT2G26010;dr1up=10000;dr1down=0;gbstart1=1;accn2=AT2G26010;dr2up=0;dr2down=10000;gbstart2=1;num_seqs=2;hsp_overlap_limit=0;hsp_size_limit=0
AT1G66100	Predicted to encode a PR (pathogenesis-related) protein. Belongs to the plant thionin (PR-13) family with the following members: At1g66100, At5g36910, At1g72260, At2g15010, At1g12663, At1g12660.	5	14579934	14579818	4e-19	85.5	98	0.0570099	no	80%/62	no	249		no	no	http://toxic.berkeley.edu/CoGe/GEvo.pl?autogo=1&prog=blastn&word_size=15&drup1=10000&drdown1=10000&drup2=10000&drdown2=10000&dsid1=34474&dsid2=34474&chr1=1&x1=24610200&x2=14579934&chr2=5&x1&num_seqs=2#	http://toxic.berkeley.edu/CoGe/GEvo.pl?autogo=1&prog=blastn;spike_len=15;accn1=AT1G66100;dr1up=10000;dr1down=0;gbstart1=1;accn2=AT1G66100;dr2up=0;dr2down=10000;gbstart2=1;num_seqs=2;hsp_overlap_limit=0;hsp_size_limit=0
AT3G52530	protein kinase family protein; FUNCTIONS IN: protein kinase activity, kinase activity, ATP binding; INVOLVED IN: protein amino acid phosphorylation; LOCATED IN: mitochondrion; CONTAINS InterPro DOMAIN/s: Protein kinase, core (InterPro:IPR000719), Serine/threonine protein kinase-related (InterPro:IPR017442), Protein kinase-like (InterPro:IPR011009); BEST Arabidopsis thaliana protein match is: prot…	5	26684241	26684262	0.007	100	44	0.0210225	no	no	no	22		yes	no	http://toxic.berkeley.edu/CoGe/GEvo.pl?autogo=1&prog=blastn&word_size=15&drup1=10000&drdown1=10000&drup2=10000&drdown2=10000&dsid1=34474&dsid2=34474&chr1=3&x1=19496900&x2=26684241&chr2=5&x1&num_seqs=2#	http://toxic.berkeley.edu/CoGe/GEvo.pl?autogo=1&prog=blastn;spike_len=15;accn1=AT3G52530;dr1up=10000;dr1down=0;gbstart1=1;accn2=AT3G52530;dr2up=0;dr2down=10000;gbstart2=1;num_seqs=2;hsp_overlap_limit=0;hsp_size_limit=0
AT2G34290	protein kinase family protein; FUNCTIONS IN: protein serine/threonine kinase activity, protein kinase activity, kinase activity, ATP binding; INVOLVED IN: protein amino acid phosphorylation; CONTAINS InterPro DOMAIN/s: Protein kinase, ATP binding site (InterPro:IPR017441), Protein kinase, core (InterPro:IPR000719), Serine/threonine protein kinase-related (InterPro:IPR017442), Protein kinase-like …	5	9841397	9841040	0	98.9	678	0.428571	no	no	81	200		yes	no	http://toxic.berkeley.edu/CoGe/GEvo.pl?autogo=1&prog=blastn&word_size=15&drup1=10000&drdown1=10000&drup2=10000&drdown2=10000&dsid1=34474&dsid2=34474&chr1=2&x1=14480509&x2=9841397&chr2=5&x1&num_seqs=2#	http://toxic.berkeley.edu/CoGe/GEvo.pl?autogo=1&prog=blastn;spike_len=15;accn1=AT2G34290;dr1up=10000;dr1down=0;gbstart1=1;accn2=AT2G34290;dr2up=0;dr2down=10000;gbstart2=1;num_seqs=2;hsp_overlap_limit=0;hsp_size_limit=0
AT2G16620	protein kinase-related; FUNCTIONS IN: molecular_function unknown; INVOLVED IN: biological_process unknown; LOCATED IN: cellular_component unknown; CONTAINS InterPro DOMAIN/s: Protein kinase-like (InterPro:IPR011009); BEST Arabidopsis thaliana protein match is: protein kinase-related (TAIR:AT3G23650.1); Has 6923 Blast hits to 6876 proteins in 143 species: Archae - 0; Bacteria - 0; Metazoa - 9; Fun…	3	8510955	8510685	0	92.7	373	0.595847	90%/56	93%/51	93%/468	37		no	no	http://toxic.berkeley.edu/CoGe/GEvo.pl?autogo=1&prog=blastn&word_size=15&drup1=10000&drdown1=10000&drup2=10000&drdown2=10000&dsid1=34474&dsid2=34474&chr1=2&x1=7212809&x2=8510955&chr2=3&x1&num_seqs=2#	http://toxic.berkeley.edu/CoGe/GEvo.pl?autogo=1&prog=blastn;spike_len=15;accn1=AT2G16620;dr1up=10000;dr1down=0;gbstart1=1;accn2=AT2G16620;dr2up=0;dr2down=10000;gbstart2=1;num_seqs=2;hsp_overlap_limit=0;hsp_size_limit=0
AT1G60815	Rapid alkalinization factor (RALF) family protein. Member of a diversely expressed predicted peptide family showing sequence similarity to tobacco Rapid Alkalinization Factor (RALF), and is believed to play an essential role in the physiology of Arabidopsis. Consists of a single exon and is characterized by a conserved C-terminal motif and N-terminal signal peptide.	3	22454085	22454107	0.0004	100	46	0.0942623	no	no	no	no		no	no	http://toxic.berkeley.edu/CoGe/GEvo.pl?autogo=1&prog=blastn&word_size=15&drup1=10000&drdown1=10000&drup2=10000&drdown2=10000&dsid1=34474&dsid2=34474&chr1=1&x1=22396394&x2=22454085&chr2=3&x1&num_seqs=2#	http://toxic.berkeley.edu/CoGe/GEvo.pl?autogo=1&prog=blastn;spike_len=15;accn1=AT1G60815;dr1up=10000;dr1down=0;gbstart1=1;accn2=AT1G60815;dr2up=0;dr2down=10000;gbstart2=1;num_seqs=2;hsp_overlap_limit=0;hsp_size_limit=0
AT4G13075	Rapid alkalinization factor (RALF) family protein. Member of a diversely expressed predicted peptide family showing sequence similarity to tobacco Rapid Alkalinization Factor (RALF), and is believed to play an essential role in the physiology of Arabidopsis. Consists of a single exon and is characterized by a conserved C-terminal motif and N-terminal signal peptide.	2	10297994	10298018	0.012	96	42	0.0436137	no	no	no	no		no	no	http://toxic.berkeley.edu/CoGe/GEvo.pl?autogo=1&prog=blastn&word_size=15&drup1=10000&drdown1=10000&drup2=10000&drdown2=10000&dsid1=34474&dsid2=34474&chr1=4&x1=7625189&x2=10297994&chr2=2&x1&num_seqs=2#	http://toxic.berkeley.edu/CoGe/GEvo.pl?autogo=1&prog=blastn;spike_len=15;accn1=AT4G13075;dr1up=10000;dr1down=0;gbstart1=1;accn2=AT4G13075;dr2up=0;dr2down=10000;gbstart2=1;num_seqs=2;hsp_overlap_limit=0;hsp_size_limit=0
AT5G27060	Receptor Like Protein 53 (AtRLP53); FUNCTIONS IN: protein binding, kinase activity; INVOLVED IN: signal transduction, defense response; LOCATED IN: endomembrane system; CONTAINS InterPro DOMAIN/s: Leucine-rich repeat, N-terminal (InterPro:IPR013210), Leucine-rich repeat (InterPro:IPR001611); BEST Arabidopsis thaliana protein match is: AtRLP34 (Receptor Like Protein 34); kinase/ protein binding (T…	3	3453847	3450994	0	90	3388	0.594699	no	no	85%/79	interruptor		n/a	no	http://toxic.berkeley.edu/CoGe/GEvo.pl?autogo=1&prog=blastn&word_size=15&drup1=10000&drdown1=10000&drup2=10000&drdown2=10000&dsid1=34474&dsid2=34474&chr1=5&x1=9525410&x2=3453847&chr2=3&x1&num_seqs=2#	http://toxic.berkeley.edu/CoGe/GEvo.pl?autogo=1&prog=blastn;spike_len=15;accn1=AT5G27060;dr1up=10000;dr1down=0;gbstart1=1;accn2=AT5G27060;dr2up=0;dr2down=10000;gbstart2=1;num_seqs=2;hsp_overlap_limit=0;hsp_size_limit=0
AT2G16930	ribosomal protein L27 family protein; FUNCTIONS IN: structural constituent of ribosome; INVOLVED IN: translation; LOCATED IN: ribosome, intracellular; CONTAINS InterPro DOMAIN/s: Ribosomal protein L27 (InterPro:IPR001684), Ribosomal protein L27, conserved site (InterPro:IPR018261); BEST Arabidopsis thaliana protein match is: ribosomal protein L27 family protein (TAIR:AT5G15220.1); Has 5103 Blast …	5	4941720	4941319	0	89.9	466	0.204925	no	no	no	60		no	no	http://toxic.berkeley.edu/CoGe/GEvo.pl?autogo=1&prog=blastn&word_size=15&drup1=10000&drdown1=10000&drup2=10000&drdown2=10000&dsid1=34474&dsid2=34474&chr1=2&x1=7348202&x2=4941720&chr2=5&x1&num_seqs=2#	http://toxic.berkeley.edu/CoGe/GEvo.pl?autogo=1&prog=blastn;spike_len=15;accn1=AT2G16930;dr1up=10000;dr1down=0;gbstart1=1;accn2=AT2G16930;dr2up=0;dr2down=10000;gbstart2=1;num_seqs=2;hsp_overlap_limit=0;hsp_size_limit=0
AT5G12280	RNA binding; FUNCTIONS IN: RNA binding; INVOLVED IN: RNA processing; LOCATED IN: cellular_component unknown; EXPRESSED IN: 7 plant structures; EXPRESSED DURING: 4 anthesis, petal differentiation and expansion stage; CONTAINS InterPro DOMAIN/s: SWAP/Surp (InterPro:IPR000061); BEST Arabidopsis thaliana protein match is: RNA binding (TAIR:AT3G49130.1).	1	5030313	5030486	1.4e-45	88.5	186	0.0797257	no	no	no	66		yes	yes	http://toxic.berkeley.edu/CoGe/GEvo.pl?autogo=1&prog=blastn&word_size=15&drup1=10000&drdown1=10000&drup2=10000&drdown2=10000&dsid1=34474&dsid2=34474&chr1=5&x1=3973212&x2=5030313&chr2=1&x1&num_seqs=2#	http://toxic.berkeley.edu/CoGe/GEvo.pl?autogo=1&prog=blastn;spike_len=15;accn1=AT5G12280;dr1up=10000;dr1down=0;gbstart1=1;accn2=AT5G12280;dr2up=0;dr2down=10000;gbstart2=1;num_seqs=2;hsp_overlap_limit=0;hsp_size_limit=0
AT4G24420	RNA recognition motif (RRM)-containing protein; FUNCTIONS IN: nucleic acid binding; INVOLVED IN: biological_process unknown; LOCATED IN: cellular_component unknown; Has 31 Blast hits to 31 proteins in 9 species: Archae - 0; Bacteria - 0; Metazoa - 14; Fungi - 0; Plants - 15; Viruses - 0; Other Eukaryotes - 2 (source: NCBI BLink).	n/a						0	no	no	no	interruptor		n/a	no	http://toxic.berkeley.edu/CoGe/GEvo.pl?autogo=1&prog=blastn&word_size=15&drup1=10000&drdown1=10000&drup2=10000&drdown2=10000&dsid1=34474&dsid2=34474&chr1=4&x1=12627106&x2=&chr2=&x1&num_seqs=2#	http://toxic.berkeley.edu/CoGe/GEvo.pl?autogo=1&prog=blastn;spike_len=15;accn1=AT4G24420;dr1up=10000;dr1down=0;gbstart1=1;accn2=AT4G24420;dr2up=0;dr2down=10000;gbstart2=1;num_seqs=2;hsp_overlap_limit=0;hsp_size_limit=0
AT3G10845	RNA recognition motif (RRM)-containing protein; FUNCTIONS IN: RNA binding, nucleotide binding, nucleic acid binding; CONTAINS InterPro DOMAIN/s: RNA recognition motif, RNP-1 (InterPro:IPR000504), Nucleotide-binding, alpha-beta plait (InterPro:IPR012677); BEST Arabidopsis thaliana protein match is: polyadenylate-binding protein, putative / PABP, putative (TAIR:AT1G45100.1); Has 1716 Blast hits to …	5	16688207	16687896	5e-31	81.2	139	0.0213715	no	no	no	79		yes	no	http://toxic.berkeley.edu/CoGe/GEvo.pl?autogo=1&prog=blastn&word_size=15&drup1=10000&drdown1=10000&drup2=10000&drdown2=10000&dsid1=34474&dsid2=34474&chr1=3&x1=3394014&x2=16688207&chr2=5&x1&num_seqs=2#	http://toxic.berkeley.edu/CoGe/GEvo.pl?autogo=1&prog=blastn;spike_len=15;accn1=AT3G10845;dr1up=10000;dr1down=0;gbstart1=1;accn2=AT3G10845;dr2up=0;dr2down=10000;gbstart2=1;num_seqs=2;hsp_overlap_limit=0;hsp_size_limit=0
AT1G73490	RNA recognition motif (RRM)-containing protein; FUNCTIONS IN: RNA binding, nucleotide binding, nucleic acid binding; INVOLVED IN: biological_process unknown; LOCATED IN: cellular_component unknown; EXPRESSED IN: 22 plant structures; EXPRESSED DURING: 13 growth stages; CONTAINS InterPro DOMAIN/s: RNA recognition motif, RNP-1 (InterPro:IPR000504), Nucleotide-binding, alpha-beta plait (InterPro:IPR0…	2	13201085	13201064	0.01	100	44	0.0158902	no	no	no	no		no	no	http://toxic.berkeley.edu/CoGe/GEvo.pl?autogo=1&prog=blastn&word_size=15&drup1=10000&drdown1=10000&drup2=10000&drdown2=10000&dsid1=34474&dsid2=34474&chr1=1&x1=27638433&x2=13201085&chr2=2&x1&num_seqs=2#	http://toxic.berkeley.edu/CoGe/GEvo.pl?autogo=1&prog=blastn;spike_len=15;accn1=AT1G73490;dr1up=10000;dr1down=0;gbstart1=1;accn2=AT1G73490;dr2up=0;dr2down=10000;gbstart2=1;num_seqs=2;hsp_overlap_limit=0;hsp_size_limit=0
AT3G46170	short-chain dehydrogenase/reductase (SDR) family protein; FUNCTIONS IN: oxidoreductase activity, binding, catalytic activity; INVOLVED IN: response to cadmium ion; LOCATED IN: cellular_component unknown; EXPRESSED IN: cultured cell; CONTAINS InterPro DOMAIN/s: NAD(P)-binding (InterPro:IPR016040), Glucose/ribitol dehydrogenase (InterPro:IPR002347), Short-chain dehydrogenase/reductase SDR (InterPro…	1	23186042	23185200	0	84.6	636	0.369983	no	no	no	203		no	no	http://toxic.berkeley.edu/CoGe/GEvo.pl?autogo=1&prog=blastn&word_size=15&drup1=10000&drdown1=10000&drup2=10000&drdown2=10000&dsid1=34474&dsid2=34474&chr1=3&x1=16964574&x2=23186042&chr2=1&x1&num_seqs=2#	http://toxic.berkeley.edu/CoGe/GEvo.pl?autogo=1&prog=blastn;spike_len=15;accn1=AT3G46170;dr1up=10000;dr1down=0;gbstart1=1;accn2=AT3G46170;dr2up=0;dr2down=10000;gbstart2=1;num_seqs=2;hsp_overlap_limit=0;hsp_size_limit=0
AT1G54590	splicing factor Prp18 family protein; INVOLVED IN: RNA splicing; LOCATED IN: spliceosome; CONTAINS InterPro DOMAIN/s: Prp18 (InterPro:IPR004098); BEST Arabidopsis thaliana protein match is: splicing factor Prp18 family protein (TAIR:AT1G03140.1); Has 293 Blast hits to 293 proteins in 139 species: Archae - 0; Bacteria - 0; Metazoa - 124; Fungi - 85; Plants - 26; Viruses - 0; Other Eukaryotes - 58 …	4	11831257	11831305	9e-05	87.8	50	0.0297442	no	no	no	no		no	no	http://toxic.berkeley.edu/CoGe/GEvo.pl?autogo=1&prog=blastn&word_size=15&drup1=10000&drdown1=10000&drup2=10000&drdown2=10000&dsid1=34474&dsid2=34474&chr1=1&x1=20396101&x2=11831257&chr2=4&x1&num_seqs=2#	http://toxic.berkeley.edu/CoGe/GEvo.pl?autogo=1&prog=blastn;spike_len=15;accn1=AT1G54590;dr1up=10000;dr1down=0;gbstart1=1;accn2=AT1G54590;dr2up=0;dr2down=10000;gbstart2=1;num_seqs=2;hsp_overlap_limit=0;hsp_size_limit=0
AT3G06455	splicing factor-related; FUNCTIONS IN: molecular_function unknown; INVOLVED IN: protein modification process; LOCATED IN: cellular_component unknown; CONTAINS InterPro DOMAIN/s: Ubiquitin (InterPro:IPR000626); BEST Arabidopsis thaliana protein match is: ubiquitin family protein (TAIR:AT4G01000.1); Has 5886 Blast hits to 2871 proteins in 525 species: Archae - 0; Bacteria - 0; Metazoa - 2661; Fungi…	4	433764	433159	0	89.8	716	0.245879	no	no	no	no		n/a	no	http://toxic.berkeley.edu/CoGe/GEvo.pl?autogo=1&prog=blastn&word_size=15&drup1=10000&drdown1=10000&drup2=10000&drdown2=10000&dsid1=34474&dsid2=34474&chr1=3&x1=1980548&x2=433764&chr2=4&x1&num_seqs=2#	http://toxic.berkeley.edu/CoGe/GEvo.pl?autogo=1&prog=blastn;spike_len=15;accn1=AT3G06455;dr1up=10000;dr1down=0;gbstart1=1;accn2=AT3G06455;dr2up=0;dr2down=10000;gbstart2=1;num_seqs=2;hsp_overlap_limit=0;hsp_size_limit=0
AT1G70980	SYNC3; FUNCTIONS IN: in 6 functions; INVOLVED IN: asparaginyl-tRNA aminoacylation, aspartyl-tRNA aminoacylation, translation, tRNA aminoacylation for protein translation; LOCATED IN: cytoplasm; EXPRESSED IN: male gametophyte, pollen tube; EXPRESSED DURING: L mature pollen stage, M germinated pollen stage; CONTAINS InterPro DOMAIN/s: Nucleic acid-binding, OB-fold (InterPro:IPR012340), Nucleic acid…	5	22954467	22955623	0	85.5	932	0.207665	79%/51	no	no	132		yes*	no	http://toxic.berkeley.edu/CoGe/GEvo.pl?autogo=1&prog=blastn;spike_len=15;accn1=AT1G70980;dr1up=10000;dr1down=10000;gbstart1=1;accn2=AT5G56680;dr2up=10000;dr2down=10000;gbstart2=1;accn3=AT1G68420;dr3up=10000;dr3down=10000;gbstart3=1;num_seqs=3;hsp_overlap_limit=0;hsp_size_limit=0	http://toxic.berkeley.edu/CoGe/GEvo.pl?autogo=1&prog=blastn;spike_len=15;accn1=AT1G70980;dr1up=10000;dr1down=0;gbstart1=1;accn2=AT1G70980;dr2up=0;dr2down=10000;gbstart2=1;num_seqs=2;hsp_overlap_limit=0;hsp_size_limit=0
AT1G70080	terpene synthase/cyclase family protein; FUNCTIONS IN: lyase activity, magnesium ion binding; INVOLVED IN: metabolic process; EXPRESSED IN: root; CONTAINS InterPro DOMAIN/s: Terpene synthase, metal-binding domain (InterPro:IPR005630), Terpenoid synthase (InterPro:IPR008949), Terpenoid cylases/protein prenyltransferase alpha-alpha toroid (InterPro:IPR008930), Terpene synthase-like (InterPro:IPR001…	5	19520872	19520721	2e-20	83.6	103	0.0223476	no	no	no	no		n/a	no	http://toxic.berkeley.edu/CoGe/GEvo.pl?autogo=1&prog=blastn&word_size=15&drup1=10000&drdown1=10000&drup2=10000&drdown2=10000&dsid1=34474&dsid2=34474&chr1=1&x1=26401228&x2=19520872&chr2=5&x1&num_seqs=2#	http://toxic.berkeley.edu/CoGe/GEvo.pl?autogo=1&prog=blastn;spike_len=15;accn1=AT1G70080;dr1up=10000;dr1down=0;gbstart1=1;accn2=AT1G70080;dr2up=0;dr2down=10000;gbstart2=1;num_seqs=2;hsp_overlap_limit=0;hsp_size_limit=0
AT1G31180	The AtIMD3 is one out of 3 genes encoding the enzyme 3-isopropylmalate dehydrogenase involved in leucine biosynthesis in Arabidopsis. Its subcellular location has been targeted to plastids.	5	4577337	4578100	0	90.6	926	0.247925	87%/67	no	88%/275	no		n/a	no	http://toxic.berkeley.edu/CoGe/GEvo.pl?autogo=1&prog=blastn&word_size=15&drup1=10000&drdown1=10000&drup2=10000&drdown2=10000&dsid1=34474&dsid2=34474&chr1=1&x1=11144599&x2=4577337&chr2=5&x1&num_seqs=2#	http://toxic.berkeley.edu/CoGe/GEvo.pl?autogo=1&prog=blastn;spike_len=15;accn1=AT1G31180;dr1up=10000;dr1down=0;gbstart1=1;accn2=AT1G31180;dr2up=0;dr2down=10000;gbstart2=1;num_seqs=2;hsp_overlap_limit=0;hsp_size_limit=0
AT4G32580	thioredoxin family protein; INVOLVED IN: cell redox homeostasis; LOCATED IN: cellular_component unknown; CONTAINS InterPro DOMAIN/s: Thioredoxin fold (InterPro:IPR012335), Thioredoxin-like (InterPro:IPR017936), Thioredoxin domain (InterPro:IPR013766), Thioredoxin-like fold (InterPro:IPR012336), Glutaredoxin-related protein (InterPro:IPR004480); BEST Arabidopsis thaliana protein match is: thioredo…	3	8667860	8667883	0.0003	100	48	0.0351391	no	no	no	no		no	no	http://toxic.berkeley.edu/CoGe/GEvo.pl?autogo=1&prog=blastn&word_size=15&drup1=10000&drdown1=10000&drup2=10000&drdown2=10000&dsid1=34474&dsid2=34474&chr1=4&x1=15720541&x2=8667860&chr2=3&x1&num_seqs=2#	http://toxic.berkeley.edu/CoGe/GEvo.pl?autogo=1&prog=blastn;spike_len=15;accn1=AT4G32580;dr1up=10000;dr1down=0;gbstart1=1;accn2=AT4G32580;dr2up=0;dr2down=10000;gbstart2=1;num_seqs=2;hsp_overlap_limit=0;hsp_size_limit=0
AT1G19040	transcription factor; FUNCTIONS IN: transcription factor activity; INVOLVED IN: regulation of transcription; LOCATED IN: cellular_component unknown; CONTAINS InterPro DOMAIN/s: No apical meristem (NAM) protein (InterPro:IPR003441); BEST Arabidopsis thaliana protein match is: ANAC006 (Arabidopsis NAC domain containing protein 6); transcription factor (TAIR:AT1G03490.1); Has 385 Blast hits to 383 p…	3	3268170	3268190	0.012	100	42	0.0443975	no	no	no	15		no	no	http://toxic.berkeley.edu/CoGe/GEvo.pl?autogo=1&prog=blastn&word_size=15&drup1=10000&drdown1=10000&drup2=10000&drdown2=10000&dsid1=34474&dsid2=34474&chr1=1&x1=6576886&x2=3268170&chr2=3&x1&num_seqs=2#	http://toxic.berkeley.edu/CoGe/GEvo.pl?autogo=1&prog=blastn;spike_len=15;accn1=AT1G19040;dr1up=10000;dr1down=0;gbstart1=1;accn2=AT1G19040;dr2up=0;dr2down=10000;gbstart2=1;num_seqs=2;hsp_overlap_limit=0;hsp_size_limit=0
AT3G45577	tRNA-intron endonuclease; FUNCTIONS IN: tRNA-intron endonuclease activity; INVOLVED IN: tRNA splicing, via endonucleolytic cleavage and ligation; LOCATED IN: tRNA-intron endonuclease complex; CONTAINS InterPro DOMAIN/s: tRNA intron endonuclease, N-terminal domain-like (InterPro:IPR006678); BEST Arabidopsis thaliana protein match is: ATSEN1 (SPLICING ENDONUCLEASE 1); nuclease/ nucleic acid binding…	5	24268015	24267866	4e-20	83.3	100	0.141243	no	no	no	interruptor		n/a	yes	http://toxic.berkeley.edu/CoGe/GEvo.pl?autogo=1&prog=blastn&word_size=15&drup1=10000&drdown1=10000&drup2=10000&drdown2=10000&dsid1=34474&dsid2=34474&chr1=3&x1=16739895&x2=24268015&chr2=5&x1&num_seqs=2#	http://toxic.berkeley.edu/CoGe/GEvo.pl?autogo=1&prog=blastn;spike_len=15;accn1=AT3G45577;dr1up=10000;dr1down=0;gbstart1=1;accn2=AT3G45577;dr2up=0;dr2down=10000;gbstart2=1;num_seqs=2;hsp_overlap_limit=0;hsp_size_limit=0
AT5G52090	tRNA-splicing endonuclease positive effector-related; INVOLVED IN: biological_process unknown; LOCATED IN: cellular_component unknown; BEST Arabidopsis thaliana protein match is: unknown protein (TAIR:AT5G37150.1); Has 3940 Blast hits to 3387 proteins in 542 species: Archae - 119; Bacteria - 752; Metazoa - 1196; Fungi - 786; Plants - 328; Viruses - 37; Other Eukaryotes - 722 (source: NCBI BLink).	4	2819492	2819212	0	85.8	240	0.0895522	no	no	no	116	RETROGENE	yes	no	http://toxic.berkeley.edu/CoGe/GEvo.pl?autogo=1&prog=blastn&word_size=15&drup1=10000&drdown1=10000&drup2=10000&drdown2=10000&dsid1=34474&dsid2=34474&chr1=5&x1=21186009&x2=2819492&chr2=4&x1&num_seqs=2#	http://toxic.berkeley.edu/CoGe/GEvo.pl?autogo=1&prog=blastn;spike_len=15;accn1=AT5G52090;dr1up=10000;dr1down=0;gbstart1=1;accn2=AT5G52090;dr2up=0;dr2down=10000;gbstart2=1;num_seqs=2;hsp_overlap_limit=0;hsp_size_limit=0
AT1G65140	ubiquitin thiolesterase; FUNCTIONS IN: ubiquitin thiolesterase activity; INVOLVED IN: ubiquitin-dependent protein catabolic process; LOCATED IN: cellular_component unknown; CONTAINS InterPro DOMAIN/s: Peptidase C19, ubiquitin carboxyl-terminal hydrolase 2 (InterPro:IPR001394); BEST Arabidopsis thaliana protein match is: ubiquitin carboxyl-terminal hydrolase family protein (TAIR:AT1G65160.1); Has …	3	14205141	14205161	0.04	100	42	0.0133333	no	no	no	interruptor		interruptor	no	http://toxic.berkeley.edu/CoGe/GEvo.pl?autogo=1&prog=blastn&word_size=15&drup1=10000&drdown1=10000&drup2=10000&drdown2=10000&dsid1=34474&dsid2=34474&chr1=1&x1=24205280&x2=14205141&chr2=3&x1&num_seqs=2#	http://toxic.berkeley.edu/CoGe/GEvo.pl?autogo=1&prog=blastn;spike_len=15;accn1=AT1G65140;dr1up=10000;dr1down=0;gbstart1=1;accn2=AT1G65140;dr2up=0;dr2down=10000;gbstart2=1;num_seqs=2;hsp_overlap_limit=0;hsp_size_limit=0
AT1G27160	valyl-tRNA synthetase / valine--tRNA ligase-related; FUNCTIONS IN: valine-tRNA ligase activity, nucleotide binding, aminoacyl-tRNA ligase activity, ATP binding; INVOLVED IN: translation, valyl-tRNA aminoacylation, tRNA aminoacylation for protein translation; LOCATED IN: cytoplasm; CONTAINS InterPro DOMAIN/s: Valyl-tRNA synthetase, class Ia (InterPro:IPR002303), Valyl/Leucyl/Isoleucyl-tRNA synthet…	2	7197436	7197455	0.074	100	40	0.0261097	no	no	no	no		no	no	http://toxic.berkeley.edu/CoGe/GEvo.pl?autogo=1&prog=blastn&word_size=15&drup1=10000&drdown1=10000&drup2=10000&drdown2=10000&dsid1=34474&dsid2=34474&chr1=1&x1=9432405&x2=7197436&chr2=2&x1&num_seqs=2#	http://toxic.berkeley.edu/CoGe/GEvo.pl?autogo=1&prog=blastn;spike_len=15;accn1=AT1G27160;dr1up=10000;dr1down=0;gbstart1=1;accn2=AT1G27160;dr2up=0;dr2down=10000;gbstart2=1;num_seqs=2;hsp_overlap_limit=0;hsp_size_limit=0
AT3G04390	xanthine dehydrogenase family protein; FUNCTIONS IN: electron carrier activity, oxidoreductase activity, catalytic activity; INVOLVED IN: biological_process unknown; LOCATED IN: endomembrane system; CONTAINS InterPro DOMAIN/s: Aldehyde oxidase and xanthine dehydrogenase, molybdopterin binding (InterPro:IPR008274); BEST Arabidopsis thaliana protein match is: XDH1 (XANTHINE DEHYDROGENASE 1); xanthi…	4	17625576	17625909	0	94.3	505	0.651613	93%/143	88%/338, 93%/187	93%/200	16		yes	no	http://toxic.berkeley.edu/CoGe/GEvo.pl?autogo=1&prog=blastn&word_size=15&drup1=10000&drdown1=10000&drup2=10000&drdown2=10000&dsid1=34474&dsid2=34474&chr1=3&x1=1165771&x2=17625576&chr2=4&x1&num_seqs=2#	http://toxic.berkeley.edu/CoGe/GEvo.pl?autogo=1&prog=blastn;spike_len=15;accn1=AT3G04390;dr1up=10000;dr1down=0;gbstart1=1;accn2=AT3G04390;dr2up=0;dr2down=10000;gbstart2=1;num_seqs=2;hsp_overlap_limit=0;hsp_size_limit=0
AT4G01780	XH/XS domain-containing protein; FUNCTIONS IN: molecular_function unknown; INVOLVED IN: biological_process unknown; LOCATED IN: cellular_component unknown; CONTAINS InterPro DOMAIN/s: Region of unknown function XS (InterPro:IPR005380), Region of unknown function XH (InterPro:IPR005379); BEST Arabidopsis thaliana protein match is: XH/XS domain-containing protein / XS zinc finger domain-containing …	3	18043658	18044333	0	91.7	896	0.271104	91%/52, 94%/72	no	no	no		n/a	no	http://toxic.berkeley.edu/CoGe/GEvo.pl?autogo=1&prog=blastn&word_size=15&drup1=10000&drdown1=10000&drup2=10000&drdown2=10000&dsid1=34474&dsid2=34474&chr1=4&x1=767310&x2=18043658&chr2=3&x1&num_seqs=2#	http://toxic.berkeley.edu/CoGe/GEvo.pl?autogo=1&prog=blastn;spike_len=15;accn1=AT4G01780;dr1up=10000;dr1down=0;gbstart1=1;accn2=AT4G01780;dr2up=0;dr2down=10000;gbstart2=1;num_seqs=2;hsp_overlap_limit=0;hsp_size_limit=0
AT4G05350	zinc finger (C3HC4-type RING finger) family protein; FUNCTIONS IN: protein binding, zinc ion binding; CONTAINS InterPro DOMAIN/s: Zinc finger, RING-type (InterPro:IPR001841), Zinc finger, RING/FYVE/PHD-type (InterPro:IPR013083); BEST Arabidopsis thaliana protein match is: zinc finger (C3HC4-type RING finger) family protein (TAIR:AT4G12210.1); Has 5662 Blast hits to 5617 proteins in 204 species: A…	2	16091915	16091896	0.059	100	40	0.0324939	no	no	no	27		yes	no	http://toxic.berkeley.edu/CoGe/GEvo.pl?autogo=1&prog=blastn&word_size=15&drup1=10000&drdown1=10000&drup2=10000&drdown2=10000&dsid1=34474&dsid2=34474&chr1=4&x1=2727527&x2=16091915&chr2=2&x1&num_seqs=2#	http://toxic.berkeley.edu/CoGe/GEvo.pl?autogo=1&prog=blastn;spike_len=15;accn1=AT4G05350;dr1up=10000;dr1down=0;gbstart1=1;accn2=AT4G05350;dr2up=0;dr2down=10000;gbstart2=1;num_seqs=2;hsp_overlap_limit=0;hsp_size_limit=0
AT5G48205	zinc ion binding; FUNCTIONS IN: zinc ion binding; INVOLVED IN: biological_process unknown; LOCATED IN: cellular_component unknown; CONTAINS InterPro DOMAIN/s: Zinc finger, AN1-type (InterPro:IPR000058); BEST Arabidopsis thaliana protein match is: zinc finger (C2H2 type, AN1-like) family protein (TAIR:AT3G57480.1); Has 282 Blast hits to 282 proteins in 90 species: Archae - 0; Bacteria - 0; Metazoa…	3	21289705	21289391	0	82.7	216	0.134161	no	no	no	no		n/a	no	http://toxic.berkeley.edu/CoGe/GEvo.pl?autogo=1&prog=blastn&word_size=15&drup1=10000&drdown1=10000&drup2=10000&drdown2=10000&dsid1=34474&dsid2=34474&chr1=5&x1=19565013&x2=21289705&chr2=3&x1&num_seqs=2#	http://toxic.berkeley.edu/CoGe/GEvo.pl?autogo=1&prog=blastn;spike_len=15;accn1=AT5G48205;dr1up=10000;dr1down=0;gbstart1=1;accn2=AT5G48205;dr2up=0;dr2down=10000;gbstart2=1;num_seqs=2;hsp_overlap_limit=0;hsp_size_limit=0
AT2G17785	zinc-binding protein-related; FUNCTIONS IN: molecular_function unknown; INVOLVED IN: biological_process unknown; LOCATED IN: cellular_component unknown; Has 26 Blast hits to 26 proteins in 5 species: Archae - 0; Bacteria - 0; Metazoa - 0; Fungi - 0; Plants - 26; Viruses - 0; Other Eukaryotes - 0 (source: NCBI BLink).	5	7649646	7649624	0.28	95.7	38	0.0274964	no	no	no	no		no	no	http://toxic.berkeley.edu/CoGe/GEvo.pl?autogo=1&prog=blastn&word_size=15&drup1=10000&drdown1=10000&drup2=10000&drdown2=10000&dsid1=34474&dsid2=34474&chr1=2&x1=7736009&x2=7649646&chr2=5&x1&num_seqs=2#	http://toxic.berkeley.edu/CoGe/GEvo.pl?autogo=1&prog=blastn;spike_len=15;accn1=AT2G17785;dr1up=10000;dr1down=0;gbstart1=1;accn2=AT2G17785;dr2up=0;dr2down=10000;gbstart2=1;num_seqs=2;hsp_overlap_limit=0;hsp_size_limit=0
