# Supplementary material for: Transposed Genes in Arabidopsis Are Often Associated with Flanking Repeats
Source: PLoS Genet. 2010 May 13;6(5):e1000949. doi: 10.1371/journal.pgen.1000949 (PMC2869330; doi:10.1371/journal.pgen.1000949)
Supplement: Table S3 — The best hits of 102 non-transposed genes (if any). GEvo alignment (Best hit alignment) Column M, GEvo flanking repeat alignment (Flanking repeat alignment) Column N. (0.32 MB XLS) [file pgen.1000949.s004.xls]

## Sheet: Sheet 1 - Table 1
Gene ID	TAIR description	best hit chromosome	start position	stop position	e. value	% identity	score	% score (score best hit/score query x100)	flanking repeats	flankers within ~500bp	note	best hit alignment	flanking repeat alignment
AT4G30260	integral membrane Yip1 family protein; FUNCTIONS IN: molecular_function unknown; INVOLVED IN: biological_process unknown; LOCATED IN: plasma membrane; EXPRESSED IN: callus; CONTAINS InterPro DOMAIN/s: Yip1 domain (InterPro:IPR006977); BEST Arabidopsis thaliana protein match is: integral membrane Yip1 family protein (TAIR:AT2G18840.1); Has 733 Blast hits to 718 proteins in 145 species: Archae - 0;…	2	8165670	8165881	0	92.9	301	0.0679919	17	no		http://toxic.berkeley.edu/CoGe/GEvo.pl?autogo=1&prog=blastn&word_size=15&drup1=10000&drdown1=10000&drup2=10000&drdown2=10000&dsid1=34474&dsid2=34474&chr1=4&x1=14818860&x2=8165670&chr2=2&x1&num_seqs=2#	http://synteny.cnr.berkeley.edu/CoGe/GEvo.pl?autogo=1&prog=blastn;spike_len=15;accn1=AT4G30260;dr1up=10000;dr1down=0;gbstart1=1;accn2=AT4G30260;dr2up=0;dr2down=10000;gbstart2=1;num_seqs=2;hsp_overlap_limit=0;hsp_size_limit=0
AT1G13130	glycosyl hydrolase family 5 protein / cellulase family protein; FUNCTIONS IN: cation binding, hydrolase activity, hydrolyzing O-glycosyl compounds, catalytic activity; INVOLVED IN: carbohydrate metabolic process; LOCATED IN: endomembrane system; EXPRESSED IN: 8 plant structures; EXPRESSED DURING: 4 anthesis, F mature embryo stage, C globular stage, petal differentiation and expansion stage, E exp…	3	9564310	9563969	0	82.5	202	0.0322272	no	n/a		http://toxic.berkeley.edu/CoGe/GEvo.pl?autogo=1&prog=blastn&word_size=15&drup1=10000&drdown1=10000&drup2=10000&drdown2=10000&dsid1=34474&dsid2=34474&chr1=1&x1=4474718&x2=9564310&chr2=3&x1&num_seqs=2#	http://synteny.cnr.berkeley.edu/CoGe/GEvo.pl?autogo=1&prog=blastn;spike_len=15;accn1=AT1G13130;dr1up=10000;dr1down=0;gbstart1=1;accn2=AT1G13130;dr2up=0;dr2down=10000;gbstart2=1;num_seqs=2;hsp_overlap_limit=0;hsp_size_limit=0
AT1G13960	Encodes WRKY DNA-binding protein 4 (WRKY4).	4	7203372	7203749	0	84.9	305	0.0712284	no	n/a		http://toxic.berkeley.edu/CoGe/GEvo.pl?autogo=1&prog=blastn&word_size=15&drup1=10000&drdown1=10000&drup2=10000&drdown2=10000&dsid1=34474&dsid2=34474&chr1=1&x1=4777193&x2=7203372&chr2=4&x1&num_seqs=2#	http://synteny.cnr.berkeley.edu/CoGe/GEvo.pl?autogo=1&prog=blastn;spike_len=15;accn1=AT1G13960;dr1up=10000;dr1down=0;gbstart1=1;accn2=AT1G13960;dr2up=0;dr2down=10000;gbstart2=1;num_seqs=2;hsp_overlap_limit=0;hsp_size_limit=0
AT1G18080	Encodes the Arabidopsis thaliana homolog of the tobacco WD-40 repeat ArcA gene.	3	6212377	6211542	0	79.9	305	0.0788521	no	n/a		http://toxic.berkeley.edu/CoGe/GEvo.pl?autogo=1&prog=blastn&word_size=15&drup1=10000&drdown1=10000&drup2=10000&drdown2=10000&dsid1=34474&dsid2=34474&chr1=1&x1=6222194&x2=6212377&chr2=3&x1&num_seqs=2#	http://synteny.cnr.berkeley.edu/CoGe/GEvo.pl?autogo=1&prog=blastn;spike_len=15;accn1=AT1G18080;dr1up=10000;dr1down=0;gbstart1=1;accn2=AT1G18080;dr2up=0;dr2down=10000;gbstart2=1;num_seqs=2;hsp_overlap_limit=0;hsp_size_limit=0
AT1G30650	member of WRKY Transcription Factor; Group II-e	2	14702243	14702093	2e-36	88.1	157	0.0467819	no	n/a		http://toxic.berkeley.edu/CoGe/GEvo.pl?autogo=1&prog=blastn&word_size=15&drup1=10000&drdown1=10000&drup2=10000&drdown2=10000&dsid1=34474&dsid2=34474&chr1=1&x1=10869524&x2=14702243&chr2=2&x1&num_seqs=2#	http://synteny.cnr.berkeley.edu/CoGe/GEvo.pl?autogo=1&prog=blastn;spike_len=15;accn1=AT1G30650;dr1up=10000;dr1down=0;gbstart1=1;accn2=AT1G30650;dr2up=0;dr2down=10000;gbstart2=1;num_seqs=2;hsp_overlap_limit=0;hsp_size_limit=0
AT1G33680	RNA binding / nucleic acid binding; FUNCTIONS IN: RNA binding, nucleic acid binding; INVOLVED IN: biological_process unknown; LOCATED IN: cellular_component unknown; EXPRESSED IN: 21 plant structures; EXPRESSED DURING: 13 growth stages; CONTAINS InterPro DOMAIN/s: K Homology (InterPro:IPR004087), K Homology, type 1, subgroup (InterPro:IPR018111), K Homology, type 1 (InterPro:IPR004088); BEST Arab…	4	6298951	6298775	2e-25	83.6	121	0.0192247	no	n/a		http://toxic.berkeley.edu/CoGe/GEvo.pl?autogo=1&prog=blastn&word_size=15&drup1=10000&drdown1=10000&drup2=10000&drdown2=10000&dsid1=34474&dsid2=34474&chr1=1&x1=12203925&x2=6298951&chr2=4&x1&num_seqs=2#	http://synteny.cnr.berkeley.edu/CoGe/GEvo.pl?autogo=1&prog=blastn;spike_len=15;accn1=AT1G33680;dr1up=10000;dr1down=0;gbstart1=1;accn2=AT1G33680;dr2up=0;dr2down=10000;gbstart2=1;num_seqs=2;hsp_overlap_limit=0;hsp_size_limit=0
AT1G48030	Encodes a mitochondrial lipoamide dehydrogenase whose expression is induced by light.	3	5891542	5890288	0	83.5	846	0.246432	no	n/a		http://toxic.berkeley.edu/CoGe/GEvo.pl?autogo=1&prog=blastn&word_size=15&drup1=10000&drdown1=10000&drup2=10000&drdown2=10000&dsid1=34474&dsid2=34474&chr1=1&x1=17722810&x2=5891542&chr2=3&x1&num_seqs=2#	http://synteny.cnr.berkeley.edu/CoGe/GEvo.pl?autogo=1&prog=blastn;spike_len=15;accn1=AT1G48030;dr1up=10000;dr1down=0;gbstart1=1;accn2=AT1G48030;dr2up=0;dr2down=10000;gbstart2=1;num_seqs=2;hsp_overlap_limit=0;hsp_size_limit=0
AT1G62300	transcription factor WRKY6 (WRKY6)	4	11692004	11691750	3e-22	80.4	109	0.0233305	no	n/a		http://toxic.berkeley.edu/CoGe/GEvo.pl?autogo=1&prog=blastn&word_size=15&drup1=10000&drdown1=10000&drup2=10000&drdown2=10000&dsid1=34474&dsid2=34474&chr1=1&x1=23022824&x2=11692004&chr2=4&x1&num_seqs=2#	http://synteny.cnr.berkeley.edu/CoGe/GEvo.pl?autogo=1&prog=blastn;spike_len=15;accn1=AT1G62300;dr1up=10000;dr1down=0;gbstart1=1;accn2=AT1G62300;dr2up=0;dr2down=10000;gbstart2=1;num_seqs=2;hsp_overlap_limit=0;hsp_size_limit=0
AT1G64000	member of WRKY Transcription Factor; Group II-c	5	16642726	16642898	0	92.5	240	0.0712589	no	n/a		http://toxic.berkeley.edu/CoGe/GEvo.pl?autogo=1&prog=blastn&word_size=15&drup1=10000&drdown1=10000&drup2=10000&drdown2=10000&dsid1=34474&dsid2=34474&chr1=1&x1=23750967&x2=16642726&chr2=5&x1&num_seqs=2#	http://synteny.cnr.berkeley.edu/CoGe/GEvo.pl?autogo=1&prog=blastn;spike_len=15;accn1=AT1G64000;dr1up=10000;dr1down=0;gbstart1=1;accn2=AT1G64000;dr2up=0;dr2down=10000;gbstart2=1;num_seqs=2;hsp_overlap_limit=0;hsp_size_limit=0
AT1G64610	WD-40 repeat family protein; FUNCTIONS IN: signal transducer activity; INVOLVED IN: signal transduction; LOCATED IN: heterotrimeric G-protein complex; EXPRESSED IN: 24 plant structures; EXPRESSED DURING: 15 growth stages; CONTAINS InterPro DOMAIN/s: WD40 repeat-like (InterPro:IPR011046), WD40 repeat, region (InterPro:IPR017986), WD40/YVTN repeat-like (InterPro:IPR015943), WD40 repeat (InterPro:IP…	5	16820899	16821047	3e-23	84.6	113	0.0181643	no	n/a		http://toxic.berkeley.edu/CoGe/GEvo.pl?autogo=1&prog=blastn&word_size=15&drup1=10000&drdown1=10000&drup2=10000&drdown2=10000&dsid1=34474&dsid2=34474&chr1=1&x1=24005546&x2=16820899&chr2=5&x1&num_seqs=2#	http://synteny.cnr.berkeley.edu/CoGe/GEvo.pl?autogo=1&prog=blastn;spike_len=15;accn1=AT1G64610;dr1up=10000;dr1down=0;gbstart1=1;accn2=AT1G64610;dr2up=0;dr2down=10000;gbstart2=1;num_seqs=2;hsp_overlap_limit=0;hsp_size_limit=0
AT1G80840	Pathogen-induced transcription factor. Binds W-box sequences in vitro. Forms protein complexes with itself and with WRKY40 and WRKY60. Coexpression with WRKY18 or WRKY60 made plants more susceptible to both P. syringae and B. cinerea. WRKY18, WRKY40, and WRKY60 have partially redundant roles in response to the hemibiotrophic bacterial pathogen Pseudomonas syringae and the necrotrophic fungal path…	3	13083047	13083511	0	96.3	747	0.324783	no	n/a		http://toxic.berkeley.edu/CoGe/GEvo.pl?autogo=1&prog=blastn&word_size=15&drup1=10000&drdown1=10000&drup2=10000&drdown2=10000&dsid1=34474&dsid2=34474&chr1=1&x1=30389208&x2=13083047&chr2=3&x1&num_seqs=2#	http://synteny.cnr.berkeley.edu/CoGe/GEvo.pl?autogo=1&prog=blastn;spike_len=15;accn1=AT1G80840;dr1up=10000;dr1down=0;gbstart1=1;accn2=AT1G80840;dr2up=0;dr2down=10000;gbstart2=1;num_seqs=2;hsp_overlap_limit=0;hsp_size_limit=0
AT2G03340	Encodes WRKY DNA-binding protein 3 (WRKY3).	1	4778483	4778664	0	89.6	200	0.0670916	no	n/a		http://toxic.berkeley.edu/CoGe/GEvo.pl?autogo=1&prog=blastn&word_size=15&drup1=10000&drdown1=10000&drup2=10000&drdown2=10000&dsid1=34474&dsid2=34474&chr1=2&x1=1015850&x2=4778483&chr2=1&x1&num_seqs=2#	http://synteny.cnr.berkeley.edu/CoGe/GEvo.pl?autogo=1&prog=blastn;spike_len=15;accn1=AT2G03340;dr1up=10000;dr1down=0;gbstart1=1;accn2=AT2G03340;dr2up=0;dr2down=10000;gbstart2=1;num_seqs=2;hsp_overlap_limit=0;hsp_size_limit=0
AT2G04880	Encodes WRKY1, a member of the WRKY transcription factors in plants involved in disease resistance, abiotic stress, senescence as well as in some developmental processes. WRKY1 is involved in the salicylic acid signaling pathway. The crystal structure of the WRKY1 C-terminal domain revealed a zinc-binding site and identified the DNA-binding residues of WRKY1.	5	13926732	13926859	8e-23	85.9	111	0.0217179	no	n/a		http://toxic.berkeley.edu/CoGe/GEvo.pl?autogo=1&prog=blastn&word_size=15&drup1=10000&drdown1=10000&drup2=10000&drdown2=10000&dsid1=34474&dsid2=34474&chr1=2&x1=1717946&x2=13926732&chr2=5&x1&num_seqs=2#	http://synteny.cnr.berkeley.edu/CoGe/GEvo.pl?autogo=1&prog=blastn;spike_len=15;accn1=AT2G04880;dr1up=10000;dr1down=0;gbstart1=1;accn2=AT2G04880;dr2up=0;dr2down=10000;gbstart2=1;num_seqs=2;hsp_overlap_limit=0;hsp_size_limit=0
AT2G16780	Encodes a WD-40 repeat protein similar to yeast MSI1.	4	16684172	16683889	0	87.7	285	0.0688572	no	n/a		http://toxic.berkeley.edu/CoGe/GEvo.pl?autogo=1&prog=blastn&word_size=15&drup1=10000&drdown1=10000&drup2=10000&drdown2=10000&dsid1=34474&dsid2=34474&chr1=2&x1=7290667&x2=16684172&chr2=4&x1&num_seqs=2#	http://synteny.cnr.berkeley.edu/CoGe/GEvo.pl?autogo=1&prog=blastn;spike_len=15;accn1=AT2G16780;dr1up=10000;dr1down=0;gbstart1=1;accn2=AT2G16780;dr2up=0;dr2down=10000;gbstart2=1;num_seqs=2;hsp_overlap_limit=0;hsp_size_limit=0
AT2G27860	Encodes UDP-d-apiose/UDP-d-xylose synthase that requires NAD+ for enzymatic activity and is strongly inhibited by UDP-d-galacturonate.	1	2576605	2576328	0	87.1	266	0.0591111	no	n/a		http://toxic.berkeley.edu/CoGe/GEvo.pl?autogo=1&prog=blastn&word_size=15&drup1=10000&drdown1=10000&drup2=10000&drdown2=10000&dsid1=34474&dsid2=34474&chr1=2&x1=11873984&x2=2576605&chr2=1&x1&num_seqs=2#	http://synteny.cnr.berkeley.edu/CoGe/GEvo.pl?autogo=1&prog=blastn;spike_len=15;accn1=AT2G27860;dr1up=10000;dr1down=0;gbstart1=1;accn2=AT2G27860;dr2up=0;dr2down=10000;gbstart2=1;num_seqs=2;hsp_overlap_limit=0;hsp_size_limit=0
AT2G37670	WD-40 repeat family protein; FUNCTIONS IN: signal transducer activity; INVOLVED IN: signal transduction; LOCATED IN: heterotrimeric G-protein complex; EXPRESSED IN: sperm cell, male gametophyte, flower, pollen tube; EXPRESSED DURING: L mature pollen stage, M germinated pollen stage, 4 anthesis; CONTAINS InterPro DOMAIN/s: WD40 repeat-like (InterPro:IPR011046), WD40 repeat, region (InterPro:IPR017…	5	527352	527527	2e-27	84.1	127	0.0240576	no	n/a		http://toxic.berkeley.edu/CoGe/GEvo.pl?autogo=1&prog=blastn&word_size=15&drup1=10000&drdown1=10000&drup2=10000&drdown2=10000&dsid1=34474&dsid2=34474&chr1=2&x1=15807145&x2=527352&chr2=5&x1&num_seqs=2#	http://synteny.cnr.berkeley.edu/CoGe/GEvo.pl?autogo=1&prog=blastn;spike_len=15;accn1=AT2G37670;dr1up=10000;dr1down=0;gbstart1=1;accn2=AT2G37670;dr2up=0;dr2down=10000;gbstart2=1;num_seqs=2;hsp_overlap_limit=0;hsp_size_limit=0
AT2G40580	protein kinase family protein; FUNCTIONS IN: protein serine/threonine kinase activity, protein kinase activity, kinase activity, ATP binding; INVOLVED IN: protein amino acid phosphorylation; LOCATED IN: cellular_component unknown; CONTAINS InterPro DOMAIN/s: Protein kinase, core (InterPro:IPR000719), Serine/threonine protein kinase-related (InterPro:IPR017442), Protein kinase-like (InterPro:IPR01…	3	1282218	1282032	2e-27	83.4	125	0.0563063	no	n/a		http://toxic.berkeley.edu/CoGe/GEvo.pl?autogo=1&prog=blastn&word_size=15&drup1=10000&drdown1=10000&drup2=10000&drdown2=10000&dsid1=34474&dsid2=34474&chr1=2&x1=16950962&x2=1282218&chr2=3&x1&num_seqs=2#	http://synteny.cnr.berkeley.edu/CoGe/GEvo.pl?autogo=1&prog=blastn;spike_len=15;accn1=AT2G40580;dr1up=10000;dr1down=0;gbstart1=1;accn2=AT2G40580;dr2up=0;dr2down=10000;gbstart2=1;num_seqs=2;hsp_overlap_limit=0;hsp_size_limit=0
AT2G44800	oxidoreductase, 2OG-Fe(II) oxygenase family protein; FUNCTIONS IN: oxidoreductase activity, acting on paired donors, with incorporation or reduction of molecular oxygen, 2-oxoglutarate as one donor, and incorporation of one atom each of oxygen into both donors, oxidoreductase activity; INVOLVED IN: biological_process unknown; LOCATED IN: cellular_component unknown; CONTAINS InterPro DOMAIN/s: 2OG…	3	22294812	22295257	0	87.2	432	0.127358	no	n/a		http://toxic.berkeley.edu/CoGe/GEvo.pl?autogo=1&prog=blastn&word_size=15&drup1=10000&drdown1=10000&drup2=10000&drdown2=10000&dsid1=34474&dsid2=34474&chr1=2&x1=18473895&x2=22294812&chr2=3&x1&num_seqs=2#	http://synteny.cnr.berkeley.edu/CoGe/GEvo.pl?autogo=1&prog=blastn;spike_len=15;accn1=AT2G44800;dr1up=10000;dr1down=0;gbstart1=1;accn2=AT2G44800;dr2up=0;dr2down=10000;gbstart2=1;num_seqs=2;hsp_overlap_limit=0;hsp_size_limit=0
AT2G45540	WD-40 repeat family protein / beige-related; FUNCTIONS IN: nucleotide binding; INVOLVED IN: biological_process unknown; LOCATED IN: cellular_component unknown; EXPRESSED IN: 25 plant structures; EXPRESSED DURING: 14 growth stages; CONTAINS InterPro DOMAIN/s: WD40 repeat-like (InterPro:IPR011046), Beige/BEACH (InterPro:IPR000409), WD40 repeat, region (InterPro:IPR017986), WD40/YVTN repeat-like (In…	3	22524397	22523113	0	84.1	922	0.0542034	no	n/a		http://toxic.berkeley.edu/CoGe/GEvo.pl?autogo=1&prog=blastn&word_size=15&drup1=10000&drdown1=10000&drup2=10000&drdown2=10000&dsid1=34474&dsid2=34474&chr1=2&x1=18773275&x2=22524397&chr2=3&x1&num_seqs=2#	http://synteny.cnr.berkeley.edu/CoGe/GEvo.pl?autogo=1&prog=blastn;spike_len=15;accn1=AT2G45540;dr1up=10000;dr1down=0;gbstart1=1;accn2=AT2G45540;dr2up=0;dr2down=10000;gbstart2=1;num_seqs=2;hsp_overlap_limit=0;hsp_size_limit=0
AT2G47110	polyubiquitin gene	3	23048112	23048343	0	88.8	262	0.413249	no	n/a		http://toxic.berkeley.edu/CoGe/GEvo.pl?autogo=1&prog=blastn&word_size=15&drup1=10000&drdown1=10000&drup2=10000&drdown2=10000&dsid1=34474&dsid2=34474&chr1=2&x1=19352069&x2=23048112&chr2=3&x1&num_seqs=2#	http://synteny.cnr.berkeley.edu/CoGe/GEvo.pl?autogo=1&prog=blastn;spike_len=15;accn1=AT2G47110;dr1up=10000;dr1down=0;gbstart1=1;accn2=AT2G47110;dr2up=0;dr2down=10000;gbstart2=1;num_seqs=2;hsp_overlap_limit=0;hsp_size_limit=0
AT3G13340	WD-40 repeat family protein; FUNCTIONS IN: molecular_function unknown; INVOLVED IN: biological_process unknown; LOCATED IN: CUL4 RING ubiquitin ligase complex, heterotrimeric G-protein complex; EXPRESSED IN: 24 plant structures; EXPRESSED DURING: 14 growth stages; CONTAINS InterPro DOMAIN/s: WD40 repeat-like (InterPro:IPR011046), WD40 repeat, region (InterPro:IPR017986), WD40/YVTN repeat-like (In…	1	20809076	20808715	0	85.4	297	0.0496572	no	n/a		http://toxic.berkeley.edu/CoGe/GEvo.pl?autogo=1&prog=blastn&word_size=15&drup1=10000&drdown1=10000&drup2=10000&drdown2=10000&dsid1=34474&dsid2=34474&chr1=3&x1=4331789&x2=20809076&chr2=1&x1&num_seqs=2#	http://synteny.cnr.berkeley.edu/CoGe/GEvo.pl?autogo=1&prog=blastn;spike_len=15;accn1=AT3G13340;dr1up=10000;dr1down=0;gbstart1=1;accn2=AT3G13340;dr2up=0;dr2down=10000;gbstart2=1;num_seqs=2;hsp_overlap_limit=0;hsp_size_limit=0
AT3G16830	TOPLESS-RELATED 2 (TPR2); INVOLVED IN: primary shoot apical meristem specification; LOCATED IN: endomembrane system; EXPRESSED IN: 24 plant structures; EXPRESSED DURING: 13 growth stages; CONTAINS InterPro DOMAIN/s: WD40 repeat-like (InterPro:IPR011046), WD40 repeat, region (InterPro:IPR017986), WD40/YVTN repeat-like (InterPro:IPR015943), WD40 repeat (InterPro:IPR001680), CTLH, C-terminal to LisH…	5	9515103	9514918	1e-23	82.8	115	0.00955943	no	n/a		http://toxic.berkeley.edu/CoGe/GEvo.pl?autogo=1&prog=blastn&word_size=15&drup1=10000&drdown1=10000&drup2=10000&drdown2=10000&dsid1=34474&dsid2=34474&chr1=3&x1=5731540&x2=9515103&chr2=5&x1&num_seqs=2#	http://synteny.cnr.berkeley.edu/CoGe/GEvo.pl?autogo=1&prog=blastn;spike_len=15;accn1=AT3G16830;dr1up=10000;dr1down=0;gbstart1=1;accn2=AT3G16830;dr2up=0;dr2down=10000;gbstart2=1;num_seqs=2;hsp_overlap_limit=0;hsp_size_limit=0
AT3G48980	FUNCTIONS IN: molecular_function unknown; INVOLVED IN: biological_process unknown; LOCATED IN: cellular_component unknown; CONTAINS InterPro DOMAIN/s: Lipopolysaccharide-modifying protein (InterPro:IPR006598), Protein of unknown function DUF821, CAP10-like (InterPro:IPR008539); BEST Arabidopsis thaliana protein match is: unknown protein (TAIR:AT5G23850.1); Has 462 Blast hits to 458 proteins in 90…	5	8039110	8039380	0	84.9	212	0.0391867	no	n/a		http://toxic.berkeley.edu/CoGe/GEvo.pl?autogo=1&prog=blastn&word_size=15&drup1=10000&drdown1=10000&drup2=10000&drdown2=10000&dsid1=34474&dsid2=34474&chr1=3&x1=18166581&x2=8039110&chr2=5&x1&num_seqs=2#	http://synteny.cnr.berkeley.edu/CoGe/GEvo.pl?autogo=1&prog=blastn;spike_len=15;accn1=AT3G48980;dr1up=10000;dr1down=0;gbstart1=1;accn2=AT3G48980;dr2up=0;dr2down=10000;gbstart2=1;num_seqs=2;hsp_overlap_limit=0;hsp_size_limit=0
AT3G58850	Encodes PHYTOCHROME RAPIDLY REGULATED2 (PAR2), an atypical basic helix-loop-helix (bHLP) protein. Closely related to PAR1 (At2g42870). Up regulated after simulated shade perception. Acts in the nucleus to control plant development and as a negative regulator of shade avoidance response. Functions as transcriptional repressor of auxin-responsive genes SAUR15 (AT4G38850) and SAUR68 (AT1G29510).	2	17844054	17843947	2e-23	88	111	0.113846	no	n/a		http://toxic.berkeley.edu/CoGe/GEvo.pl?autogo=1&prog=blastn&word_size=15&drup1=10000&drdown1=10000&drup2=10000&drdown2=10000&dsid1=34474&dsid2=34474&chr1=3&x1=21770919&x2=17844054&chr2=2&x1&num_seqs=2#	http://synteny.cnr.berkeley.edu/CoGe/GEvo.pl?autogo=1&prog=blastn;spike_len=15;accn1=AT3G58850;dr1up=10000;dr1down=0;gbstart1=1;accn2=AT3G58850;dr2up=0;dr2down=10000;gbstart2=1;num_seqs=2;hsp_overlap_limit=0;hsp_size_limit=0
AT3G63460	WD-40 repeat family protein; FUNCTIONS IN: molecular_function unknown; LOCATED IN: CUL4 RING ubiquitin ligase complex, membrane; EXPRESSED IN: 24 plant structures; EXPRESSED DURING: 14 growth stages; CONTAINS InterPro DOMAIN/s: WD40 repeat-like (InterPro:IPR011046), WD40 repeat, region (InterPro:IPR017986), WD40/YVTN repeat-like (InterPro:IPR015943), WD40 repeat (InterPro:IPR001680); BEST Arabido…	1	6492746	6492966	1.96e-44	85.5	184	0.0171004	no	n/a		http://toxic.berkeley.edu/CoGe/GEvo.pl?autogo=1&prog=blastn&word_size=15&drup1=10000&drdown1=10000&drup2=10000&drdown2=10000&dsid1=34474&dsid2=34474&chr1=3&x1=23447192&x2=6492746&chr2=1&x1&num_seqs=2#	http://synteny.cnr.berkeley.edu/CoGe/GEvo.pl?autogo=1&prog=blastn;spike_len=15;accn1=AT3G63460;dr1up=10000;dr1down=0;gbstart1=1;accn2=AT3G63460;dr2up=0;dr2down=10000;gbstart2=1;num_seqs=2;hsp_overlap_limit=0;hsp_size_limit=0
AT4G02660	WD-40 repeat family protein / beige-related; FUNCTIONS IN: binding; INVOLVED IN: signal transduction; LOCATED IN: chloroplast; EXPRESSED IN: 10 plant structures; EXPRESSED DURING: 6 growth stages; CONTAINS InterPro DOMAIN/s: WD40 repeat-like (InterPro:IPR011046), Beige/BEACH (InterPro:IPR000409), WD40 repeat, region (InterPro:IPR017986), WD40/YVTN repeat-like (InterPro:IPR015943), WD40 repeat (In…	1	718100	715657	0	83.7	1681	0.0586941	no	n/a		http://toxic.berkeley.edu/CoGe/GEvo.pl?autogo=1&prog=blastn&word_size=15&drup1=10000&drdown1=10000&drup2=10000&drdown2=10000&dsid1=34474&dsid2=34474&chr1=4&x1=1174321&x2=718100&chr2=1&x1&num_seqs=2#	http://synteny.cnr.berkeley.edu/CoGe/GEvo.pl?autogo=1&prog=blastn;spike_len=15;accn1=AT4G02660;dr1up=10000;dr1down=0;gbstart1=1;accn2=AT4G02660;dr2up=0;dr2down=10000;gbstart2=1;num_seqs=2;hsp_overlap_limit=0;hsp_size_limit=0
AT4G08480	Encodes a member of the A1 subgroup of the MEKK (MAPK/ERK kinase kinase) family. MEKK is another name for Mitogen-Activated Protein Kinase Kinase Kinase (MAPKKK or MAP3K). This subgroup has four members: At4g08500 (MEKK1, also known as ARAKIN, MAP3Kb1, MAPKKK8), At4g08480 (MEKK2, also known as MAP3Kb4, MAPKKK9), At4g08470 (MEKK3, also known as MAP3Kb3, MAPKKK10) and At4g12020 (MEKK4, also known a…	5	22428873	22428852	0.024	100	44	0.00578795	n/a	n/a	repeat sequence, and partly flanking	http://toxic.berkeley.edu/CoGe/GEvo.pl?autogo=1&prog=blastn&word_size=15&drup1=10000&drdown1=10000&drup2=10000&drdown2=10000&dsid1=34474&dsid2=34474&chr1=4&x1=5391504&x2=22428873&chr2=5&x1&num_seqs=2#	http://synteny.cnr.berkeley.edu/CoGe/GEvo.pl?autogo=1&prog=blastn;spike_len=15;accn1=AT4G08480;dr1up=10000;dr1down=0;gbstart1=1;accn2=AT4G08480;dr2up=0;dr2down=10000;gbstart2=1;num_seqs=2;hsp_overlap_limit=0;hsp_size_limit=0
AT4G12020	Encodes a member of the A1 subgroup of the MEKK (MAPK/ERK kinase kinase) family. MEKK is another name for Mitogen-Activated Protein Kinase Kinase Kinase (MAPKKK or MAP3K). This subgroup has four members: At4g08500 (MEKK1, also known as ARAKIN, MAP3Kb1, MAPKKK8), At4g08480 (MEKK2, also known as MAP3Kb4, MAPKKK9), At4g08470 (MEKK3, also known as MAP3Kb3, MAPKKK10) and At4g12020 (MEKK4, also known a…	1	23808928	23808596	0	87.7	335	0.0244169	no	n/a		http://toxic.berkeley.edu/CoGe/GEvo.pl?autogo=1&prog=blastn&word_size=15&drup1=10000&drdown1=10000&drup2=10000&drdown2=10000&dsid1=34474&dsid2=34474&chr1=4&x1=7201650&x2=23808928&chr2=1&x1&num_seqs=2#	http://synteny.cnr.berkeley.edu/CoGe/GEvo.pl?autogo=1&prog=blastn;spike_len=15;accn1=AT4G12020;dr1up=10000;dr1down=0;gbstart1=1;accn2=AT4G12020;dr2up=0;dr2down=10000;gbstart2=1;num_seqs=2;hsp_overlap_limit=0;hsp_size_limit=0
AT4G31670	UBIQUITIN-SPECIFIC PROTEASE 18 (UBP18); FUNCTIONS IN: cysteine-type endopeptidase activity, ubiquitin thiolesterase activity; INVOLVED IN: ubiquitin-dependent protein catabolic process; LOCATED IN: endomembrane system; EXPRESSED IN: 22 plant structures; EXPRESSED DURING: 13 growth stages; CONTAINS InterPro DOMAIN/s: Zinc finger, MYND-type (InterPro:IPR002893), Peptidase C19, ubiquitin carboxyl-te…	2	10484262	10484063	2e-42	86.5	176	0.0274871	no	n/a		http://toxic.berkeley.edu/CoGe/GEvo.pl?autogo=1&prog=blastn&word_size=15&drup1=10000&drdown1=10000&drup2=10000&drdown2=10000&dsid1=34474&dsid2=34474&chr1=4&x1=15339597&x2=10484262&chr2=2&x1&num_seqs=2#	http://synteny.cnr.berkeley.edu/CoGe/GEvo.pl?autogo=1&prog=blastn;spike_len=15;accn1=AT4G31670;dr1up=10000;dr1down=0;gbstart1=1;accn2=AT4G31670;dr2up=0;dr2down=10000;gbstart2=1;num_seqs=2;hsp_overlap_limit=0;hsp_size_limit=0
AT4G35010	putative beta-galactosidase (BGAL11 gene)	2	7269795	7269288	0	83.1	325	0.0408856	no	n/a		http://toxic.berkeley.edu/CoGe/GEvo.pl?autogo=1&prog=blastn&word_size=15&drup1=10000&drdown1=10000&drup2=10000&drdown2=10000&dsid1=34474&dsid2=34474&chr1=4&x1=16672097&x2=7269795&chr2=2&x1&num_seqs=2#	http://synteny.cnr.berkeley.edu/CoGe/GEvo.pl?autogo=1&prog=blastn;spike_len=15;accn1=AT4G35010;dr1up=10000;dr1down=0;gbstart1=1;accn2=AT4G35010;dr2up=0;dr2down=10000;gbstart2=1;num_seqs=2;hsp_overlap_limit=0;hsp_size_limit=0
AT5G26900	WD-40 repeat family protein; FUNCTIONS IN: signal transducer activity; INVOLVED IN: signal transduction; LOCATED IN: heterotrimeric G-protein complex; CONTAINS InterPro DOMAIN/s: WD40 repeat-like (InterPro:IPR011046), WD40 repeat, region (InterPro:IPR017986), WD40/YVTN repeat-like (InterPro:IPR015943), WD40 repeat (InterPro:IPR001680); BEST Arabidopsis thaliana protein match is: WD-40 repeat fami…	4	16042054	16041478	0	88.4	613	0.235317	no	n/a		http://toxic.berkeley.edu/CoGe/GEvo.pl?autogo=1&prog=blastn&word_size=15&drup1=10000&drdown1=10000&drup2=10000&drdown2=10000&dsid1=34474&dsid2=34474&chr1=5&x1=9463755&x2=16042054&chr2=4&x1&num_seqs=2#	http://synteny.cnr.berkeley.edu/CoGe/GEvo.pl?autogo=1&prog=blastn;spike_len=15;accn1=AT5G26900;dr1up=10000;dr1down=0;gbstart1=1;accn2=AT5G26900;dr2up=0;dr2down=10000;gbstart2=1;num_seqs=2;hsp_overlap_limit=0;hsp_size_limit=0
AT5G27030	TOPLESS-RELATED 3 (TPR3); INVOLVED IN: primary shoot apical meristem specification; LOCATED IN: endomembrane system; CONTAINS InterPro DOMAIN/s: WD40 repeat-like (InterPro:IPR011046), WD40 repeat, region (InterPro:IPR017986), WD40/YVTN repeat-like (InterPro:IPR015943), WD40 repeat (InterPro:IPR001680), CTLH, C-terminal to LisH motif (InterPro:IPR006595), LisH dimerisation motif (InterPro:IPR00659…	1	30271119	30271016	9e-25	89.4	119	0.0121317	no	n/a		http://toxic.berkeley.edu/CoGe/GEvo.pl?autogo=1&prog=blastn&word_size=15&drup1=10000&drdown1=10000&drup2=10000&drdown2=10000&dsid1=34474&dsid2=34474&chr1=5&x1=9513902&x2=30271119&chr2=1&x1&num_seqs=2#	http://synteny.cnr.berkeley.edu/CoGe/GEvo.pl?autogo=1&prog=blastn;spike_len=15;accn1=AT5G27030;dr1up=10000;dr1down=0;gbstart1=1;accn2=AT5G27030;dr2up=0;dr2down=10000;gbstart2=1;num_seqs=2;hsp_overlap_limit=0;hsp_size_limit=0
AT5G40880	WD-40 repeat family protein / zfwd3 protein (ZFWD3); FUNCTIONS IN: zinc ion binding, nucleic acid binding; INVOLVED IN: N-terminal protein myristoylation; LOCATED IN: cellular_component unknown; EXPRESSED IN: male gametophyte, pollen tube; EXPRESSED DURING: L mature pollen stage, M germinated pollen stage; CONTAINS InterPro DOMAIN/s: Zinc finger, CCCH-type (InterPro:IPR000571), WD40 repeat-like (…	2	6646633	6646475	9.95e-44	89.3	180	0.0371978	no	n/a		http://toxic.berkeley.edu/CoGe/GEvo.pl?autogo=1&prog=blastn&word_size=15&drup1=10000&drdown1=10000&drup2=10000&drdown2=10000&dsid1=34474&dsid2=34474&chr1=5&x1=16396123&x2=6646633&chr2=2&x1&num_seqs=2#	http://synteny.cnr.berkeley.edu/CoGe/GEvo.pl?autogo=1&prog=blastn;spike_len=15;accn1=AT5G40880;dr1up=10000;dr1down=0;gbstart1=1;accn2=AT5G40880;dr2up=0;dr2down=10000;gbstart2=1;num_seqs=2;hsp_overlap_limit=0;hsp_size_limit=0
AT5G49200	WD-40 repeat family protein / zfwd4 protein (ZFWD4); FUNCTIONS IN: zinc ion binding, nucleic acid binding; INVOLVED IN: biological_process unknown; CONTAINS InterPro DOMAIN/s: Zinc finger, CCCH-type (InterPro:IPR000571), WD40 repeat-like (InterPro:IPR011046), WD40 repeat, region (InterPro:IPR017986), WD40/YVTN repeat-like (InterPro:IPR015943), WD40 repeat (InterPro:IPR001680); BEST Arabidopsis th…	2	6646945	6646642	0	89.3	353	0.141313	no	n/a		http://toxic.berkeley.edu/CoGe/GEvo.pl?autogo=1&prog=blastn&word_size=15&drup1=10000&drdown1=10000&drup2=10000&drdown2=10000&dsid1=34474&dsid2=34474&chr1=5&x1=19966281&x2=6646945&chr2=2&x1&num_seqs=2#	http://synteny.cnr.berkeley.edu/CoGe/GEvo.pl?autogo=1&prog=blastn;spike_len=15;accn1=AT5G49200;dr1up=10000;dr1down=0;gbstart1=1;accn2=AT5G49200;dr2up=0;dr2down=10000;gbstart2=1;num_seqs=2;hsp_overlap_limit=0;hsp_size_limit=0
AT5G50550	WD-40 repeat family protein / St12p protein, putative; FUNCTIONS IN: nucleotide binding; INVOLVED IN: biological_process unknown; LOCATED IN: cellular_component unknown; CONTAINS InterPro DOMAIN/s: WD40 repeat-like (InterPro:IPR011046), WD40 repeat, region (InterPro:IPR017986), WD40 repeat (InterPro:IPR001680), WD40/YVTN repeat-like (InterPro:IPR015943); BEST Arabidopsis thaliana protein match is…	2	212970	212625	0	85.4	252	0.0647316	no	n/a		http://toxic.berkeley.edu/CoGe/GEvo.pl?autogo=1&prog=blastn&word_size=15&drup1=10000&drdown1=10000&drup2=10000&drdown2=10000&dsid1=34474&dsid2=34474&chr1=5&x1=20594096&x2=212970&chr2=2&x1&num_seqs=2#	http://synteny.cnr.berkeley.edu/CoGe/GEvo.pl?autogo=1&prog=blastn;spike_len=15;accn1=AT5G50550;dr1up=10000;dr1down=0;gbstart1=1;accn2=AT5G50550;dr2up=0;dr2down=10000;gbstart2=1;num_seqs=2;hsp_overlap_limit=0;hsp_size_limit=0
AT5G54520	WD-40 repeat family protein; FUNCTIONS IN: molecular_function unknown; INVOLVED IN: biological_process unknown; LOCATED IN: CUL4 RING ubiquitin ligase complex, heterotrimeric G-protein complex; EXPRESSED IN: 11 plant structures; EXPRESSED DURING: 4 anthesis, petal differentiation and expansion stage, D bilateral stage, E expanded cotyledon stage; CONTAINS InterPro DOMAIN/s: WD40 repeat-like (Inte…	2	10958010	10958199	0	90.1	226	0.044089	no	n/a		http://toxic.berkeley.edu/CoGe/GEvo.pl?autogo=1&prog=blastn&word_size=15&drup1=10000&drdown1=10000&drup2=10000&drdown2=10000&dsid1=34474&dsid2=34474&chr1=5&x1=22166346&x2=10958010&chr2=2&x1&num_seqs=2#	http://synteny.cnr.berkeley.edu/CoGe/GEvo.pl?autogo=1&prog=blastn;spike_len=15;accn1=AT5G54520;dr1up=10000;dr1down=0;gbstart1=1;accn2=AT5G54520;dr2up=0;dr2down=10000;gbstart2=1;num_seqs=2;hsp_overlap_limit=0;hsp_size_limit=0
AT5G55480	Glycerophosphoryl diester phosphodiesterase-like protein involved in cell wall cellulose accumulation and pectin linking. Impacts root hair, trichome and epidermal cell development.	1	24997296	24996792	0	80.4	202	0.0269585	no	n/a		http://toxic.berkeley.edu/CoGe/GEvo.pl?autogo=1&prog=blastn&word_size=15&drup1=10000&drdown1=10000&drup2=10000&drdown2=10000&dsid1=34474&dsid2=34474&chr1=5&x1=22491456&x2=24997296&chr2=1&x1&num_seqs=2#	http://synteny.cnr.berkeley.edu/CoGe/GEvo.pl?autogo=1&prog=blastn;spike_len=15;accn1=AT5G55480;dr1up=10000;dr1down=0;gbstart1=1;accn2=AT5G55480;dr2up=0;dr2down=10000;gbstart2=1;num_seqs=2;hsp_overlap_limit=0;hsp_size_limit=0
AT5G55970	zinc finger (C3HC4-type RING finger) family protein; FUNCTIONS IN: protein binding, zinc ion binding; LOCATED IN: chloroplast; EXPRESSED IN: 15 plant structures; EXPRESSED DURING: LP.06 six leaves visible, 4 anthesis, LP.04 four leaves visible, 4 leaf senescence stage, petal differentiation and expansion stage; CONTAINS InterPro DOMAIN/s: Zinc finger, RING-type (InterPro:IPR001841), Zinc finger, …	4	13412295	13411992	0	82.9	190	0.0508157	no	n/a		http://toxic.berkeley.edu/CoGe/GEvo.pl?autogo=1&prog=blastn&word_size=15&drup1=10000&drdown1=10000&drup2=10000&drdown2=10000&dsid1=34474&dsid2=34474&chr1=5&x1=22684647&x2=13412295&chr2=4&x1&num_seqs=2#	http://synteny.cnr.berkeley.edu/CoGe/GEvo.pl?autogo=1&prog=blastn;spike_len=15;accn1=AT5G55970;dr1up=10000;dr1down=0;gbstart1=1;accn2=AT5G55970;dr2up=0;dr2down=10000;gbstart2=1;num_seqs=2;hsp_overlap_limit=0;hsp_size_limit=0
AT1G04370	encodes a member of the ERF (ethylene response factor) subfamily B-3 of ERF/AP2 transcription factor family. The protein contains one AP2 domain. There are 18 members in this subfamily including ATERF-1, ATERF-2, AND ATERF-5.	5	17452606	17452401	2e-34	84	147	0.184442	16	no		http://toxic.berkeley.edu/CoGe/GEvo.pl?autogo=1&prog=blastn&word_size=15&drup1=10000&drdown1=10000&drup2=10000&drdown2=10000&dsid1=34474&dsid2=34474&chr1=1&x1=1175176&x2=17452606&chr2=5&x1&num_seqs=2#	http://synteny.cnr.berkeley.edu/CoGe/GEvo.pl?autogo=1&prog=blastn;spike_len=15;accn1=AT1G04370;dr1up=10000;dr1down=0;gbstart1=1;accn2=AT1G04370;dr2up=0;dr2down=10000;gbstart2=1;num_seqs=2;hsp_overlap_limit=0;hsp_size_limit=0
AT1G23205	invertase/pectin methylesterase inhibitor family protein; FUNCTIONS IN: enzyme inhibitor activity, pectinesterase inhibitor activity, pectinesterase activity; INVOLVED IN: biological_process unknown; LOCATED IN: endomembrane system; EXPRESSED IN: 18 plant structures; EXPRESSED DURING: 13 growth stages; CONTAINS InterPro DOMAIN/s: Pectinesterase inhibitor (InterPro:IPR006501); BEST Arabidopsis tha…	2	274320	274241	2e-11	86.2	72	0.0415945	81	no		http://toxic.berkeley.edu/CoGe/GEvo.pl?autogo=1&prog=blastn&word_size=15&drup1=10000&drdown1=10000&drup2=10000&drdown2=10000&dsid1=34474&dsid2=34474&chr1=1&x1=8234882&x2=274320&chr2=2&x1&num_seqs=2#	http://synteny.cnr.berkeley.edu/CoGe/GEvo.pl?autogo=1&prog=blastn;spike_len=15;accn1=AT1G23205;dr1up=10000;dr1down=0;gbstart1=1;accn2=AT1G23205;dr2up=0;dr2down=10000;gbstart2=1;num_seqs=2;hsp_overlap_limit=0;hsp_size_limit=0
AT1G48500	JASMONATE-ZIM-DOMAIN PROTEIN 4 (JAZ4); FUNCTIONS IN: molecular_function unknown; INVOLVED IN: biological_process unknown; LOCATED IN: cellular_component unknown; CONTAINS InterPro DOMAIN/s: Tify (InterPro:IPR010399), CCT domain-like (InterPro:IPR018467); BEST Arabidopsis thaliana protein match is: JAZ3 (JASMONATE-ZIM-DOMAIN PROTEIN 3) (TAIR:AT3G17860.1); Has 162 Blast hits to 162 proteins in 19 s…	3	6122475	6122522	9e-11	93.8	72	0.0136441	42	no		http://toxic.berkeley.edu/CoGe/GEvo.pl?autogo=1&prog=blastn&word_size=15&drup1=10000&drdown1=10000&drup2=10000&drdown2=10000&dsid1=34474&dsid2=34474&chr1=1&x1=17935525&x2=6122475&chr2=3&x1&num_seqs=2#	http://synteny.cnr.berkeley.edu/CoGe/GEvo.pl?autogo=1&prog=blastn;spike_len=15;accn1=AT1G48500;dr1up=10000;dr1down=0;gbstart1=1;accn2=AT1G48500;dr2up=0;dr2down=10000;gbstart2=1;num_seqs=2;hsp_overlap_limit=0;hsp_size_limit=0
AT1G48870	WD-40 repeat family protein; FUNCTIONS IN: protein phosphatase type 2A regulator activity, signal transducer activity; INVOLVED IN: signal transduction; LOCATED IN: protein phosphatase type 2A complex, heterotrimeric G-protein complex; EXPRESSED IN: sperm cell; CONTAINS InterPro DOMAIN/s: Protein phosphatase 2A, regulatory subunit PR55 (InterPro:IPR000009), WD40 repeat-like (InterPro:IPR011046), …	2	13553126	13553103	0.0009	100	48	0.0134153	215	no		http://toxic.berkeley.edu/CoGe/GEvo.pl?autogo=1&prog=blastn&word_size=15&drup1=10000&drdown1=10000&drup2=10000&drdown2=10000&dsid1=34474&dsid2=34474&chr1=1&x1=18078013&x2=13553126&chr2=2&x1&num_seqs=2#	http://synteny.cnr.berkeley.edu/CoGe/GEvo.pl?autogo=1&prog=blastn;spike_len=15;accn1=AT1G48870;dr1up=10000;dr1down=0;gbstart1=1;accn2=AT1G48870;dr2up=0;dr2down=10000;gbstart2=1;num_seqs=2;hsp_overlap_limit=0;hsp_size_limit=0
AT1G49910	Encodes a homolog of the yeast and human BUB3 (BUDDING UNINHIBITED BY BENZYMIDAZOL 3) protein. Yeast and human BUB3s function in spindle assembly checkpoint control.	3	6806713	6806999	0	87.5	283	0.0602384	66	no	seq part of dups flanking (zinc finger)	http://toxic.berkeley.edu/CoGe/GEvo.pl?autogo=1&prog=blastn&word_size=15&drup1=10000&drdown1=10000&drup2=10000&drdown2=10000&dsid1=34474&dsid2=34474&chr1=1&x1=18482693&x2=6806713&chr2=3&x1&num_seqs=2#	http://synteny.cnr.berkeley.edu/CoGe/GEvo.pl?autogo=1&prog=blastn;spike_len=15;accn1=AT1G49910;dr1up=10000;dr1down=0;gbstart1=1;accn2=AT1G49910;dr2up=0;dr2down=10000;gbstart2=1;num_seqs=2;hsp_overlap_limit=0;hsp_size_limit=0
AT1G53820	zinc finger (C3HC4-type RING finger) family protein; FUNCTIONS IN: protein binding, zinc ion binding; CONTAINS InterPro DOMAIN/s: Zinc finger, RING-type, conserved site (InterPro:IPR017907), Zinc finger, RING-type (InterPro:IPR001841), Zinc finger, RING/FYVE/PHD-type (InterPro:IPR013083); BEST Arabidopsis thaliana protein match is: ATL3; protein binding / zinc ion binding (TAIR:AT1G72310.1); Has …	3	5693309	5693361	3e-14	94.3	82	0.0443243	15	no		http://toxic.berkeley.edu/CoGe/GEvo.pl?autogo=1&prog=blastn&word_size=15&drup1=10000&drdown1=10000&drup2=10000&drdown2=10000&dsid1=34474&dsid2=34474&chr1=1&x1=20095159&x2=5693309&chr2=3&x1&num_seqs=2#	http://synteny.cnr.berkeley.edu/CoGe/GEvo.pl?autogo=1&prog=blastn;spike_len=15;accn1=AT1G53820;dr1up=10000;dr1down=0;gbstart1=1;accn2=AT1G53820;dr2up=0;dr2down=10000;gbstart2=1;num_seqs=2;hsp_overlap_limit=0;hsp_size_limit=0
AT1G55600	member of WRKY Transcription Factor; Group I. It has WRKY domain at its N terminal end and zinc-finger like motif.	5	22799655	22799716	4e-12	90.3	76	0.020748	21	no		http://toxic.berkeley.edu/CoGe/GEvo.pl?autogo=1&prog=blastn&word_size=15&drup1=10000&drdown1=10000&drup2=10000&drdown2=10000&dsid1=34474&dsid2=34474&chr1=1&x1=20779960&x2=22799655&chr2=5&x1&num_seqs=2#	http://synteny.cnr.berkeley.edu/CoGe/GEvo.pl?autogo=1&prog=blastn;spike_len=15;accn1=AT1G55600;dr1up=10000;dr1down=0;gbstart1=1;accn2=AT1G55600;dr2up=0;dr2down=10000;gbstart2=1;num_seqs=2;hsp_overlap_limit=0;hsp_size_limit=0
AT1G55680	WD-40 repeat protein family, contains 2 (1 significant) WD-40 repeats (PF0400); similar to Trp-Asp repeat protein (PIR:T40094) (Schizosaccharomyces)	3	4334188	4334549	0	85.4	297	0.0594714	15	no		http://toxic.berkeley.edu/CoGe/GEvo.pl?autogo=1&prog=blastn&word_size=15&drup1=10000&drdown1=10000&drup2=10000&drdown2=10000&dsid1=34474&dsid2=34474&chr1=1&x1=20810860&x2=4334188&chr2=3&x1&num_seqs=2#	http://synteny.cnr.berkeley.edu/CoGe/GEvo.pl?autogo=1&prog=blastn;spike_len=15;accn1=AT1G55680;dr1up=10000;dr1down=0;gbstart1=1;accn2=AT1G55680;dr2up=0;dr2down=10000;gbstart2=1;num_seqs=2;hsp_overlap_limit=0;hsp_size_limit=0
AT1G67640	lysine and histidine specific transporter, putative; FUNCTIONS IN: amino acid transmembrane transporter activity, amine transmembrane transporter activity; INVOLVED IN: amino acid transport; LOCATED IN: membrane; EXPRESSED IN: embryo, male gametophyte, pollen tube; EXPRESSED DURING: L mature pollen stage, M germinated pollen stage, C globular stage; CONTAINS InterPro DOMAIN/s: Amino acid transpor…	5	16342401	16342477	9e-19	90.9	98	0.0284305	854 +/-	no	in Al, outside of the insertion region; repeat seq; only 280 bp of original; match to AT1G67635.1 (phosphotidylinositol, 100%); unique sequence, not repeats	http://toxic.berkeley.edu/CoGe/GEvo.pl?autogo=1&prog=blastn&word_size=15&drup1=10000&drdown1=10000&drup2=10000&drdown2=10000&dsid1=34474&dsid2=34474&chr1=1&x1=25357571&x2=16342401&chr2=5&x1&num_seqs=2#	http://synteny.cnr.berkeley.edu/CoGe/GEvo.pl?autogo=1&prog=blastn;spike_len=15;accn1=AT1G67640;dr1up=10000;dr1down=0;gbstart1=1;accn2=AT1G67640;dr2up=0;dr2down=10000;gbstart2=1;num_seqs=2;hsp_overlap_limit=0;hsp_size_limit=0
AT1G68150	member of WRKY Transcription Factor; Group II-b	4	747041	747126	5e-17	88.4	92	0.0277275	24	no		http://toxic.berkeley.edu/CoGe/GEvo.pl?autogo=1&prog=blastn&word_size=15&drup1=10000&drdown1=10000&drup2=10000&drdown2=10000&dsid1=34474&dsid2=34474&chr1=1&x1=25547632&x2=747041&chr2=4&x1&num_seqs=2#	http://synteny.cnr.berkeley.edu/CoGe/GEvo.pl?autogo=1&prog=blastn;spike_len=15;accn1=AT1G68150;dr1up=10000;dr1down=0;gbstart1=1;accn2=AT1G68150;dr2up=0;dr2down=10000;gbstart2=1;num_seqs=2;hsp_overlap_limit=0;hsp_size_limit=0
AT2G21900	member of WRKY Transcription Factor; Group II-c	4	10736996	10736967	5e-05	96.7	52	0.0207171	21	no		http://toxic.berkeley.edu/CoGe/GEvo.pl?autogo=1&prog=blastn&word_size=15&drup1=10000&drdown1=10000&drup2=10000&drdown2=10000&dsid1=34474&dsid2=34474&chr1=2&x1=9343302&x2=10736996&chr2=4&x1&num_seqs=2#	http://synteny.cnr.berkeley.edu/CoGe/GEvo.pl?autogo=1&prog=blastn;spike_len=15;accn1=AT2G21900;dr1up=10000;dr1down=0;gbstart1=1;accn2=AT2G21900;dr2up=0;dr2down=10000;gbstart2=1;num_seqs=2;hsp_overlap_limit=0;hsp_size_limit=0
AT2G41500	Encodes LACHESIS (LIS), a protein with seven WD40 repeats. LIS is homologous to the yeast splicing factor PRP4 which is associated with the U4/U6 complex of the spliceosome. LIS is involved in a mechanism that prevents accessory cells from adopting gametic cell fate: lis mutant forms supernumerary egg cells.	5	20598662	20598784	4e-13	83.9	80	0.0126783	16	no		http://toxic.berkeley.edu/CoGe/GEvo.pl?autogo=1&prog=blastn&word_size=15&drup1=10000&drdown1=10000&drup2=10000&drdown2=10000&dsid1=34474&dsid2=34474&chr1=2&x1=17314504&x2=20598662&chr2=5&x1&num_seqs=2#	http://synteny.cnr.berkeley.edu/CoGe/GEvo.pl?autogo=1&prog=blastn;spike_len=15;accn1=AT2G41500;dr1up=10000;dr1down=0;gbstart1=1;accn2=AT2G41500;dr2up=0;dr2down=10000;gbstart2=1;num_seqs=2;hsp_overlap_limit=0;hsp_size_limit=0
AT4G08470	Encodes a member of the A1 subgroup of the MEKK (MAPK/ERK kinase kinase) family. MEKK is another name for Mitogen-Activated Protein Kinase Kinase Kinase (MAPKKK or MAP3K). This subgroup has four members: At4g08500 (MEKK1, also known as ARAKIN, MAP3Kb1, MAPKKK8), At4g08480 (MEKK2, also known as MAP3Kb4, MAPKKK9), At4g08470 (MEKK3, also known as MAP3Kb3, MAPKKK10) and At4g12020 (MEKK4, also known a…	1	16596766	16596830	0.0003	84.6	50	0.00806062	150	no		http://toxic.berkeley.edu/CoGe/GEvo.pl?autogo=1&prog=blastn&word_size=15&drup1=10000&drdown1=10000&drup2=10000&drdown2=10000&dsid1=34474&dsid2=34474&chr1=4&x1=5387055&x2=16596766&chr2=1&x1&num_seqs=2#	http://synteny.cnr.berkeley.edu/CoGe/GEvo.pl?autogo=1&prog=blastn;spike_len=15;accn1=AT4G08470;dr1up=10000;dr1down=0;gbstart1=1;accn2=AT4G08470;dr2up=0;dr2down=10000;gbstart2=1;num_seqs=2;hsp_overlap_limit=0;hsp_size_limit=0
AT4G12440	APT4; FUNCTIONS IN: adenine phosphoribosyltransferase activity; INVOLVED IN: nucleoside metabolic process, adenine salvage; LOCATED IN: cellular_component unknown; EXPRESSED IN: 6 plant structures; EXPRESSED DURING: petal differentiation and expansion stage; CONTAINS InterPro DOMAIN/s: Adenine phosphoribosyl transferase (InterPro:IPR005764), Phosphoribosyltransferase (InterPro:IPR000836); BEST Ar…	1	6379273	6379376	3e-14	86.8	84	0.0256332	32	no		http://toxic.berkeley.edu/CoGe/GEvo.pl?autogo=1&prog=blastn&word_size=15&drup1=10000&drdown1=10000&drup2=10000&drdown2=10000&dsid1=34474&dsid2=34474&chr1=4&x1=7377551&x2=6379273&chr2=1&x1&num_seqs=2#	http://synteny.cnr.berkeley.edu/CoGe/GEvo.pl?autogo=1&prog=blastn;spike_len=15;accn1=AT4G12440;dr1up=10000;dr1down=0;gbstart1=1;accn2=AT4G12440;dr2up=0;dr2down=10000;gbstart2=1;num_seqs=2;hsp_overlap_limit=0;hsp_size_limit=0
AT4G23800	high mobility group (HMG1/2) family protein; FUNCTIONS IN: transcription factor activity; LOCATED IN: nucleus, chloroplast; EXPRESSED IN: 20 plant structures; EXPRESSED DURING: 11 growth stages; CONTAINS InterPro DOMAIN/s: High mobility group, superfamily (InterPro:IPR009071), High mobility group, HMG1/HMG2 (InterPro:IPR000910); BEST Arabidopsis thaliana protein match is: high mobility group (HMG…	3	9604935	9604992	3e-07	87.9	60	0.0180288	18	no	spans 2 genes	http://toxic.berkeley.edu/CoGe/GEvo.pl?autogo=1&prog=blastn&word_size=15&drup1=10000&drdown1=10000&drup2=10000&drdown2=10000&dsid1=34474&dsid2=34474&chr1=4&x1=12390177&x2=9604935&chr2=3&x1&num_seqs=2#	http://synteny.cnr.berkeley.edu/CoGe/GEvo.pl?autogo=1&prog=blastn;spike_len=15;accn1=AT4G23800;dr1up=10000;dr1down=0;gbstart1=1;accn2=AT4G23800;dr2up=0;dr2down=10000;gbstart2=1;num_seqs=2;hsp_overlap_limit=0;hsp_size_limit=0
AT5G23660	homolog of the Medicago nodulin MTN3	3	18065326	18065146	0	88.9	200	0.0478813	18	no		http://toxic.berkeley.edu/CoGe/GEvo.pl?autogo=1&prog=blastn&word_size=15&drup1=10000&drdown1=10000&drup2=10000&drdown2=10000&dsid1=34474&dsid2=34474&chr1=5&x1=7973928&x2=18065326&chr2=3&x1&num_seqs=2#	http://synteny.cnr.berkeley.edu/CoGe/GEvo.pl?autogo=1&prog=blastn;spike_len=15;accn1=AT5G23660;dr1up=10000;dr1down=0;gbstart1=1;accn2=AT5G23660;dr2up=0;dr2down=10000;gbstart2=1;num_seqs=2;hsp_overlap_limit=0;hsp_size_limit=0
AT5G42010	WD-40 repeat family protein; FUNCTIONS IN: signal transducer activity; INVOLVED IN: signal transduction, response to salt stress; LOCATED IN: heterotrimeric G-protein complex; EXPRESSED IN: 15 plant structures; EXPRESSED DURING: 7 growth stages; CONTAINS InterPro DOMAIN/s: WD40 repeat-like (InterPro:IPR011046), WD40 repeat, region (InterPro:IPR017986), WD40/YVTN repeat-like (InterPro:IPR015943), …	1	24003689	24003541	2e-23	84.6	113	0.0211531	15	no		http://toxic.berkeley.edu/CoGe/GEvo.pl?autogo=1&prog=blastn&word_size=15&drup1=10000&drdown1=10000&drup2=10000&drdown2=10000&dsid1=34474&dsid2=34474&chr1=5&x1=16819508&x2=24003689&chr2=1&x1&num_seqs=2#	http://synteny.cnr.berkeley.edu/CoGe/GEvo.pl?autogo=1&prog=blastn;spike_len=15;accn1=AT5G42010;dr1up=10000;dr1down=0;gbstart1=1;accn2=AT5G42010;dr2up=0;dr2down=10000;gbstart2=1;num_seqs=2;hsp_overlap_limit=0;hsp_size_limit=0
AT5G50970	transducin / WD-40 repeat protein family, contains 3 WD-40 repeats (PF00400); similar to WD-40 repeat protein MSI2 (SP:O22468) (Arabidopsis thaliana)	3	7588508	7588485	0.001	100	48	0.00909608	22	no		http://toxic.berkeley.edu/CoGe/GEvo.pl?autogo=1&prog=blastn&word_size=15&drup1=10000&drdown1=10000&drup2=10000&drdown2=10000&dsid1=34474&dsid2=34474&chr1=5&x1=20753839&x2=7588508&chr2=3&x1&num_seqs=2#	http://synteny.cnr.berkeley.edu/CoGe/GEvo.pl?autogo=1&prog=blastn;spike_len=15;accn1=AT5G50970;dr1up=10000;dr1down=0;gbstart1=1;accn2=AT5G50970;dr2up=0;dr2down=10000;gbstart2=1;num_seqs=2;hsp_overlap_limit=0;hsp_size_limit=0
AT5G53500	WD-40 repeat family protein; FUNCTIONS IN: signal transducer activity; INVOLVED IN: signal transduction; LOCATED IN: heterotrimeric G-protein complex; EXPRESSED IN: 20 plant structures; EXPRESSED DURING: 12 growth stages; CONTAINS InterPro DOMAIN/s: WD40 repeat-like (InterPro:IPR011046), WD40 repeat, region (InterPro:IPR017986), WD40/YVTN repeat-like (InterPro:IPR015943), WD40 repeat (InterPro:IP…	4	13172577	13172597	0.096	100	42	0.011615	22	no		http://toxic.berkeley.edu/CoGe/GEvo.pl?autogo=1&prog=blastn&word_size=15&drup1=10000&drdown1=10000&drup2=10000&drdown2=10000&dsid1=34474&dsid2=34474&chr1=5&x1=21744490&x2=13172577&chr2=4&x1&num_seqs=2#	http://synteny.cnr.berkeley.edu/CoGe/GEvo.pl?autogo=1&prog=blastn;spike_len=15;accn1=AT5G53500;dr1up=10000;dr1down=0;gbstart1=1;accn2=AT5G53500;dr2up=0;dr2down=10000;gbstart2=1;num_seqs=2;hsp_overlap_limit=0;hsp_size_limit=0
AT1G11160	nucleotide binding; FUNCTIONS IN: nucleotide binding; LOCATED IN: CUL4 RING ubiquitin ligase complex; EXPRESSED IN: 15 plant structures; EXPRESSED DURING: 9 growth stages; CONTAINS InterPro DOMAIN/s: WD40 repeat-like (InterPro:IPR011046), WD40 repeat, region (InterPro:IPR017986), WD40/YVTN repeat-like (InterPro:IPR015943), WD40 repeat (InterPro:IPR001680); BEST Arabidopsis thaliana protein match …	5	2702932	2702986	3e-12	92.7	78	0.00688438	23	yes		http://toxic.berkeley.edu/CoGe/GEvo.pl?autogo=1&prog=blastn&word_size=15&drup1=10000&drdown1=10000&drup2=10000&drdown2=10000&dsid1=34474&dsid2=34474&chr1=1&x1=3733925&x2=2702932&chr2=5&x1&num_seqs=2#	http://synteny.cnr.berkeley.edu/CoGe/GEvo.pl?autogo=1&prog=blastn;spike_len=15;accn1=AT1G11160;dr1up=10000;dr1down=0;gbstart1=1;accn2=AT1G11160;dr2up=0;dr2down=10000;gbstart2=1;num_seqs=2;hsp_overlap_limit=0;hsp_size_limit=0
AT1G36070	WD-40 repeat family protein; FUNCTIONS IN: molecular_function unknown; INVOLVED IN: biological_process unknown; LOCATED IN: CUL4 RING ubiquitin ligase complex, heterotrimeric G-protein complex; EXPRESSED IN: 22 plant structures; EXPRESSED DURING: 13 growth stages; CONTAINS InterPro DOMAIN/s: WD40 repeat-like (InterPro:IPR011046), WD40 repeat, region (InterPro:IPR017986), WD40/YVTN repeat-like (In…	2	17032368	17032448	4e-13	87.9	80	0.0108799	15	yes		http://toxic.berkeley.edu/CoGe/GEvo.pl?autogo=1&prog=blastn&word_size=15&drup1=10000&drdown1=10000&drup2=10000&drdown2=10000&dsid1=34474&dsid2=34474&chr1=1&x1=13471888&x2=17032368&chr2=2&x1&num_seqs=2#	http://synteny.cnr.berkeley.edu/CoGe/GEvo.pl?autogo=1&prog=blastn;spike_len=15;accn1=AT1G36070;dr1up=10000;dr1down=0;gbstart1=1;accn2=AT1G36070;dr2up=0;dr2down=10000;gbstart2=1;num_seqs=2;hsp_overlap_limit=0;hsp_size_limit=0
AT1G60890	phosphatidylinositol-4-phosphate 5-kinase family protein; FUNCTIONS IN: 1-phosphatidylinositol-4-phosphate 5-kinase activity, phosphatidylinositol phosphate kinase activity, ATP binding; INVOLVED IN: phosphatidylinositol metabolic process; LOCATED IN: plasma membrane; EXPRESSED IN: 22 plant structures; EXPRESSED DURING: 13 growth stages; CONTAINS InterPro DOMAIN/s: Phosphatidylinositol-4-phosphat…	3	3040941	3040868	0.0001	83.8	52	0.00534155	30	yes	flankers	http://toxic.berkeley.edu/CoGe/GEvo.pl?autogo=1&prog=blastn&word_size=15&drup1=10000&drdown1=10000&drup2=10000&drdown2=10000&dsid1=34474&dsid2=34474&chr1=1&x1=22420881&x2=3040941&chr2=3&x1&num_seqs=2#	http://synteny.cnr.berkeley.edu/CoGe/GEvo.pl?autogo=1&prog=blastn;spike_len=15;accn1=AT1G60890;dr1up=10000;dr1down=0;gbstart1=1;accn2=AT1G60890;dr2up=0;dr2down=10000;gbstart2=1;num_seqs=2;hsp_overlap_limit=0;hsp_size_limit=0
AT3G15470	WD-40 repeat family protein; FUNCTIONS IN: signal transducer activity; INVOLVED IN: signal transduction; LOCATED IN: heterotrimeric G-protein complex; EXPRESSED IN: 19 plant structures; EXPRESSED DURING: 12 growth stages; CONTAINS InterPro DOMAIN/s: WD40 repeat-like (InterPro:IPR011046), WD40 repeat, region (InterPro:IPR017986), WD40/YVTN repeat-like (InterPro:IPR015943), WD40 repeat (InterPro:IP…	5	22013450	22013149	2e-36	81.6	157	0.0207097	17	yes		http://toxic.berkeley.edu/CoGe/GEvo.pl?autogo=1&prog=blastn&word_size=15&drup1=10000&drdown1=10000&drup2=10000&drdown2=10000&dsid1=34474&dsid2=34474&chr1=3&x1=5220182&x2=22013450&chr2=5&x1&num_seqs=2#	http://synteny.cnr.berkeley.edu/CoGe/GEvo.pl?autogo=1&prog=blastn;spike_len=15;accn1=AT3G15470;dr1up=10000;dr1down=0;gbstart1=1;accn2=AT3G15470;dr2up=0;dr2down=10000;gbstart2=1;num_seqs=2;hsp_overlap_limit=0;hsp_size_limit=0
AT4G12520	protease inhibitor/seed storage/lipid transfer protein (LTP) family protein; FUNCTIONS IN: lipid binding; INVOLVED IN: lipid transport; LOCATED IN: endomembrane system; CONTAINS InterPro DOMAIN/s: Bifunctional inhibitor/plant lipid transfer protein/seed storage (InterPro:IPR016140), Plant lipid transfer protein/seed storage/trypsin-alpha amylase inhibitor (InterPro:IPR003612), Plant lipid transfe…	1	4090425	4090379	4e-06	89.4	54	0.0578158	668	yes	dups; could be a dup insertion	http://toxic.berkeley.edu/CoGe/GEvo.pl?autogo=1&prog=blastn&word_size=15&drup1=10000&drdown1=10000&drup2=10000&drdown2=10000&dsid1=34474&dsid2=34474&chr1=4&x1=7421735&x2=4090425&chr2=1&x1&num_seqs=2#	http://synteny.cnr.berkeley.edu/CoGe/GEvo.pl?autogo=1&prog=blastn;spike_len=15;accn1=AT4G12520;dr1up=10000;dr1down=0;gbstart1=1;accn2=AT4G12520;dr2up=0;dr2down=10000;gbstart2=1;num_seqs=2;hsp_overlap_limit=0;hsp_size_limit=0
AT5G08260	serine carboxypeptidase-like 35 (scpl35); FUNCTIONS IN: serine-type carboxypeptidase activity; INVOLVED IN: proteolysis; LOCATED IN: endomembrane system; EXPRESSED IN: 22 plant structures; EXPRESSED DURING: 13 growth stages; CONTAINS InterPro DOMAIN/s: Peptidase S10, serine carboxypeptidase (InterPro:IPR001563), Peptidase S10, serine carboxypeptidase, active site (InterPro:IPR018202); BEST Arabid…	4	14944462	14944487	0.0001	100	52	0.00635464	21	yes		http://toxic.berkeley.edu/CoGe/GEvo.pl?autogo=1&prog=blastn&word_size=15&drup1=10000&drdown1=10000&drup2=10000&drdown2=10000&dsid1=34474&dsid2=34474&chr1=5&x1=2657152&x2=14944462&chr2=4&x1&num_seqs=2#	http://synteny.cnr.berkeley.edu/CoGe/GEvo.pl?autogo=1&prog=blastn;spike_len=15;accn1=AT5G08260;dr1up=10000;dr1down=0;gbstart1=1;accn2=AT5G08260;dr2up=0;dr2down=10000;gbstart2=1;num_seqs=2;hsp_overlap_limit=0;hsp_size_limit=0
AT5G27570	WD-40 repeat family protein; FUNCTIONS IN: signal transducer activity; INVOLVED IN: signal transduction; LOCATED IN: CUL4 RING ubiquitin ligase complex, heterotrimeric G-protein complex; CONTAINS InterPro DOMAIN/s: WD40 repeat-like (InterPro:IPR011046), WD40 repeat, region (InterPro:IPR017986), WD40/YVTN repeat-like (InterPro:IPR015943), WD40 repeat (InterPro:IPR001680); BEST Arabidopsis thaliana…	4	16042040	16041478	0	89.4	617	0.260668	18	yes		http://toxic.berkeley.edu/CoGe/GEvo.pl?autogo=1&prog=blastn&word_size=15&drup1=10000&drdown1=10000&drup2=10000&drdown2=10000&dsid1=34474&dsid2=34474&chr1=5&x1=9736134&x2=16042040&chr2=4&x1&num_seqs=2#	http://synteny.cnr.berkeley.edu/CoGe/GEvo.pl?autogo=1&prog=blastn;spike_len=15;accn1=AT5G27570;dr1up=10000;dr1down=0;gbstart1=1;accn2=AT5G27570;dr2up=0;dr2down=10000;gbstart2=1;num_seqs=2;hsp_overlap_limit=0;hsp_size_limit=0
AT5G43700	Auxin inducible protein similar to transcription factors.	1	1129053	1128737	0	85.5	252	0.111504	15	yes		http://toxic.berkeley.edu/CoGe/GEvo.pl?autogo=1&prog=blastn&word_size=15&drup1=10000&drdown1=10000&drup2=10000&drdown2=10000&dsid1=34474&dsid2=34474&chr1=5&x1=17567669&x2=1129053&chr2=1&x1&num_seqs=2#	http://synteny.cnr.berkeley.edu/CoGe/GEvo.pl?autogo=1&prog=blastn;spike_len=15;accn1=AT5G43700;dr1up=10000;dr1down=0;gbstart1=1;accn2=AT5G43700;dr2up=0;dr2down=10000;gbstart2=1;num_seqs=2;hsp_overlap_limit=0;hsp_size_limit=0
AT1G03060	Encodes a WD/BEACH domain protein involved in cell morphogenesis.	4	1164852	1162403	0	83.7	1681	0.0768984	no	n/a		http://toxic.berkeley.edu/CoGe/GEvo.pl?autogo=1&prog=blastn&word_size=15&drup1=10000&drdown1=10000&drup2=10000&drdown2=10000&dsid1=34474&dsid2=34474&chr1=1&x1=726664&x2=1164852&chr2=4&x1&num_seqs=2#	http://synteny.cnr.berkeley.edu/CoGe/GEvo.pl?autogo=1&prog=blastn;spike_len=15;accn1=AT1G03060;dr1up=10000;dr1down=0;gbstart1=1;accn2=AT1G03060;dr2up=0;dr2down=10000;gbstart2=1;num_seqs=2;hsp_overlap_limit=0;hsp_size_limit=0
AT1G04360	zinc finger (C3HC4-type RING finger) family protein; FUNCTIONS IN: protein binding, zinc ion binding; EXPRESSED IN: hypocotyl, root; CONTAINS InterPro DOMAIN/s: Zinc finger, RING-type, conserved site (InterPro:IPR017907), Zinc finger, RING-type (InterPro:IPR001841), Zinc finger, RING/FYVE/PHD-type (InterPro:IPR013083); BEST Arabidopsis thaliana protein match is: zinc finger (C3HC4-type RING finge…	5	17469420	17469571	2e-13	81.6	80	0.0308523	no	n/a		http://toxic.berkeley.edu/CoGe/GEvo.pl?autogo=1&prog=blastn&word_size=15&drup1=10000&drdown1=10000&drup2=10000&drdown2=10000&dsid1=34474&dsid2=34474&chr1=1&x1=1168811&x2=17469420&chr2=5&x1&num_seqs=2#	http://synteny.cnr.berkeley.edu/CoGe/GEvo.pl?autogo=1&prog=blastn;spike_len=15;accn1=AT1G04360;dr1up=10000;dr1down=0;gbstart1=1;accn2=AT1G04360;dr2up=0;dr2down=10000;gbstart2=1;num_seqs=2;hsp_overlap_limit=0;hsp_size_limit=0
AT1G18860	member of WRKY Transcription Factor; Group II-b	4	747044	747123	8e-16	88.8	88	0.0265781	no	n/a		http://toxic.berkeley.edu/CoGe/GEvo.pl?autogo=1&prog=blastn&word_size=15&drup1=10000&drdown1=10000&drup2=10000&drdown2=10000&dsid1=34474&dsid2=34474&chr1=1&x1=6509483&x2=747044&chr2=4&x1&num_seqs=2#	http://synteny.cnr.berkeley.edu/CoGe/GEvo.pl?autogo=1&prog=blastn;spike_len=15;accn1=AT1G18860;dr1up=10000;dr1down=0;gbstart1=1;accn2=AT1G18860;dr2up=0;dr2down=10000;gbstart2=1;num_seqs=2;hsp_overlap_limit=0;hsp_size_limit=0
AT1G20370	tRNA pseudouridine synthase family protein; FUNCTIONS IN: pseudouridine synthase activity; INVOLVED IN: tRNA processing, pseudouridine synthesis; LOCATED IN: cellular_component unknown; EXPRESSED IN: 22 plant structures; EXPRESSED DURING: 13 growth stages; CONTAINS InterPro DOMAIN/s: tRNA pseudouridine synthase (InterPro:IPR001406); BEST Arabidopsis thaliana protein match is: tRNA pseudouridine s…	2	10481001	10480982	0.2	100	40	0.0097704	no	n/a		http://toxic.berkeley.edu/CoGe/GEvo.pl?autogo=1&prog=blastn&word_size=15&drup1=10000&drdown1=10000&drup2=10000&drdown2=10000&dsid1=34474&dsid2=34474&chr1=1&x1=7053631&x2=10481001&chr2=2&x1&num_seqs=2#	http://synteny.cnr.berkeley.edu/CoGe/GEvo.pl?autogo=1&prog=blastn;spike_len=15;accn1=AT1G20370;dr1up=10000;dr1down=0;gbstart1=1;accn2=AT1G20370;dr2up=0;dr2down=10000;gbstart2=1;num_seqs=2;hsp_overlap_limit=0;hsp_size_limit=0
AT1G23530	unknown protein; FUNCTIONS IN: molecular_function unknown; INVOLVED IN: biological_process unknown; LOCATED IN: cellular_component unknown; EXPRESSED IN: 15 plant structures; EXPRESSED DURING: LP.04 four leaves visible, LP.10 ten leaves visible, petal differentiation and expansion stage; BEST Arabidopsis thaliana protein match is: unknown protein (TAIR:AT1G70470.1); Has 25 Blast hits to 25 protei…	3	4727170	4727203	0.007	91.2	44	0.0214634	no	n/a	I	http://toxic.berkeley.edu/CoGe/GEvo.pl?autogo=1&prog=blastn&word_size=15&drup1=10000&drdown1=10000&drup2=10000&drdown2=10000&dsid1=34474&dsid2=34474&chr1=1&x1=8345584&x2=4727170&chr2=3&x1&num_seqs=2#	http://synteny.cnr.berkeley.edu/CoGe/GEvo.pl?autogo=1&prog=blastn;spike_len=15;accn1=AT1G23530;dr1up=10000;dr1down=0;gbstart1=1;accn2=AT1G23530;dr2up=0;dr2down=10000;gbstart2=1;num_seqs=2;hsp_overlap_limit=0;hsp_size_limit=0
AT1G23540	protein kinase family protein; FUNCTIONS IN: protein serine/threonine kinase activity, protein tyrosine kinase activity, protein kinase activity, kinase activity, ATP binding; INVOLVED IN: protein amino acid phosphorylation; LOCATED IN: chloroplast; EXPRESSED IN: male gametophyte, flower, pollen tube; EXPRESSED DURING: L mature pollen stage, M germinated pollen stage, 4 anthesis; CONTAINS InterPr…	4	16467192	16467287	5e-06	82.3	56	0.00962199	no	n/a		http://toxic.berkeley.edu/CoGe/GEvo.pl?autogo=1&prog=blastn&word_size=15&drup1=10000&drdown1=10000&drup2=10000&drdown2=10000&dsid1=34474&dsid2=34474&chr1=1&x1=8349775&x2=16467192&chr2=4&x1&num_seqs=2#	http://synteny.cnr.berkeley.edu/CoGe/GEvo.pl?autogo=1&prog=blastn;spike_len=15;accn1=AT1G23540;dr1up=10000;dr1down=0;gbstart1=1;accn2=AT1G23540;dr2up=0;dr2down=10000;gbstart2=1;num_seqs=2;hsp_overlap_limit=0;hsp_size_limit=0
AT1G23550	Encodes a protein with similarity to RCD1 but without the WWE domain. The protein does have a PARP signature upstream of the C-terminal protein interaction domain. The PARP signature may bind NAD+ and attach the ADP-ribose-moiety from NAD+ to the target molecule. Its presence suggests a role for the protein in ADP ribosylation.	5	19450445	19450549	4e-15	86.8	86	0.0248915	no	n/a	I	http://toxic.berkeley.edu/CoGe/GEvo.pl?autogo=1&prog=blastn&word_size=15&drup1=10000&drdown1=10000&drup2=10000&drdown2=10000&dsid1=34474&dsid2=34474&chr1=1&x1=8350891&x2=19450445&chr2=5&x1&num_seqs=2#	http://synteny.cnr.berkeley.edu/CoGe/GEvo.pl?autogo=1&prog=blastn;spike_len=15;accn1=AT1G23550;dr1up=10000;dr1down=0;gbstart1=1;accn2=AT1G23550;dr2up=0;dr2down=10000;gbstart2=1;num_seqs=2;hsp_overlap_limit=0;hsp_size_limit=0
AT1G26920	unknown protein; FUNCTIONS IN: molecular_function unknown; INVOLVED IN: biological_process unknown; LOCATED IN: cellular_component unknown; EXPRESSED IN: 23 plant structures; EXPRESSED DURING: 13 growth stages; BEST Arabidopsis thaliana protein match is: unknown protein (TAIR:AT1G69760.1); Has 28 Blast hits to 28 proteins in 9 species: Archae - 0; Bacteria - 0; Metazoa - 0; Fungi - 6; Plants - 16…	2	11402015	11402034	0.085	100	40	0.0318218	no	n/a		http://toxic.berkeley.edu/CoGe/GEvo.pl?autogo=1&prog=blastn&word_size=15&drup1=10000&drdown1=10000&drup2=10000&drdown2=10000&dsid1=34474&dsid2=34474&chr1=1&x1=9329499&x2=11402015&chr2=2&x1&num_seqs=2#	http://synteny.cnr.berkeley.edu/CoGe/GEvo.pl?autogo=1&prog=blastn;spike_len=15;accn1=AT1G26920;dr1up=10000;dr1down=0;gbstart1=1;accn2=AT1G26920;dr2up=0;dr2down=10000;gbstart2=1;num_seqs=2;hsp_overlap_limit=0;hsp_size_limit=0
AT1G29280	member of WRKY Transcription Factor; Group II-e	3	21727201	21727257	2e-09	89.5	66	0.0377574	no	n/a		http://toxic.berkeley.edu/CoGe/GEvo.pl?autogo=1&prog=blastn&word_size=15&drup1=10000&drdown1=10000&drup2=10000&drdown2=10000&dsid1=34474&dsid2=34474&chr1=1&x1=10236572&x2=21727201&chr2=3&x1&num_seqs=2#	http://synteny.cnr.berkeley.edu/CoGe/GEvo.pl?autogo=1&prog=blastn;spike_len=15;accn1=AT1G29280;dr1up=10000;dr1down=0;gbstart1=1;accn2=AT1G29280;dr2up=0;dr2down=10000;gbstart2=1;num_seqs=2;hsp_overlap_limit=0;hsp_size_limit=0
AT1G29860	member of WRKY Transcription Factor; Group II-c	4	10062319	10062434	2e-18	85.3	96	0.0648211	no	n/a		http://toxic.berkeley.edu/CoGe/GEvo.pl?autogo=1&prog=blastn&word_size=15&drup1=10000&drdown1=10000&drup2=10000&drdown2=10000&dsid1=34474&dsid2=34474&chr1=1&x1=10455023&x2=10062319&chr2=4&x1&num_seqs=2#	http://synteny.cnr.berkeley.edu/CoGe/GEvo.pl?autogo=1&prog=blastn;spike_len=15;accn1=AT1G29860;dr1up=10000;dr1down=0;gbstart1=1;accn2=AT1G29860;dr2up=0;dr2down=10000;gbstart2=1;num_seqs=2;hsp_overlap_limit=0;hsp_size_limit=0
AT1G48040	catalytic/ protein serine/threonine phosphatase; FUNCTIONS IN: protein serine/threonine phosphatase activity, catalytic activity; INVOLVED IN: protein amino acid dephosphorylation; LOCATED IN: protein serine/threonine phosphatase complex; EXPRESSED IN: 23 plant structures; EXPRESSED DURING: 14 growth stages; CONTAINS InterPro DOMAIN/s: Protein phosphatase 2C, manganese/magnesium aspartate binding…	3	5893510	5893293	2e-14	79.8	84	0.0208748	no	n/a		http://toxic.berkeley.edu/CoGe/GEvo.pl?autogo=1&prog=blastn&word_size=15&drup1=10000&drdown1=10000&drup2=10000&drdown2=10000&dsid1=34474&dsid2=34474&chr1=1&x1=17725510&x2=5893510&chr2=3&x1&num_seqs=2#	http://synteny.cnr.berkeley.edu/CoGe/GEvo.pl?autogo=1&prog=blastn;spike_len=15;accn1=AT1G48040;dr1up=10000;dr1down=0;gbstart1=1;accn2=AT1G48040;dr2up=0;dr2down=10000;gbstart2=1;num_seqs=2;hsp_overlap_limit=0;hsp_size_limit=0
AT1G54730	sugar transporter, putative; FUNCTIONS IN: carbohydrate transmembrane transporter activity, sugar:hydrogen symporter activity; INVOLVED IN: transport, transmembrane transport; LOCATED IN: integral to membrane, membrane; EXPRESSED IN: 22 plant structures; EXPRESSED DURING: 13 growth stages; CONTAINS InterPro DOMAIN/s: Sugar transporter, conserved site (InterPro:IPR005829), General substrate transp…	3	1459005	1458974	0.002	93.8	48	0.0106952	no	n/a		http://toxic.berkeley.edu/CoGe/GEvo.pl?autogo=1&prog=blastn&word_size=15&drup1=10000&drdown1=10000&drup2=10000&drdown2=10000&dsid1=34474&dsid2=34474&chr1=1&x1=20428503&x2=1459005&chr2=3&x1&num_seqs=2#	http://synteny.cnr.berkeley.edu/CoGe/GEvo.pl?autogo=1&prog=blastn;spike_len=15;accn1=AT1G54730;dr1up=10000;dr1down=0;gbstart1=1;accn2=AT1G54730;dr2up=0;dr2down=10000;gbstart2=1;num_seqs=2;hsp_overlap_limit=0;hsp_size_limit=0
AT1G55650	high mobility group (HMG1/2) family protein / ARID/BRIGHT DNA-binding domain-containing protein; FUNCTIONS IN: transcription factor activity; LOCATED IN: chloroplast; CONTAINS InterPro DOMAIN/s: High mobility group, superfamily (InterPro:IPR009071), High mobility group, HMG1/HMG2 (InterPro:IPR000910), AT-rich interaction region (InterPro:IPR001606); BEST Arabidopsis thaliana protein match is: hig…	3	4337155	4337082	4e-12	87.8	76	0.0187933	no	n/a		http://toxic.berkeley.edu/CoGe/GEvo.pl?autogo=1&prog=blastn&word_size=15&drup1=10000&drdown1=10000&drup2=10000&drdown2=10000&dsid1=34474&dsid2=34474&chr1=1&x1=20800006&x2=4337155&chr2=3&x1&num_seqs=2#	http://synteny.cnr.berkeley.edu/CoGe/GEvo.pl?autogo=1&prog=blastn;spike_len=15;accn1=AT1G55650;dr1up=10000;dr1down=0;gbstart1=1;accn2=AT1G55650;dr2up=0;dr2down=10000;gbstart2=1;num_seqs=2;hsp_overlap_limit=0;hsp_size_limit=0
AT1G58230	WD-40 repeat family protein / beige-related; INVOLVED IN: signal transduction; LOCATED IN: mitochondrion; EXPRESSED IN: 23 plant structures; EXPRESSED DURING: 13 growth stages; CONTAINS InterPro DOMAIN/s: WD40 repeat-like (InterPro:IPR011046), Beige/BEACH (InterPro:IPR000409), WD40 repeat, region (InterPro:IPR017986), WD40/YVTN repeat-like (InterPro:IPR015943), WD40 repeat (InterPro:IPR001680); B…	5	6535251	6535271	0.13	100	42	0.00413386	no	n/a		http://toxic.berkeley.edu/CoGe/GEvo.pl?autogo=1&prog=blastn&word_size=15&drup1=10000&drdown1=10000&drup2=10000&drdown2=10000&dsid1=34474&dsid2=34474&chr1=1&x1=21577371&x2=6535251&chr2=5&x1&num_seqs=2#	http://synteny.cnr.berkeley.edu/CoGe/GEvo.pl?autogo=1&prog=blastn;spike_len=15;accn1=AT1G58230;dr1up=10000;dr1down=0;gbstart1=1;accn2=AT1G58230;dr2up=0;dr2down=10000;gbstart2=1;num_seqs=2;hsp_overlap_limit=0;hsp_size_limit=0
AT1G58330	ZW2; BEST Arabidopsis thaliana protein match is: transcription factor-related (TAIR:AT1G09950.1); Has 353 Blast hits to 352 proteins in 27 species: Archae - 0; Bacteria - 0; Metazoa - 0; Fungi - 0; Plants - 353; Viruses - 0; Other Eukaryotes - 0 (source: NCBI BLink).	4	12168406	12168387	0.088	100	40	0.0232693	no	n/a		http://toxic.berkeley.edu/CoGe/GEvo.pl?autogo=1&prog=blastn&word_size=15&drup1=10000&drdown1=10000&drup2=10000&drdown2=10000&dsid1=34474&dsid2=34474&chr1=1&x1=21644795&x2=12168406&chr2=4&x1&num_seqs=2#	http://synteny.cnr.berkeley.edu/CoGe/GEvo.pl?autogo=1&prog=blastn;spike_len=15;accn1=AT1G58330;dr1up=10000;dr1down=0;gbstart1=1;accn2=AT1G58330;dr2up=0;dr2down=10000;gbstart2=1;num_seqs=2;hsp_overlap_limit=0;hsp_size_limit=0
AT1G61210	expressed protein	5	24038916	24038670	0	96.8	426	0.0294606	no	n/a		http://toxic.berkeley.edu/CoGe/GEvo.pl?autogo=1&prog=blastn&word_size=15&drup1=10000&drdown1=10000&drup2=10000&drdown2=10000&dsid1=34474&dsid2=34474&chr1=1&x1=22568177&x2=24038916&chr2=5&x1&num_seqs=2#	http://synteny.cnr.berkeley.edu/CoGe/GEvo.pl?autogo=1&prog=blastn;spike_len=15;accn1=AT1G61210;dr1up=10000;dr1down=0;gbstart1=1;accn2=AT1G61210;dr2up=0;dr2down=10000;gbstart2=1;num_seqs=2;hsp_overlap_limit=0;hsp_size_limit=0
AT1G69310	member of WRKY Transcription Factor; Group II-c	2	19412922	19412838	1e-13	87.1	82	0.0366399	no	n/a		http://toxic.berkeley.edu/CoGe/GEvo.pl?autogo=1&prog=blastn&word_size=15&drup1=10000&drdown1=10000&drup2=10000&drdown2=10000&dsid1=34474&dsid2=34474&chr1=1&x1=26060503&x2=19412922&chr2=2&x1&num_seqs=2#	http://synteny.cnr.berkeley.edu/CoGe/GEvo.pl?autogo=1&prog=blastn;spike_len=15;accn1=AT1G69310;dr1up=10000;dr1down=0;gbstart1=1;accn2=AT1G69310;dr2up=0;dr2down=10000;gbstart2=1;num_seqs=2;hsp_overlap_limit=0;hsp_size_limit=0
AT1G69810	member of WRKY Transcription Factor; Group II-b	4	747611	747642	3e-06	96.9	56	0.0188806	no	n/a		http://toxic.berkeley.edu/CoGe/GEvo.pl?autogo=1&prog=blastn&word_size=15&drup1=10000&drdown1=10000&drup2=10000&drdown2=10000&dsid1=34474&dsid2=34474&chr1=1&x1=26282781&x2=747611&chr2=4&x1&num_seqs=2#	http://synteny.cnr.berkeley.edu/CoGe/GEvo.pl?autogo=1&prog=blastn;spike_len=15;accn1=AT1G69810;dr1up=10000;dr1down=0;gbstart1=1;accn2=AT1G69810;dr2up=0;dr2down=10000;gbstart2=1;num_seqs=2;hsp_overlap_limit=0;hsp_size_limit=0
AT1G69990	leucine-rich repeat transmembrane protein kinase, putative; FUNCTIONS IN: protein serine/threonine kinase activity, kinase activity, ATP binding; INVOLVED IN: transmembrane receptor protein tyrosine kinase signaling pathway, protein amino acid phosphorylation; LOCATED IN: cellular_component unknown; EXPRESSED IN: 18 plant structures; EXPRESSED DURING: 6 growth stages; CONTAINS InterPro DOMAIN/s: …	3	17076529	17076484	8e-10	93.5	68	0.0193127	no	n/a		http://toxic.berkeley.edu/CoGe/GEvo.pl?autogo=1&prog=blastn&word_size=15&drup1=10000&drdown1=10000&drup2=10000&drdown2=10000&dsid1=34474&dsid2=34474&chr1=1&x1=26365673&x2=17076529&chr2=3&x1&num_seqs=2#	http://synteny.cnr.berkeley.edu/CoGe/GEvo.pl?autogo=1&prog=blastn;spike_len=15;accn1=AT1G69990;dr1up=10000;dr1down=0;gbstart1=1;accn2=AT1G69990;dr2up=0;dr2down=10000;gbstart2=1;num_seqs=2;hsp_overlap_limit=0;hsp_size_limit=0
AT1G70100	unknown protein; FUNCTIONS IN: molecular_function unknown; INVOLVED IN: biological_process unknown; LOCATED IN: cellular_component unknown; EXPRESSED IN: 22 plant structures; EXPRESSED DURING: 13 growth stages; BEST Arabidopsis thaliana protein match is: unknown protein (TAIR:AT1G24160.1); Has 2760 Blast hits to 2129 proteins in 250 species: Archae - 9; Bacteria - 384; Metazoa - 1180; Fungi - 217…	2	4814097	4814117	0.075	100	42	0.00729547	no	n/a		http://toxic.berkeley.edu/CoGe/GEvo.pl?autogo=1&prog=blastn&word_size=15&drup1=10000&drdown1=10000&drup2=10000&drdown2=10000&dsid1=34474&dsid2=34474&chr1=1&x1=26406783&x2=4814097&chr2=2&x1&num_seqs=2#	http://synteny.cnr.berkeley.edu/CoGe/GEvo.pl?autogo=1&prog=blastn;spike_len=15;accn1=AT1G70100;dr1up=10000;dr1down=0;gbstart1=1;accn2=AT1G70100;dr2up=0;dr2down=10000;gbstart2=1;num_seqs=2;hsp_overlap_limit=0;hsp_size_limit=0
AT1G72870	disease resistance protein (TIR-NBS class), putative; FUNCTIONS IN: transmembrane receptor activity, ATP binding; INVOLVED IN: signal transduction, defense response, apoptosis, innate immune response; LOCATED IN: intrinsic to membrane; EXPRESSED IN: stem, sperm cell, root; CONTAINS InterPro DOMAIN/s: NB-ARC (InterPro:IPR002182), Toll-Interleukin receptor (InterPro:IPR000157); BEST Arabidopsis tha…	4	2793639	2793680	2e-07	95.2	60	0.0222222	no	n/a		http://toxic.berkeley.edu/CoGe/GEvo.pl?autogo=1&prog=blastn&word_size=15&drup1=10000&drdown1=10000&drup2=10000&drdown2=10000&dsid1=34474&dsid2=34474&chr1=1&x1=27425415&x2=2793639&chr2=4&x1&num_seqs=2#	http://synteny.cnr.berkeley.edu/CoGe/GEvo.pl?autogo=1&prog=blastn;spike_len=15;accn1=AT1G72870;dr1up=10000;dr1down=0;gbstart1=1;accn2=AT1G72870;dr2up=0;dr2down=10000;gbstart2=1;num_seqs=2;hsp_overlap_limit=0;hsp_size_limit=0
AT1G78070	similar to WD-40 repeat family protein [Arabidopsis thaliana] (TAIR:AT1G36070.1); similar to unnamed protein product [Vitis vinifera] (GB:CAO61740.1); contains InterPro domain WD40 repeat-like (InterPro:IPR011046); contains InterPro domain WD40/YVTN repeat-like (InterPro:IPR015943); contains InterPro domain WD40 repeat (InterPro:IPR001680)	3	4333130	4333173	0.002	88.6	48	0.0118285	no	n/a		http://toxic.berkeley.edu/CoGe/GEvo.pl?autogo=1&prog=blastn&word_size=15&drup1=10000&drdown1=10000&drup2=10000&drdown2=10000&dsid1=34474&dsid2=34474&chr1=1&x1=29361789&x2=4333130&chr2=3&x1&num_seqs=2#	http://synteny.cnr.berkeley.edu/CoGe/GEvo.pl?autogo=1&prog=blastn;spike_len=15;accn1=AT1G78070;dr1up=10000;dr1down=0;gbstart1=1;accn2=AT1G78070;dr2up=0;dr2down=10000;gbstart2=1;num_seqs=2;hsp_overlap_limit=0;hsp_size_limit=0
AT2G22950	calcium-transporting ATPase, plasma membrane-type, putative / Ca2+-ATPase, putative (ACA7); FUNCTIONS IN: calmodulin binding, calcium-transporting ATPase activity; INVOLVED IN: calcium ion transport, cation transport, metabolic process, ATP biosynthetic process; LOCATED IN: membrane; EXPRESSED IN: leaf whorl, petal, male gametophyte, flower, pollen tube; EXPRESSED DURING: L mature pollen stage, 4…	4	17686364	17684415	0	84.5	1465	0.209405	no	n/a	I	http://toxic.berkeley.edu/CoGe/GEvo.pl?autogo=1&prog=blastn&word_size=15&drup1=10000&drdown1=10000&drup2=10000&drdown2=10000&dsid1=34474&dsid2=34474&chr1=2&x1=9773207&x2=17686364&chr2=4&x1&num_seqs=2#	http://synteny.cnr.berkeley.edu/CoGe/GEvo.pl?autogo=1&prog=blastn;spike_len=15;accn1=AT2G22950;dr1up=10000;dr1down=0;gbstart1=1;accn2=AT2G22950;dr2up=0;dr2down=10000;gbstart2=1;num_seqs=2;hsp_overlap_limit=0;hsp_size_limit=0
AT2G23320	Encodes WRKY DNA-binding protein 15 (WRKY15).	4	15290433	15290334	2e-13	85	80	0.028021	no	n/a		http://toxic.berkeley.edu/CoGe/GEvo.pl?autogo=1&prog=blastn&word_size=15&drup1=10000&drdown1=10000&drup2=10000&drdown2=10000&dsid1=34474&dsid2=34474&chr1=2&x1=9932013&x2=15290433&chr2=4&x1&num_seqs=2#	http://synteny.cnr.berkeley.edu/CoGe/GEvo.pl?autogo=1&prog=blastn;spike_len=15;accn1=AT2G23320;dr1up=10000;dr1down=0;gbstart1=1;accn2=AT2G23320;dr2up=0;dr2down=10000;gbstart2=1;num_seqs=2;hsp_overlap_limit=0;hsp_size_limit=0
AT3G21160	mannosyl-oligosaccharide 1,2-alpha-mannosidase, putative; FUNCTIONS IN: mannosyl-oligosaccharide 1,2-alpha-mannosidase activity, calcium ion binding; LOCATED IN: Golgi apparatus; EXPRESSED IN: 24 plant structures; EXPRESSED DURING: 15 growth stages; CONTAINS InterPro DOMAIN/s: Glycoside hydrolase, family 47 (InterPro:IPR001382); BEST Arabidopsis thaliana protein match is: mannosyl-oligosaccharide…	1	19132481	19132298	0	91.8	246	0.0276436	no	n/a	I	http://toxic.berkeley.edu/CoGe/GEvo.pl?autogo=1&prog=blastn&word_size=15&drup1=10000&drdown1=10000&drup2=10000&drdown2=10000&dsid1=34474&dsid2=34474&chr1=3&x1=7418416&x2=19132481&chr2=1&x1&num_seqs=2#	http://synteny.cnr.berkeley.edu/CoGe/GEvo.pl?autogo=1&prog=blastn;spike_len=15;accn1=AT3G21160;dr1up=10000;dr1down=0;gbstart1=1;accn2=AT3G21160;dr2up=0;dr2down=10000;gbstart2=1;num_seqs=2;hsp_overlap_limit=0;hsp_size_limit=0
AT3G26960	unknown protein; FUNCTIONS IN: molecular_function unknown; INVOLVED IN: biological_process unknown; LOCATED IN: endomembrane system; EXPRESSED IN: 21 plant structures; EXPRESSED DURING: 13 growth stages; BEST Arabidopsis thaliana protein match is: unknown protein (TAIR:AT5G41050.1); Has 49 Blast hits to 49 proteins in 13 species: Archae - 0; Bacteria - 0; Metazoa - 0; Fungi - 0; Plants - 49; Viru…	5	16451208	16451138	1e-10	87.3	70	0.0402994	no	n/a		http://toxic.berkeley.edu/CoGe/GEvo.pl?autogo=1&prog=blastn&word_size=15&drup1=10000&drdown1=10000&drup2=10000&drdown2=10000&dsid1=34474&dsid2=34474&chr1=3&x1=9946816&x2=16451208&chr2=5&x1&num_seqs=2#	http://synteny.cnr.berkeley.edu/CoGe/GEvo.pl?autogo=1&prog=blastn;spike_len=15;accn1=AT3G26960;dr1up=10000;dr1down=0;gbstart1=1;accn2=AT3G26960;dr2up=0;dr2down=10000;gbstart2=1;num_seqs=2;hsp_overlap_limit=0;hsp_size_limit=0
AT3G46020	RNA-binding protein, putative; FUNCTIONS IN: RNA binding, nucleotide binding, nucleic acid binding; INVOLVED IN: biological_process unknown; LOCATED IN: cellular_component unknown; EXPRESSED IN: 17 plant structures; EXPRESSED DURING: 12 growth stages; CONTAINS InterPro DOMAIN/s: RNA recognition motif, RNP-1 (InterPro:IPR000504), Nucleotide-binding, alpha-beta plait (InterPro:IPR012677); BEST Arab…	5	24131107	24131186	2e-11	86.2	72	0.04273	no	n/a		http://toxic.berkeley.edu/CoGe/GEvo.pl?autogo=1&prog=blastn&word_size=15&drup1=10000&drdown1=10000&drup2=10000&drdown2=10000&dsid1=34474&dsid2=34474&chr1=3&x1=16924335&x2=24131107&chr2=5&x1&num_seqs=2#	http://synteny.cnr.berkeley.edu/CoGe/GEvo.pl?autogo=1&prog=blastn;spike_len=15;accn1=AT3G46020;dr1up=10000;dr1down=0;gbstart1=1;accn2=AT3G46020;dr2up=0;dr2down=10000;gbstart2=1;num_seqs=2;hsp_overlap_limit=0;hsp_size_limit=0
AT4G11920	Encodes a putative activator of the anaphase-promoting complex/cyclosome. Promotes exit from the cell cycle and entry into the endocycle leading to endoreduplication.	1	25156773	25156800	0.3	92.9	40	0.00684229	no	n/a		http://toxic.berkeley.edu/CoGe/GEvo.pl?autogo=1&prog=blastn&word_size=15&drup1=10000&drdown1=10000&drup2=10000&drdown2=10000&dsid1=34474&dsid2=34474&chr1=4&x1=7163320&x2=25156773&chr2=1&x1&num_seqs=2#	http://synteny.cnr.berkeley.edu/CoGe/GEvo.pl?autogo=1&prog=blastn;spike_len=15;accn1=AT4G11920;dr1up=10000;dr1down=0;gbstart1=1;accn2=AT4G11920;dr2up=0;dr2down=10000;gbstart2=1;num_seqs=2;hsp_overlap_limit=0;hsp_size_limit=0
AT4G25830	integral membrane family protein; FUNCTIONS IN: molecular_function unknown; INVOLVED IN: biological_process unknown; LOCATED IN: endomembrane system; EXPRESSED IN: 22 plant structures; EXPRESSED DURING: 13 growth stages; CONTAINS InterPro DOMAIN/s: Uncharacterised protein family UPF0497, trans-membrane plant (InterPro:IPR006702), Uncharacterised protein family UPF0497, trans-membrane plant subgro…	3	1233585	1233564	0.009	100	44	0.0159594	no	n/a		http://toxic.berkeley.edu/CoGe/GEvo.pl?autogo=1&prog=blastn&word_size=15&drup1=10000&drdown1=10000&drup2=10000&drdown2=10000&dsid1=34474&dsid2=34474&chr1=4&x1=13133538&x2=1233585&chr2=3&x1&num_seqs=2#	http://synteny.cnr.berkeley.edu/CoGe/GEvo.pl?autogo=1&prog=blastn;spike_len=15;accn1=AT4G25830;dr1up=10000;dr1down=0;gbstart1=1;accn2=AT4G25830;dr2up=0;dr2down=10000;gbstart2=1;num_seqs=2;hsp_overlap_limit=0;hsp_size_limit=0
AT5G11190	encodes a member of the ERF (ethylene response factor) subfamily B-6 of ERF/AP2 transcription factor family. The protein contains one AP2 domain. There are 12 members in this subfamily including RAP2.11.	1	5283604	5283686	1e-10	85.5	70	0.0351759	no	n/a	I	http://toxic.berkeley.edu/CoGe/GEvo.pl?autogo=1&prog=blastn&word_size=15&drup1=10000&drdown1=10000&drup2=10000&drdown2=10000&dsid1=34474&dsid2=34474&chr1=5&x1=3564977&x2=5283604&chr2=1&x1&num_seqs=2#	http://synteny.cnr.berkeley.edu/CoGe/GEvo.pl?autogo=1&prog=blastn;spike_len=15;accn1=AT5G11190;dr1up=10000;dr1down=0;gbstart1=1;accn2=AT5G11190;dr2up=0;dr2down=10000;gbstart2=1;num_seqs=2;hsp_overlap_limit=0;hsp_size_limit=0
AT5G25390	encodes a member of the ERF (ethylene response factor) subfamily B-6 of ERF/AP2 transcription factor family. The protein contains one AP2 domain. There are 12 members in this subfamily including RAP2.11.	1	5283600	5283685	4e-17	88.4	92	0.0605263	no	n/a		http://toxic.berkeley.edu/CoGe/GEvo.pl?autogo=1&prog=blastn&word_size=15&drup1=10000&drdown1=10000&drup2=10000&drdown2=10000&dsid1=34474&dsid2=34474&chr1=5&x1=8821229&x2=5283600&chr2=1&x1&num_seqs=2#	http://synteny.cnr.berkeley.edu/CoGe/GEvo.pl?autogo=1&prog=blastn;spike_len=15;accn1=AT5G25390;dr1up=10000;dr1down=0;gbstart1=1;accn2=AT5G25390;dr2up=0;dr2down=10000;gbstart2=1;num_seqs=2;hsp_overlap_limit=0;hsp_size_limit=0
AT5G27060	Receptor Like Protein 53 (AtRLP53); FUNCTIONS IN: protein binding, kinase activity; INVOLVED IN: signal transduction, defense response; LOCATED IN: endomembrane system; CONTAINS InterPro DOMAIN/s: Leucine-rich repeat, N-terminal (InterPro:IPR013210), Leucine-rich repeat (InterPro:IPR001611); BEST Arabidopsis thaliana protein match is: AtRLP34 (Receptor Like Protein 34); kinase/ protein binding (T…	3	3453847	3450994	0	90	3388	0.594699	no	n/a	I	http://toxic.berkeley.edu/CoGe/GEvo.pl?autogo=1&prog=blastn&word_size=15&drup1=10000&drdown1=10000&drup2=10000&drdown2=10000&dsid1=34474&dsid2=34474&chr1=5&x1=9525410&x2=3453847&chr2=3&x1&num_seqs=2#	http://synteny.cnr.berkeley.edu/CoGe/GEvo.pl?autogo=1&prog=blastn;spike_len=15;accn1=AT5G27060;dr1up=10000;dr1down=0;gbstart1=1;accn2=AT5G27060;dr2up=0;dr2down=10000;gbstart2=1;num_seqs=2;hsp_overlap_limit=0;hsp_size_limit=0
AT5G27080	WD-40 repeat family protein; FUNCTIONS IN: signal transducer activity; INVOLVED IN: signal transduction; LOCATED IN: CUL4 RING ubiquitin ligase complex, heterotrimeric G-protein complex; CONTAINS InterPro DOMAIN/s: WD40 repeat-like (InterPro:IPR011046), WD40 repeat, region (InterPro:IPR017986), WD40/YVTN repeat-like (InterPro:IPR015943), WD40 repeat (InterPro:IPR001680); BEST Arabidopsis thaliana…	4	16042054	16041478	0	87.9	565	0.195502	no	n/a	I	http://toxic.berkeley.edu/CoGe/GEvo.pl?autogo=1&prog=blastn&word_size=15&drup1=10000&drdown1=10000&drup2=10000&drdown2=10000&dsid1=34474&dsid2=34474&chr1=5&x1=9531084&x2=16042054&chr2=4&x1&num_seqs=2#	http://synteny.cnr.berkeley.edu/CoGe/GEvo.pl?autogo=1&prog=blastn;spike_len=15;accn1=AT5G27080;dr1up=10000;dr1down=0;gbstart1=1;accn2=AT5G27080;dr2up=0;dr2down=10000;gbstart2=1;num_seqs=2;hsp_overlap_limit=0;hsp_size_limit=0
AT5G52820	WD-40 repeat family protein / notchless protein, putative; FUNCTIONS IN: nucleotide binding; LOCATED IN: CUL4 RING ubiquitin ligase complex; EXPRESSED IN: 22 plant structures; EXPRESSED DURING: 13 growth stages; CONTAINS InterPro DOMAIN/s: WD40 repeat-like (InterPro:IPR011046), NLE (InterPro:IPR012972), WD40 repeat, region (InterPro:IPR017986), WD40/YVTN repeat-like (InterPro:IPR015943), WD40 rep…	1	20074234	20074215	0.3	100	40	0.00777605	no	n/a		http://toxic.berkeley.edu/CoGe/GEvo.pl?autogo=1&prog=blastn&word_size=15&drup1=10000&drdown1=10000&drup2=10000&drdown2=10000&dsid1=34474&dsid2=34474&chr1=5&x1=21418575&x2=20074234&chr2=1&x1&num_seqs=2#	http://synteny.cnr.berkeley.edu/CoGe/GEvo.pl?autogo=1&prog=blastn;spike_len=15;accn1=AT5G52820;dr1up=10000;dr1down=0;gbstart1=1;accn2=AT5G52820;dr2up=0;dr2down=10000;gbstart2=1;num_seqs=2;hsp_overlap_limit=0;hsp_size_limit=0
AT5G56420	F-box family protein; FUNCTIONS IN: molecular_function unknown; INVOLVED IN: biological_process unknown; LOCATED IN: cellular_component unknown; CONTAINS InterPro DOMAIN/s: Cyclin-like F-box (InterPro:IPR001810), FBD (InterPro:IPR013596), FBD-like (InterPro:IPR006566), Leucine-rich repeat 2 (InterPro:IPR013101); BEST Arabidopsis thaliana protein match is: F-box family protein (TAIR:AT1G32375.1); …	3	3685593	3685551	1e-05	90.7	54	0.0127539	no	n/a	I	http://toxic.berkeley.edu/CoGe/GEvo.pl?autogo=1&prog=blastn&word_size=15&drup1=10000&drdown1=10000&drup2=10000&drdown2=10000&dsid1=34474&dsid2=34474&chr1=5&x1=22869966&x2=3685593&chr2=3&x1&num_seqs=2#	http://synteny.cnr.berkeley.edu/CoGe/GEvo.pl?autogo=1&prog=blastn;spike_len=15;accn1=AT5G56420;dr1up=10000;dr1down=0;gbstart1=1;accn2=AT5G56420;dr2up=0;dr2down=10000;gbstart2=1;num_seqs=2;hsp_overlap_limit=0;hsp_size_limit=0
AT5G63010	WD-40 repeat family protein; FUNCTIONS IN: nucleotide binding; INVOLVED IN: biological_process unknown; LOCATED IN: CUL4 RING ubiquitin ligase complex; EXPRESSED IN: 22 plant structures; EXPRESSED DURING: 9 growth stages; CONTAINS InterPro DOMAIN/s: WD40 repeat-like (InterPro:IPR011046), WD40 repeat, region (InterPro:IPR017986), WD40/YVTN repeat-like (InterPro:IPR015943), WD40 repeat (InterPro:IP…	2	10108959	10108935	0.036	96	42	0.0146905	no	n/a		http://toxic.berkeley.edu/CoGe/GEvo.pl?autogo=1&prog=blastn&word_size=15&drup1=10000&drdown1=10000&drup2=10000&drdown2=10000&dsid1=34474&dsid2=34474&chr1=5&x1=25298940&x2=10108959&chr2=2&x1&num_seqs=2#	http://synteny.cnr.berkeley.edu/CoGe/GEvo.pl?autogo=1&prog=blastn;spike_len=15;accn1=AT5G63010;dr1up=10000;dr1down=0;gbstart1=1;accn2=AT5G63010;dr2up=0;dr2down=10000;gbstart2=1;num_seqs=2;hsp_overlap_limit=0;hsp_size_limit=0
AT5G67320	Encodes a WD-40 protein involved in histone deacetylation in response to abiotic stress.Identified in a screen for mutations with altered expression of stress induced genes. Functions as a repressor of cold tolerance induced genes. Loss of function mutants are hypersensitive to freezing.	3	17564423	17564443	0.098	100	42	0.00802906	no	n/a		http://toxic.berkeley.edu/CoGe/GEvo.pl?autogo=1&prog=blastn&word_size=15&drup1=10000&drdown1=10000&drup2=10000&drdown2=10000&dsid1=34474&dsid2=34474&chr1=5&x1=26875629&x2=17564423&chr2=3&x1&num_seqs=2#	http://synteny.cnr.berkeley.edu/CoGe/GEvo.pl?autogo=1&prog=blastn;spike_len=15;accn1=AT5G67320;dr1up=10000;dr1down=0;gbstart1=1;accn2=AT5G67320;dr2up=0;dr2down=10000;gbstart2=1;num_seqs=2;hsp_overlap_limit=0;hsp_size_limit=0
