# Supplementary material for: Transposed Genes in Arabidopsis Are Often Associated with Flanking Repeats
Source: PLoS Genet. 2010 May 13;6(5):e1000949. doi: 10.1371/journal.pgen.1000949 (PMC2869330; doi:10.1371/journal.pgen.1000949)
Supplement: Table S4 — All genes within the A. thaliana genome that are flanked by direct repeats, according to our algorithm described in Methods. The GEvo link is provided in Column K. (1.67 MB XLS) [file pgen.1000949.s005.xls]

## Sheet: Sheet 1 - Table 1
chr	accn	Gene model description	n_repeats	left_start	left_stop	right_start	right_stop	evalue	bitscore	link
3	AT3G10900	(1-4)-beta-mannan endohydrolase, putative; FUNCTIONS IN: cation binding, hydrolase activity, hydrolyzing O-glycosyl compounds, catalytic activity; INVOLVED IN: carbohydrate metabolic process; LOCATED IN: endomembrane system; CONTAINS InterPro DOMAIN/s: Glycoside hydrolase, catalytic core (InterPro:IPR017853), Glycoside hydrolase, family 5 (InterPro:IPR001547), Glycoside hydrolase, family 5, conse…	9	3409009	3409150	3412079	3412226	2e-34	133	http://toxic.berkeley.edu/CoGe/GEvo.pl?prog=blastn;spike_len=15;accn1=AT3G10900;dr1up=1;dr1down=2000;autogo=1;accn2=AT3G10900;dr2up=2000;dr2down=1;num_seqs=2
1	AT1G22290	14-3-3 protein GF14, putative (GRF10); FUNCTIONS IN: protein phosphorylated amino acid binding; EXPRESSED IN: pedicel, flower, root, pollen tube; EXPRESSED DURING: 4 anthesis, petal differentiation and expansion stage; CONTAINS InterPro DOMAIN/s: 14-3-3 protein (InterPro:IPR000308); BEST Arabidopsis thaliana protein match is: GRF10 (GENERAL REGULATORY FACTOR 10); ATP binding / protein binding / p…	7	7876404	7876438	7879100	7879134	7e-08	44.9	http://toxic.berkeley.edu/CoGe/GEvo.pl?prog=blastn;spike_len=15;accn1=AT1G22290;dr1up=1;dr1down=2000;autogo=1;accn2=AT1G22290;dr2up=2000;dr2down=1;num_seqs=2
5	AT5G12020	17.6 KDA CLASS II HEAT SHOCK PROTEIN (HSP17.6II); INVOLVED IN: response to heat; LOCATED IN: cellular_component unknown; EXPRESSED IN: 9 plant structures; EXPRESSED DURING: M germinated pollen stage, 4 anthesis, C globular stage, petal differentiation and expansion stage; CONTAINS InterPro DOMAIN/s: Heat shock protein Hsp20 (InterPro:IPR002068), HSP20-like chaperone (InterPro:IPR008978); BEST Ara…	5	3881887	3881925	3883846	3883885	0.0002	33.4	http://toxic.berkeley.edu/CoGe/GEvo.pl?prog=blastn;spike_len=15;accn1=AT5G12020;dr1up=1;dr1down=2000;autogo=1;accn2=AT5G12020;dr2up=2000;dr2down=1;num_seqs=2
3	AT3G49630	2-oxoacid-dependent oxidase, putative; FUNCTIONS IN: oxidoreductase activity, iron ion binding; INVOLVED IN: aging, cellular response to starvation; LOCATED IN: endomembrane system; EXPRESSED IN: stem, root, carpel; EXPRESSED DURING: petal differentiation and expansion stage; CONTAINS InterPro DOMAIN/s: Isopenicillin N synthase (InterPro:IPR002283), 2OG-Fe(II) oxygenase (InterPro:IPR005123); BEST…	2	18407790	18407822	18411328	18411360	1e-13	64.1	http://toxic.berkeley.edu/CoGe/GEvo.pl?prog=blastn;spike_len=15;accn1=AT3G49630;dr1up=1;dr1down=2000;autogo=1;accn2=AT3G49630;dr2up=2000;dr2down=1;num_seqs=2
1	AT1G14130	2-oxoglutarate-dependent dioxygenase, putative; FUNCTIONS IN: oxidoreductase activity, acting on paired donors, with incorporation or reduction of molecular oxygen, 2-oxoglutarate as one donor, and incorporation of one atom each of oxygen into both donors, oxidoreductase activity; INVOLVED IN: biological_process unknown; LOCATED IN: nucleus; EXPRESSED IN: 23 plant structures; EXPRESSED DURING: 13…	8	4834994	4835026	4837470	4837502	3e-10	52.6	http://toxic.berkeley.edu/CoGe/GEvo.pl?prog=blastn;spike_len=15;accn1=AT1G14130;dr1up=1;dr1down=2000;autogo=1;accn2=AT1G14130;dr2up=2000;dr2down=1;num_seqs=2
4	AT4G27140	2S seed storage protein 1 / 2S albumin storage protein / NWMU1-2S albumin 1; FUNCTIONS IN: lipid binding, nutrient reservoir activity; INVOLVED IN: lipid transport; LOCATED IN: endomembrane system; EXPRESSED IN: shoot apex, leaf apex, leaf; EXPRESSED DURING: LP.06 six leaves visible; CONTAINS InterPro DOMAIN/s: Bifunctional trypsin/alpha-amylase inhibitor (InterPro:IPR013771), Bifunctional inhibi…	7	13607258	13607308	13609270	13609319	2e-12	60.3	http://toxic.berkeley.edu/CoGe/GEvo.pl?prog=blastn;spike_len=15;accn1=AT4G27140;dr1up=1;dr1down=2000;autogo=1;accn2=AT4G27140;dr2up=2000;dr2down=1;num_seqs=2
3	AT3G12430	3'-5' exonuclease/ nucleic acid binding; FUNCTIONS IN: 3'-5' exonuclease activity, nucleic acid binding; INVOLVED IN: nucleobase, nucleoside, nucleotide and nucleic acid metabolic process; LOCATED IN: intracellular; CONTAINS InterPro DOMAIN/s: Polynucleotidyl transferase, Ribonuclease H fold (InterPro:IPR012337), 3&apos;-5&apos; exonuclease (InterPro:IPR002562); BEST Arabidopsis thaliana protein …	10	3949000	3949101	3950624	3950733	3e-14	66.1	http://toxic.berkeley.edu/CoGe/GEvo.pl?prog=blastn;spike_len=15;accn1=AT3G12430;dr1up=1;dr1down=2000;autogo=1;accn2=AT3G12430;dr2up=2000;dr2down=1;num_seqs=2
3	AT3G12460	3'-5' exonuclease/ nucleic acid binding; FUNCTIONS IN: 3'-5' exonuclease activity, nucleic acid binding; INVOLVED IN: nucleobase, nucleoside, nucleotide and nucleic acid metabolic process; LOCATED IN: intracellular; EXPRESSED IN: 9 plant structures; EXPRESSED DURING: 4 anthesis, F mature embryo stage, petal differentiation and expansion stage, D bilateral stage, E expanded cotyledon stage; CONTAI…	2	3954061	3954164	3955493	3955588	3e-18	79.5	http://toxic.berkeley.edu/CoGe/GEvo.pl?prog=blastn;spike_len=15;accn1=AT3G12460;dr1up=1;dr1down=2000;autogo=1;accn2=AT3G12460;dr2up=2000;dr2down=1;num_seqs=2
3	AT3G10610	40S ribosomal protein S17 (RPS17C); FUNCTIONS IN: structural constituent of ribosome; INVOLVED IN: translation; LOCATED IN: cytosolic small ribosomal subunit, cytosolic ribosome, ribosome; EXPRESSED IN: 22 plant structures; EXPRESSED DURING: 13 growth stages; CONTAINS InterPro DOMAIN/s: Ribosomal protein S17e (InterPro:IPR001210), Ribosomal protein S17e, conserved site (InterPro:IPR018273); BEST …	5	3318139	3318200	3320094	3320155	1e-28	114	http://toxic.berkeley.edu/CoGe/GEvo.pl?prog=blastn;spike_len=15;accn1=AT3G10610;dr1up=1;dr1down=2000;autogo=1;accn2=AT3G10610;dr2up=2000;dr2down=1;num_seqs=2
2	AT2G38680	5'-nucleotidase/ magnesium ion binding; FUNCTIONS IN: magnesium ion binding, 5'-nucleotidase activity; INVOLVED IN: biological_process unknown; LOCATED IN: cytoplasm; EXPRESSED IN: 24 plant structures; EXPRESSED DURING: 15 growth stages; CONTAINS InterPro DOMAIN/s: HAD-superfamily hydrolase, subfamily IE (InterPro:IPR006434); Has 262 Blast hits to 262 proteins in 61 species: Archae - 0; Bacteria …	2	16180757	16180800	16183745	16183787	1e-06	41.1	http://toxic.berkeley.edu/CoGe/GEvo.pl?prog=blastn;spike_len=15;accn1=AT2G38680;dr1up=1;dr1down=2000;autogo=1;accn2=AT2G38680;dr2up=2000;dr2down=1;num_seqs=2
2	AT2G27720	60S acidic ribosomal protein P2 (RPP2A); FUNCTIONS IN: structural constituent of ribosome; INVOLVED IN: translational elongation, response to cold; LOCATED IN: cytosol, cytosolic ribosome, ribosome, nucleus; EXPRESSED IN: 24 plant structures; EXPRESSED DURING: 13 growth stages; CONTAINS InterPro DOMAIN/s: Ribosomal protein 60S (InterPro:IPR001813); BEST Arabidopsis thaliana protein match is: 60S …	2	11824795	11824882	11826475	11826561	8e-15	68	http://toxic.berkeley.edu/CoGe/GEvo.pl?prog=blastn;spike_len=15;accn1=AT2G27720;dr1up=1;dr1down=2000;autogo=1;accn2=AT2G27720;dr2up=2000;dr2down=1;num_seqs=2
2	AT2G27710	60S acidic ribosomal protein P2 (RPP2B); FUNCTIONS IN: structural constituent of ribosome; INVOLVED IN: translational elongation, response to cold; LOCATED IN: in 8 components; EXPRESSED IN: 24 plant structures; EXPRESSED DURING: 14 growth stages; CONTAINS InterPro DOMAIN/s: Ribosomal protein 60S (InterPro:IPR001813); BEST Arabidopsis thaliana protein match is: 60S acidic ribosomal protein P2 (RP…	3	11823851	11823887	11825613	11825646	0.0002	33.4	http://toxic.berkeley.edu/CoGe/GEvo.pl?prog=blastn;spike_len=15;accn1=AT2G27710;dr1up=1;dr1down=2000;autogo=1;accn2=AT2G27710;dr2up=2000;dr2down=1;num_seqs=2
2	AT2G42540	A cold-regulated gene whose product is targeted to the chloroplast and constitutive expression increases freezing tolerance in protoplasts in vitro and chloroplasts in vivo. NMR and x-ray diffraction studies suggest that COR15a alters the intrinsic curvature of the inner membrane of chloroplast envelope.	8	17716998	17717093	17719103	17719198	1e-27	110	http://toxic.berkeley.edu/CoGe/GEvo.pl?prog=blastn;spike_len=15;accn1=AT2G42540;dr1up=1;dr1down=2000;autogo=1;accn2=AT2G42540;dr2up=2000;dr2down=1;num_seqs=2
3	AT3G20087	a cytochrome P450 pseudogene	4	7013678	7013729	7015412	7015464	5e-05	35.3	http://toxic.berkeley.edu/CoGe/GEvo.pl?prog=blastn;spike_len=15;accn1=AT3G20087;dr1up=1;dr1down=2000;autogo=1;accn2=AT3G20087;dr2up=2000;dr2down=1;num_seqs=2
3	AT3G20940	a member of A-type cytochrome P450	2	7339671	7339729	7342613	7342671	9e-22	91.1	http://toxic.berkeley.edu/CoGe/GEvo.pl?prog=blastn;spike_len=15;accn1=AT3G20940;dr1up=1;dr1down=2000;autogo=1;accn2=AT3G20940;dr2up=2000;dr2down=1;num_seqs=2
1	AT1G02440	A member of ARF GTPase family. A thaliana has 21 members of this family, known to be essential for vesicle coating and uncoating and functions in GTP-binding. Gene encoding ADP-ribosylation factor and similar to other ARFs and ARF-like proteins.	3	496063	496344	497480	497757	1e-130	452	http://toxic.berkeley.edu/CoGe/GEvo.pl?prog=blastn;spike_len=15;accn1=AT1G02440;dr1up=1;dr1down=2000;autogo=1;accn2=AT1G02440;dr2up=2000;dr2down=1;num_seqs=2
5	AT5G56030	a member of heat shock protein 90 (HSP90) gene family. Expressed in all tissues and abundant in root apical meristem, pollen and tapetum. Expression is NOT heat-induced but induced by IAA and NaCl.	1	22703789	22703899	22707085	22707191	5e-27	108	http://toxic.berkeley.edu/CoGe/GEvo.pl?prog=blastn;spike_len=15;accn1=AT5G56030;dr1up=1;dr1down=2000;autogo=1;accn2=AT5G56030;dr2up=2000;dr2down=1;num_seqs=2
5	AT5G20020	A member of RAN GTPase gene family. Encodes a small soluble GTP-binding protein. Likely to be involved in nuclear translocation of proteins. May also be involved in cell cycle progression.	3	6761817	6761861	6764433	6764477	6e-12	58.4	http://toxic.berkeley.edu/CoGe/GEvo.pl?prog=blastn;spike_len=15;accn1=AT5G20020;dr1up=1;dr1down=2000;autogo=1;accn2=AT5G20020;dr2up=2000;dr2down=1;num_seqs=2
4	AT4G15393	a member of the cytochrome P450 gene family. molecular function unknown.	2	8804063	8804111	8807468	8807518	5e-05	35.3	http://toxic.berkeley.edu/CoGe/GEvo.pl?prog=blastn;spike_len=15;accn1=AT4G15393;dr1up=1;dr1down=2000;autogo=1;accn2=AT4G15393;dr2up=2000;dr2down=1;num_seqs=2
3	AT3G12145	A novel leucine-rich repeat protein. Interacts directly with MADS domain transcription factor.	1	3873679	3873710	3876265	3876296	0.0002	33.4	http://toxic.berkeley.edu/CoGe/GEvo.pl?prog=blastn;spike_len=15;accn1=AT3G12145;dr1up=1;dr1down=2000;autogo=1;accn2=AT3G12145;dr2up=2000;dr2down=1;num_seqs=2
5	AT5G20854	a nuclear-encoded, cytoplasmic tRNA gene for cysteine	6	7073604	7073944	7074017	7074357	6e-137	473	http://toxic.berkeley.edu/CoGe/GEvo.pl?prog=blastn;spike_len=15;accn1=AT5G20854;dr1up=1;dr1down=2000;autogo=1;accn2=AT5G20854;dr2up=2000;dr2down=1;num_seqs=2
2	AT2G16830	a pseudogene whose sequence is similar to plasma membrane intrinsic protein 3 (PIP3)	5	7298507	7298675	7300233	7300065	1e-71	256	http://toxic.berkeley.edu/CoGe/GEvo.pl?prog=blastn;spike_len=15;accn1=AT2G16830;dr1up=1;dr1down=2000;autogo=1;accn2=AT2G16830;dr2up=2000;dr2down=1;num_seqs=2
1	AT1G03400	A single copy gene that encodes a protein with sequence similarity to tomato E8 (ACC oxidase, the last step in ethylene biosynthesis) involved in ethylene synthesis and fruit ripening in tomato. This gene is not induced by ethylene in siliques. The transcript is found in siliques, etiolated seedlings, leaves, stems and flowers.	3	842740	842780	844458	844499	1e-05	37.2	http://toxic.berkeley.edu/CoGe/GEvo.pl?prog=blastn;spike_len=15;accn1=AT1G03400;dr1up=1;dr1down=2000;autogo=1;accn2=AT1G03400;dr2up=2000;dr2down=1;num_seqs=2
5	AT5G17730	AAA-type ATPase family protein; FUNCTIONS IN: nucleoside-triphosphatase activity, ATPase activity, nucleotide binding, ATP binding; INVOLVED IN: biological_process unknown; LOCATED IN: endomembrane system; CONTAINS InterPro DOMAIN/s: ATPase, AAA-type, core (InterPro:IPR003959), ATPase, AAA+ type, core (InterPro:IPR003593); BEST Arabidopsis thaliana protein match is: AAA-type ATPase family protein…	7	5851698	5851746	5854884	5854930	1e-09	50.7	http://toxic.berkeley.edu/CoGe/GEvo.pl?prog=blastn;spike_len=15;accn1=AT5G17730;dr1up=1;dr1down=2000;autogo=1;accn2=AT5G17730;dr2up=2000;dr2down=1;num_seqs=2
2	AT2G18193	AAA-type ATPase family protein; FUNCTIONS IN: nucleoside-triphosphatase activity, ATPase activity, nucleotide binding, ATP binding; LOCATED IN: endomembrane system; EXPRESSED IN: callus; CONTAINS InterPro DOMAIN/s: ATPase, AAA-type, core (InterPro:IPR003959), ATPase, AAA+ type, core (InterPro:IPR003593), ATPase, AAA-type, conserved site (InterPro:IPR003960); BEST Arabidopsis thaliana protein matc…	3	7923247	7923319	7927183	7927256	2e-08	46.8	http://toxic.berkeley.edu/CoGe/GEvo.pl?prog=blastn;spike_len=15;accn1=AT2G18193;dr1up=1;dr1down=2000;autogo=1;accn2=AT2G18193;dr2up=2000;dr2down=1;num_seqs=2
3	AT3G28345	ABC transporter family protein; FUNCTIONS IN: ATPase activity, coupled to transmembrane movement of substances; INVOLVED IN: transport; LOCATED IN: plasma membrane; EXPRESSED IN: shoot apex, inflorescence meristem, cotyledon, hypocotyl, flower; EXPRESSED DURING: petal differentiation and expansion stage; CONTAINS InterPro DOMAIN/s: ATPase, AAA+ type, core (InterPro:IPR003593), ABC transporter-lik…	18	10594789	10594829	10600495	10600453	4e-06	39.1	http://toxic.berkeley.edu/CoGe/GEvo.pl?prog=blastn;spike_len=15;accn1=AT3G28345;dr1up=1;dr1down=2000;autogo=1;accn2=AT3G28345;dr2up=2000;dr2down=1;num_seqs=2
2	AT2G42090	actin related gene or pseudogene, based on sequence divergence and lack of expression	6	17563077	17563174	17566547	17566647	3e-10	52.6	http://toxic.berkeley.edu/CoGe/GEvo.pl?prog=blastn;spike_len=15;accn1=AT2G42090;dr1up=1;dr1down=2000;autogo=1;accn2=AT2G42090;dr2up=2000;dr2down=1;num_seqs=2
1	AT1G65890	ACYL ACTIVATING ENZYME 12 (AAE12); FUNCTIONS IN: catalytic activity; INVOLVED IN: metabolic process; EXPRESSED IN: leaf apex, hypocotyl, flower; EXPRESSED DURING: petal differentiation and expansion stage; CONTAINS InterPro DOMAIN/s: AMP-dependent synthetase and ligase (InterPro:IPR000873); BEST Arabidopsis thaliana protein match is: BZO1 (BENZOYLOXYGLUCOSINOLATE 1); benzoate-CoA ligase (TAIR:AT1…	7	24514925	24515102	24519205	24519391	4e-28	112	http://toxic.berkeley.edu/CoGe/GEvo.pl?prog=blastn;spike_len=15;accn1=AT1G65890;dr1up=1;dr1down=2000;autogo=1;accn2=AT1G65890;dr2up=2000;dr2down=1;num_seqs=2
3	AT3G02610	acyl-[acyl-carrier-protein] desaturase/ oxidoreductase/ transition metal ion binding; FUNCTIONS IN: acyl-[acyl-carrier-protein] desaturase activity, oxidoreductase activity, transition metal ion binding; INVOLVED IN: fatty acid metabolic process, fatty acid biosynthetic process; LOCATED IN: chloroplast; CONTAINS InterPro DOMAIN/s: Ribonucleotide reductase-related (InterPro:IPR012348), Fatty acid …	3	554818	554907	558756	558845	9e-33	127	http://toxic.berkeley.edu/CoGe/GEvo.pl?prog=blastn;spike_len=15;accn1=AT3G02610;dr1up=1;dr1down=2000;autogo=1;accn2=AT3G02610;dr2up=2000;dr2down=1;num_seqs=2
1	AT1G65300	AGAMOUS-LIKE 38 (AGL38); FUNCTIONS IN: transcription factor activity, DNA binding; INVOLVED IN: regulation of transcription, DNA-dependent; LOCATED IN: nucleus; CONTAINS InterPro DOMAIN/s: Transcription factor, MADS-box (InterPro:IPR002100); BEST Arabidopsis thaliana protein match is: PHE1 (PHERES1); DNA binding / transcription factor (TAIR:AT1G65330.1); Has 2882 Blast hits to 2876 proteins in 34…	6	24258040	24258161	24260161	24260041	7e-19	81.4	http://toxic.berkeley.edu/CoGe/GEvo.pl?prog=blastn;spike_len=15;accn1=AT1G65300;dr1up=1;dr1down=2000;autogo=1;accn2=AT1G65300;dr2up=2000;dr2down=1;num_seqs=2
1	AT1G28450	AGAMOUS-LIKE 58 (AGL58); FUNCTIONS IN: transcription factor activity, DNA binding; INVOLVED IN: regulation of transcription, DNA-dependent; LOCATED IN: nucleus; CONTAINS InterPro DOMAIN/s: Transcription factor, MADS-box (InterPro:IPR002100); BEST Arabidopsis thaliana protein match is: AGL59 (AGAMOUS-LIKE 59); DNA binding / transcription factor (TAIR:AT1G28460.1); Has 3415 Blast hits to 3415 prote…	4	10002711	10003086	10004840	10005215	0	717	http://toxic.berkeley.edu/CoGe/GEvo.pl?prog=blastn;spike_len=15;accn1=AT1G28450;dr1up=1;dr1down=2000;autogo=1;accn2=AT1G28450;dr2up=2000;dr2down=1;num_seqs=2
5	AT5G51870	AGAMOUS-LIKE 71 (AGL71); FUNCTIONS IN: transcription factor activity; INVOLVED IN: regulation of transcription, DNA-dependent; LOCATED IN: nucleus; EXPRESSED IN: leaf whorl, embryo, flower; EXPRESSED DURING: petal differentiation and expansion stage, D bilateral stage, E expanded cotyledon stage; CONTAINS InterPro DOMAIN/s: Transcription factor, MADS-box (InterPro:IPR002100), Transcription factor…	6	21101701	21101747	21105563	21105607	2e-08	46.8	http://toxic.berkeley.edu/CoGe/GEvo.pl?prog=blastn;spike_len=15;accn1=AT5G51870;dr1up=1;dr1down=2000;autogo=1;accn2=AT5G51870;dr2up=2000;dr2down=1;num_seqs=2
1	AT1G31640	AGAMOUS-LIKE 92 (AGL92); FUNCTIONS IN: transcription factor activity, DNA binding; INVOLVED IN: regulation of transcription, DNA-dependent; LOCATED IN: nucleus; CONTAINS InterPro DOMAIN/s: Transcription factor, MADS-box (InterPro:IPR002100); BEST Arabidopsis thaliana protein match is: AGL86 (AGAMOUS-LIKE 86); DNA binding / transcription factor (TAIR:AT1G31630.1); Has 1811 Blast hits to 1790 prote…	5	11321191	11321236	11325528	11325573	9e-11	54.5	http://toxic.berkeley.edu/CoGe/GEvo.pl?prog=blastn;spike_len=15;accn1=AT1G31640;dr1up=1;dr1down=2000;autogo=1;accn2=AT1G31640;dr2up=2000;dr2down=1;num_seqs=2
1	AT1G60690	aldo/keto reductase family protein; FUNCTIONS IN: oxidoreductase activity, aldo-keto reductase activity; INVOLVED IN: oxidation reduction; LOCATED IN: plasma membrane, chloroplast envelope; EXPRESSED IN: 22 plant structures; EXPRESSED DURING: 13 growth stages; CONTAINS InterPro DOMAIN/s: Aldo/keto reductase (InterPro:IPR001395); BEST Arabidopsis thaliana protein match is: ATB2; oxidoreductase (TA…	1	22353385	22353473	22355594	22355677	7e-08	44.9	http://toxic.berkeley.edu/CoGe/GEvo.pl?prog=blastn;spike_len=15;accn1=AT1G60690;dr1up=1;dr1down=2000;autogo=1;accn2=AT1G60690;dr2up=2000;dr2down=1;num_seqs=2
4	AT4G20990	ALPHA CARBONIC ANHYDRASE 4 (ACA4); FUNCTIONS IN: carbonate dehydratase activity, zinc ion binding; INVOLVED IN: one-carbon compound metabolic process; LOCATED IN: chloroplast thylakoid membrane; EXPRESSED IN: pollen tube; CONTAINS InterPro DOMAIN/s: Carbonic anhydrase, alpha-class, catalytic domain (InterPro:IPR001148), Carbonic anhydrase, CAH1-like (InterPro:IPR018340), Carbonic anhydrase, alpha…	6	11219613	11219706	11222372	11222464	1e-16	73.7	http://toxic.berkeley.edu/CoGe/GEvo.pl?prog=blastn;spike_len=15;accn1=AT4G20990;dr1up=1;dr1down=2000;autogo=1;accn2=AT4G20990;dr2up=2000;dr2down=1;num_seqs=2
1	AT1G31830	amino acid permease family protein; FUNCTIONS IN: cationic amino acid transmembrane transporter activity; INVOLVED IN: transport, amino acid transport; LOCATED IN: membrane; EXPRESSED IN: 24 plant structures; EXPRESSED DURING: 15 growth stages; CONTAINS InterPro DOMAIN/s: Amino acid/polyamine transporter I (InterPro:IPR002293), Amino acid permease-associated region (InterPro:IPR004841); BEST Arab…	2	11418222	11418265	11420639	11420682	4e-13	62.2	http://toxic.berkeley.edu/CoGe/GEvo.pl?prog=blastn;spike_len=15;accn1=AT1G31830;dr1up=1;dr1down=2000;autogo=1;accn2=AT1G31830;dr2up=2000;dr2down=1;num_seqs=2
3	AT3G09330	amino acid transporter family protein; FUNCTIONS IN: amino acid transmembrane transporter activity; INVOLVED IN: amino acid transport; LOCATED IN: membrane; CONTAINS InterPro DOMAIN/s: Amino acid transporter, transmembrane (InterPro:IPR013057); BEST Arabidopsis thaliana protein match is: amino acid transporter family protein (TAIR:AT3G09340.1); Has 3635 Blast hits to 3592 proteins in 221 species:…	2	2864729	2864775	2868004	2868054	9e-11	54.5	http://toxic.berkeley.edu/CoGe/GEvo.pl?prog=blastn;spike_len=15;accn1=AT3G09330;dr1up=1;dr1down=2000;autogo=1;accn2=AT3G09330;dr2up=2000;dr2down=1;num_seqs=2
1	AT1G11860	aminomethyltransferase, putative; FUNCTIONS IN: aminomethyltransferase activity; INVOLVED IN: response to cadmium ion; LOCATED IN: in 6 components; EXPRESSED IN: 26 plant structures; EXPRESSED DURING: 14 growth stages; CONTAINS InterPro DOMAIN/s: Glycine cleavage system T protein (InterPro:IPR006223), Glycine cleavage T-protein, N-terminal (InterPro:IPR006222), Glycine cleavage T-protein, C-termi…	3	4000327	4000365	4003559	4003521	2e-08	46.8	http://toxic.berkeley.edu/CoGe/GEvo.pl?prog=blastn;spike_len=15;accn1=AT1G11860;dr1up=1;dr1down=2000;autogo=1;accn2=AT1G11860;dr2up=2000;dr2down=1;num_seqs=2
1	AT1G65790	An alternatively spliced gene that encodes a functional transmembrane receptor serine/threonine kinase, alternate form may not have transmembrane domain.	5	24472508	24472588	24476725	24476810	2e-12	60.3	http://toxic.berkeley.edu/CoGe/GEvo.pl?prog=blastn;spike_len=15;accn1=AT1G65790;dr1up=1;dr1down=2000;autogo=1;accn2=AT1G65790;dr2up=2000;dr2down=1;num_seqs=2
4	AT4G03440	ankyrin repeat family protein; FUNCTIONS IN: protein binding; CONTAINS InterPro DOMAIN/s: Ankyrin (InterPro:IPR002110); BEST Arabidopsis thaliana protein match is: protein binding (TAIR:AT4G03480.1); Has 14732 Blast hits to 7208 proteins in 304 species: Archae - 8; Bacteria - 873; Metazoa - 8875; Fungi - 814; Plants - 1181; Viruses - 41; Other Eukaryotes - 2940 (source: NCBI BLink).	3	1522912	1523287	1527736	1528106	1e-79	283	http://toxic.berkeley.edu/CoGe/GEvo.pl?prog=blastn;spike_len=15;accn1=AT4G03440;dr1up=1;dr1down=2000;autogo=1;accn2=AT4G03440;dr2up=2000;dr2down=1;num_seqs=2
2	AT2G04070	antiporter/ drug transporter/ transporter; FUNCTIONS IN: antiporter activity, drug transporter activity, transporter activity; INVOLVED IN: transport, multidrug transport; LOCATED IN: membrane; EXPRESSED IN: 10 plant structures; EXPRESSED DURING: 7 growth stages; CONTAINS InterPro DOMAIN/s: MATE family transporter related protein (InterPro:IPR015521), Multi antimicrobial extrusion protein MatE (I…	4	1352635	1352725	1357080	1357171	2e-34	133	http://toxic.berkeley.edu/CoGe/GEvo.pl?prog=blastn;spike_len=15;accn1=AT2G04070;dr1up=1;dr1down=2000;autogo=1;accn2=AT2G04070;dr2up=2000;dr2down=1;num_seqs=2
3	AT3G10480	ARABIDOPSIS NAC DOMAIN CONTAINING PROTEIN 50 (ANAC050); FUNCTIONS IN: transcription factor activity; INVOLVED IN: multicellular organismal development, regulation of transcription; CONTAINS InterPro DOMAIN/s: No apical meristem (NAM) protein (InterPro:IPR003441); BEST Arabidopsis thaliana protein match is: anac052 (Arabidopsis NAC domain containing protein 52); transcription factor (TAIR:AT3G1049…	6	3264241	3264288	3267893	3267943	1e-09	50.7	http://toxic.berkeley.edu/CoGe/GEvo.pl?prog=blastn;spike_len=15;accn1=AT3G10480;dr1up=1;dr1down=2000;autogo=1;accn2=AT3G10480;dr2up=2000;dr2down=1;num_seqs=2
3	AT3G10490	Arabidopsis NAC domain containing protein 52 (anac052); FUNCTIONS IN: transcription factor activity; INVOLVED IN: multicellular organismal development, pollen development; LOCATED IN: nucleolus; CONTAINS InterPro DOMAIN/s: No apical meristem (NAM) protein (InterPro:IPR003441); BEST Arabidopsis thaliana protein match is: no apical meristem (NAM) family protein (TAIR:AT3G10480.1); Has 1982 Blast hi…	6	3267346	3267408	3271108	3271170	1e-20	87.2	http://toxic.berkeley.edu/CoGe/GEvo.pl?prog=blastn;spike_len=15;accn1=AT3G10490;dr1up=1;dr1down=2000;autogo=1;accn2=AT3G10490;dr2up=2000;dr2down=1;num_seqs=2
3	AT3G55210	Arabidopsis NAC domain containing protein 63 (anac063); FUNCTIONS IN: transcription factor activity; INVOLVED IN: regulation of transcription; LOCATED IN: cellular_component unknown; CONTAINS InterPro DOMAIN/s: No apical meristem (NAM) protein (InterPro:IPR003441); BEST Arabidopsis thaliana protein match is: ANAC093 (Arabidopsis NAC domain containing protein 93); transcription factor (TAIR:AT5G39…	4	20475365	20475757	20478066	20477674	0	756	http://toxic.berkeley.edu/CoGe/GEvo.pl?prog=blastn;spike_len=15;accn1=AT3G55210;dr1up=1;dr1down=2000;autogo=1;accn2=AT3G55210;dr2up=2000;dr2down=1;num_seqs=2
4	AT4G01550	Arabidopsis NAC domain containing protein 69 (anac069); FUNCTIONS IN: transcription factor activity; INVOLVED IN: multicellular organismal development; LOCATED IN: cellular_component unknown; EXPRESSED IN: 23 plant structures; EXPRESSED DURING: 13 growth stages; BEST Arabidopsis thaliana protein match is: NTM1 (NAC WITH TRANSMEMBRANE MOTIF1); transcription activator/ transcription factor (TAIR:AT…	3	673298	673340	676472	676515	1e-06	41.1	http://toxic.berkeley.edu/CoGe/GEvo.pl?prog=blastn;spike_len=15;accn1=AT4G01550;dr1up=1;dr1down=2000;autogo=1;accn2=AT4G01550;dr2up=2000;dr2down=1;num_seqs=2
4	AT4G17160	ARABIDOPSIS RAB GTPASE HOMOLOG B1A (ATRABB1A); FUNCTIONS IN: GTP binding; INVOLVED IN: protein transport, small GTPase mediated signal transduction; CONTAINS InterPro DOMAIN/s: Ras GTPase (InterPro:IPR001806), Small GTP-binding protein (InterPro:IPR005225), Ras (InterPro:IPR013753), Ras small GTPase, Rab type (InterPro:IPR003579); BEST Arabidopsis thaliana protein match is: RABB1C (ARABIDOPSIS RA…	2	9641772	9641815	9644661	9644704	4e-06	39.1	http://toxic.berkeley.edu/CoGe/GEvo.pl?prog=blastn;spike_len=15;accn1=AT4G17160;dr1up=1;dr1down=2000;autogo=1;accn2=AT4G17160;dr2up=2000;dr2down=1;num_seqs=2
3	AT3G21860	ARABIDOPSIS SKP1-LIKE 10 (ASK10); FUNCTIONS IN: ubiquitin-protein ligase activity, protein binding; INVOLVED IN: ubiquitin-dependent protein catabolic process; LOCATED IN: SCF ubiquitin ligase complex; EXPRESSED IN: whole plant; CONTAINS InterPro DOMAIN/s: E3 ubiquitin ligase, SCF complex, Skp subunit (InterPro:IPR016897), SKP1 component, dimerisation (InterPro:IPR016072), SKP1 component (InterPr…	9	7698566	7698600	7700426	7700460	2e-11	56.4	http://toxic.berkeley.edu/CoGe/GEvo.pl?prog=blastn;spike_len=15;accn1=AT3G21860;dr1up=1;dr1down=2000;autogo=1;accn2=AT3G21860;dr2up=2000;dr2down=1;num_seqs=2
2	AT2G03170	ARABIDOPSIS SKP1-LIKE 14 (ASK14); FUNCTIONS IN: ubiquitin-protein ligase activity, protein binding; INVOLVED IN: ubiquitin-dependent protein catabolic process; LOCATED IN: cellular_component unknown; EXPRESSED IN: 10 plant structures; EXPRESSED DURING: petal differentiation and expansion stage; CONTAINS InterPro DOMAIN/s: E3 ubiquitin ligase, SCF complex, Skp subunit (InterPro:IPR016897), SKP1 co…	10	960499	960533	962010	962044	4e-06	39.1	http://toxic.berkeley.edu/CoGe/GEvo.pl?prog=blastn;spike_len=15;accn1=AT2G03170;dr1up=1;dr1down=2000;autogo=1;accn2=AT2G03170;dr2up=2000;dr2down=1;num_seqs=2
2	AT2G03160	ARABIDOPSIS SKP1-LIKE 19 (ASK19); FUNCTIONS IN: ubiquitin-protein ligase activity, protein binding; INVOLVED IN: protein ubiquitination; LOCATED IN: cellular_component unknown; EXPRESSED IN: petal, sepal, filament, seed coat, valve; CONTAINS InterPro DOMAIN/s: E3 ubiquitin ligase, SCF complex, Skp subunit (InterPro:IPR016897), SKP1 component, dimerisation (InterPro:IPR016072), SKP1 component (Int…	5	959509	959543	961168	961202	2e-11	56.4	http://toxic.berkeley.edu/CoGe/GEvo.pl?prog=blastn;spike_len=15;accn1=AT2G03160;dr1up=1;dr1down=2000;autogo=1;accn2=AT2G03160;dr2up=2000;dr2down=1;num_seqs=2
3	AT3G21840	ARABIDOPSIS SKP1-LIKE 7 (ASK7); FUNCTIONS IN: ubiquitin-protein ligase activity, protein binding; INVOLVED IN: ubiquitin-dependent protein catabolic process; LOCATED IN: SCF ubiquitin ligase complex; EXPRESSED IN: leaf whorl, male gametophyte, fruit, leaf; EXPRESSED DURING: LP.08 eight leaves visible; CONTAINS InterPro DOMAIN/s: E3 ubiquitin ligase, SCF complex, Skp subunit (InterPro:IPR016897), …	13	7693996	7694304	7695921	7696223	2e-111	389	http://toxic.berkeley.edu/CoGe/GEvo.pl?prog=blastn;spike_len=15;accn1=AT3G21840;dr1up=1;dr1down=2000;autogo=1;accn2=AT3G21840;dr2up=2000;dr2down=1;num_seqs=2
3	AT3G21830	ARABIDOPSIS SKP1-LIKE 8 (ASK8); FUNCTIONS IN: ubiquitin-protein ligase activity, protein binding; INVOLVED IN: ubiquitin-dependent protein catabolic process; LOCATED IN: SCF ubiquitin ligase complex; EXPRESSED IN: fruit; CONTAINS InterPro DOMAIN/s: E3 ubiquitin ligase, SCF complex, Skp subunit (InterPro:IPR016897), SKP1 component, dimerisation (InterPro:IPR016072), SKP1 component (InterPro:IPR001…	14	7693177	7693305	7695177	7695307	1e-39	150	http://toxic.berkeley.edu/CoGe/GEvo.pl?prog=blastn;spike_len=15;accn1=AT3G21830;dr1up=1;dr1down=2000;autogo=1;accn2=AT3G21830;dr2up=2000;dr2down=1;num_seqs=2
3	AT3G48700	ARABIDOPSIS THALIANA CARBOXYESTERASE 13 (ATCXE13); FUNCTIONS IN: hydrolase activity; INVOLVED IN: metabolic process; LOCATED IN: cellular_component unknown; EXPRESSED IN: 6 plant structures; EXPRESSED DURING: F mature embryo stage, petal differentiation and expansion stage, D bilateral stage, E expanded cotyledon stage; CONTAINS InterPro DOMAIN/s: Lipase, GDXG, active site (InterPro:IPR002168), A…	2	18049272	18049310	18050882	18050918	1e-05	37.2	http://toxic.berkeley.edu/CoGe/GEvo.pl?prog=blastn;spike_len=15;accn1=AT3G48700;dr1up=1;dr1down=2000;autogo=1;accn2=AT3G48700;dr2up=2000;dr2down=1;num_seqs=2
2	AT2G44560	Arabidopsis thaliana glycosyl hydrolase 9B11 (AtGH9B11); FUNCTIONS IN: hydrolase activity, hydrolyzing O-glycosyl compounds, catalytic activity; INVOLVED IN: carbohydrate metabolic process; LOCATED IN: endomembrane system; EXPRESSED IN: 8 plant structures; EXPRESSED DURING: L mature pollen stage, M germinated pollen stage, 4 anthesis, C globular stage, petal differentiation and expansion stage; C…	4	18398220	18398357	18400732	18400877	3e-40	152	http://toxic.berkeley.edu/CoGe/GEvo.pl?prog=blastn;spike_len=15;accn1=AT2G44560;dr1up=1;dr1down=2000;autogo=1;accn2=AT2G44560;dr2up=2000;dr2down=1;num_seqs=2
2	AT2G44540	Arabidopsis thaliana glycosyl hydrolase 9B9 (AtGH9B9); FUNCTIONS IN: hydrolase activity, hydrolyzing O-glycosyl compounds, catalytic activity; INVOLVED IN: carbohydrate metabolic process; LOCATED IN: endomembrane system; EXPRESSED IN: male gametophyte, pollen tube; EXPRESSED DURING: L mature pollen stage, M germinated pollen stage; CONTAINS InterPro DOMAIN/s: Six-hairpin glycosidase (InterPro:IPR…	6	18393374	18393416	18396414	18396456	2e-19	83.4	http://toxic.berkeley.edu/CoGe/GEvo.pl?prog=blastn;spike_len=15;accn1=AT2G44540;dr1up=1;dr1down=2000;autogo=1;accn2=AT2G44540;dr2up=2000;dr2down=1;num_seqs=2
5	AT5G19470	Arabidopsis thaliana Nudix hydrolase homolog 24 (atnudt24); FUNCTIONS IN: hydrolase activity; INVOLVED IN: biological_process unknown; LOCATED IN: chloroplast; EXPRESSED IN: vascular tissue, male gametophyte; EXPRESSED DURING: L mature pollen stage; CONTAINS InterPro DOMAIN/s: NUDIX (InterPro:IPR015797), NUDIX hydrolase, core (InterPro:IPR000086); BEST Arabidopsis thaliana protein match is: atnud…	4	6565189	6565254	6568647	6568715	5e-09	48.8	http://toxic.berkeley.edu/CoGe/GEvo.pl?prog=blastn;spike_len=15;accn1=AT5G19470;dr1up=1;dr1down=2000;autogo=1;accn2=AT5G19470;dr2up=2000;dr2down=1;num_seqs=2
4	AT4G23140	Arabidopsis thaliana receptor-like protein kinase. Naming convention from Chen et al 2003 (PMID 14756307)	4	12120457	12120609	12124755	12124908	6e-34	131	http://toxic.berkeley.edu/CoGe/GEvo.pl?prog=blastn;spike_len=15;accn1=AT4G23140;dr1up=1;dr1down=2000;autogo=1;accn2=AT4G23140;dr2up=2000;dr2down=1;num_seqs=2
3	AT3G51340	aspartic-type endopeptidase; FUNCTIONS IN: aspartic-type endopeptidase activity; INVOLVED IN: proteolysis; LOCATED IN: endomembrane system; CONTAINS InterPro DOMAIN/s: Peptidase aspartic, catalytic (InterPro:IPR009007), Peptidase A1 (InterPro:IPR001461), Peptidase aspartic, active site (InterPro:IPR001969); BEST Arabidopsis thaliana protein match is: aspartyl protease family protein (TAIR:AT3G513…	3	19067133	19067528	19070769	19071150	3e-43	162	http://toxic.berkeley.edu/CoGe/GEvo.pl?prog=blastn;spike_len=15;accn1=AT3G51340;dr1up=1;dr1down=2000;autogo=1;accn2=AT3G51340;dr2up=2000;dr2down=1;num_seqs=2
3	AT3G51350	aspartyl protease family protein; FUNCTIONS IN: aspartic-type endopeptidase activity; INVOLVED IN: proteolysis; LOCATED IN: anchored to membrane; CONTAINS InterPro DOMAIN/s: Peptidase aspartic, catalytic (InterPro:IPR009007), Peptidase A1 (InterPro:IPR001461), Peptidase aspartic, active site (InterPro:IPR001969); BEST Arabidopsis thaliana protein match is: aspartyl protease family protein (TAIR:A…	1	19070805	19071054	19074268	19074531	1e-31	123	http://toxic.berkeley.edu/CoGe/GEvo.pl?prog=blastn;spike_len=15;accn1=AT3G51350;dr1up=1;dr1down=2000;autogo=1;accn2=AT3G51350;dr2up=2000;dr2down=1;num_seqs=2
4	AT4G26870	aspartyl-tRNA synthetase, putative / aspartate--tRNA ligase, putative; FUNCTIONS IN: aspartate-tRNA ligase activity, nucleotide binding, aminoacyl-tRNA ligase activity, nucleic acid binding, ATP binding; INVOLVED IN: response to cadmium ion, tRNA aminoacylation for protein translation; LOCATED IN: cytoplasm; EXPRESSED IN: 24 plant structures; EXPRESSED DURING: 13 growth stages; CONTAINS InterPro …	3	13504758	13505037	13507843	13508119	2e-77	275	http://toxic.berkeley.edu/CoGe/GEvo.pl?prog=blastn;spike_len=15;accn1=AT4G26870;dr1up=1;dr1down=2000;autogo=1;accn2=AT4G26870;dr2up=2000;dr2down=1;num_seqs=2
3	AT3G30770	ATP binding / aminoacyl-tRNA ligase/ nucleotide binding; FUNCTIONS IN: aminoacyl-tRNA ligase activity, nucleotide binding, ATP binding; INVOLVED IN: translation, tRNA aminoacylation for protein translation; LOCATED IN: cytoplasm; CONTAINS InterPro DOMAIN/s: Aminoacyl-tRNA synthetase, class II (D, K and N)-like (InterPro:IPR018150); BEST Arabidopsis thaliana protein match is: ATP binding / aminoac…	3	12447676	12447808	12450853	12450985	2e-45	169	http://toxic.berkeley.edu/CoGe/GEvo.pl?prog=blastn;spike_len=15;accn1=AT3G30770;dr1up=1;dr1down=2000;autogo=1;accn2=AT3G30770;dr2up=2000;dr2down=1;num_seqs=2
3	AT3G42723	ATP binding / aminoacyl-tRNA ligase/ nucleotide binding; FUNCTIONS IN: nucleotide binding, aminoacyl-tRNA ligase activity, ATP binding; INVOLVED IN: translation, tRNA aminoacylation for protein translation; LOCATED IN: cytoplasm; CONTAINS InterPro DOMAIN/s: Aminoacyl-tRNA synthetase, class II (D, K and N)-like (InterPro:IPR018150), Retrotransposon gag protein (InterPro:IPR005162); BEST Arabidopsi…	2	14849216	14849263	14852332	14852379	2e-22	93	http://toxic.berkeley.edu/CoGe/GEvo.pl?prog=blastn;spike_len=15;accn1=AT3G42723;dr1up=1;dr1down=2000;autogo=1;accn2=AT3G42723;dr2up=2000;dr2down=1;num_seqs=2
4	AT4G15233	ATP binding / ATPase/ nucleoside-triphosphatase/ nucleotide binding; FUNCTIONS IN: nucleoside-triphosphatase activity, ATPase activity, nucleotide binding, ATP binding; INVOLVED IN: biological_process unknown; LOCATED IN: membrane; CONTAINS InterPro DOMAIN/s: ATPase, AAA+ type, core (InterPro:IPR003593), ABC transporter-like (InterPro:IPR003439), Plant PDR ABC transporter associated (InterPro:IPR…	10	8687026	8687357	8694620	8694965	3e-47	175	http://toxic.berkeley.edu/CoGe/GEvo.pl?prog=blastn;spike_len=15;accn1=AT4G15233;dr1up=1;dr1down=2000;autogo=1;accn2=AT4G15233;dr2up=2000;dr2down=1;num_seqs=2
3	AT3G28600	ATP binding / ATPase/ nucleoside-triphosphatase/ nucleotide binding; FUNCTIONS IN: nucleoside-triphosphatase activity, ATPase activity, nucleotide binding, ATP binding; INVOLVED IN: N-terminal protein myristoylation; LOCATED IN: endomembrane system; EXPRESSED IN: flower; EXPRESSED DURING: petal differentiation and expansion stage; CONTAINS InterPro DOMAIN/s: ATPase, AAA-type, core (InterPro:IPR00…	8	10723061	10723096	10725662	10725697	2e-08	46.8	http://toxic.berkeley.edu/CoGe/GEvo.pl?prog=blastn;spike_len=15;accn1=AT3G28600;dr1up=1;dr1down=2000;autogo=1;accn2=AT3G28600;dr2up=2000;dr2down=1;num_seqs=2
5	AT5G46270	ATP binding / nucleoside-triphosphatase/ nucleotide binding / protein binding / transmembrane receptor; FUNCTIONS IN: protein binding, transmembrane receptor activity, nucleoside-triphosphatase activity, nucleotide binding, ATP binding; INVOLVED IN: signal transduction, defense response, apoptosis, innate immune response; LOCATED IN: intrinsic to membrane; EXPRESSED IN: 17 plant structures; EXPRE…	4	18780604	18780647	18786080	18786123	8e-15	68	http://toxic.berkeley.edu/CoGe/GEvo.pl?prog=blastn;spike_len=15;accn1=AT5G46270;dr1up=1;dr1down=2000;autogo=1;accn2=AT5G46270;dr2up=2000;dr2down=1;num_seqs=2
4	AT4G16940	ATP binding / nucleoside-triphosphatase/ nucleotide binding / protein binding / transmembrane receptor; FUNCTIONS IN: protein binding, transmembrane receptor activity, nucleoside-triphosphatase activity, nucleotide binding, ATP binding; INVOLVED IN: signal transduction, defense response, apoptosis, innate immune response; LOCATED IN: mitochondrion; CONTAINS InterPro DOMAIN/s: ATPase, AAA+ type, c…	6	9533060	9533120	9538128	9538187	1e-16	73.7	http://toxic.berkeley.edu/CoGe/GEvo.pl?prog=blastn;spike_len=15;accn1=AT4G16940;dr1up=1;dr1down=2000;autogo=1;accn2=AT4G16940;dr2up=2000;dr2down=1;num_seqs=2
5	AT5G18350	ATP binding / nucleoside-triphosphatase/ nucleotide binding / protein binding / transmembrane receptor; FUNCTIONS IN: transmembrane receptor activity, protein binding, nucleoside-triphosphatase activity, nucleotide binding, ATP binding; INVOLVED IN: signal transduction, defense response, apoptosis, innate immune response; LOCATED IN: intrinsic to membrane; CONTAINS InterPro DOMAIN/s: ATPase, AAA+…	2	6073771	6074046	6079756	6080048	4e-57	208	http://toxic.berkeley.edu/CoGe/GEvo.pl?prog=blastn;spike_len=15;accn1=AT5G18350;dr1up=1;dr1down=2000;autogo=1;accn2=AT5G18350;dr2up=2000;dr2down=1;num_seqs=2
1	AT1G63750	ATP binding / nucleoside-triphosphatase/ nucleotide binding / protein binding; FUNCTIONS IN: protein binding, nucleoside-triphosphatase activity, nucleotide binding, ATP binding; INVOLVED IN: defense response, apoptosis; EXPRESSED IN: 7 plant structures; EXPRESSED DURING: 7 growth stages; CONTAINS InterPro DOMAIN/s: ATPase, AAA+ type, core (InterPro:IPR003593), NB-ARC (InterPro:IPR002182), Leucin…	2	23654316	23654351	23659051	23659086	1e-13	64.1	http://toxic.berkeley.edu/CoGe/GEvo.pl?prog=blastn;spike_len=15;accn1=AT1G63750;dr1up=1;dr1down=2000;autogo=1;accn2=AT1G63750;dr2up=2000;dr2down=1;num_seqs=2
4	AT4G21366	ATP binding / protein tyrosine kinase; FUNCTIONS IN: protein tyrosine kinase activity, ATP binding; INVOLVED IN: protein amino acid phosphorylation; LOCATED IN: cellular_component unknown; CONTAINS InterPro DOMAIN/s: Tyrosine protein kinase (InterPro:IPR001245), Protein kinase-like (InterPro:IPR011009); BEST Arabidopsis thaliana protein match is: ARK3 (A. THALIANA RECEPTOR KINASE 3); kinase/ tran…	3	11383444	11383544	11384558	11384458	5e-53	194	http://toxic.berkeley.edu/CoGe/GEvo.pl?prog=blastn;spike_len=15;accn1=AT4G21366;dr1up=1;dr1down=2000;autogo=1;accn2=AT4G21366;dr2up=2000;dr2down=1;num_seqs=2
1	AT1G79920	ATP binding; FUNCTIONS IN: ATP binding; LOCATED IN: cell wall, plasma membrane; EXPRESSED IN: male gametophyte, guard cell, cultured cell, pollen tube; EXPRESSED DURING: L mature pollen stage, M germinated pollen stage; CONTAINS InterPro DOMAIN/s: Heat shock protein Hsp70 (InterPro:IPR001023), Heat shock protein 70 (InterPro:IPR013126); BEST Arabidopsis thaliana protein match is: HSP91; ATP bindi…	6	30062514	30062551	30067933	30067970	1e-09	50.7	http://toxic.berkeley.edu/CoGe/GEvo.pl?prog=blastn;spike_len=15;accn1=AT1G79920;dr1up=1;dr1down=2000;autogo=1;accn2=AT1G79920;dr2up=2000;dr2down=1;num_seqs=2
1	AT1G76530	auxin efflux carrier family protein; FUNCTIONS IN: auxin:hydrogen symporter activity; INVOLVED IN: auxin polar transport; LOCATED IN: endomembrane system, integral to membrane; EXPRESSED IN: 13 plant structures; EXPRESSED DURING: 7 growth stages; CONTAINS InterPro DOMAIN/s: Auxin efflux carrier (InterPro:IPR004776); BEST Arabidopsis thaliana protein match is: auxin efflux carrier family protein (…	1	28722225	28722270	28725197	28725243	3e-10	52.6	http://toxic.berkeley.edu/CoGe/GEvo.pl?prog=blastn;spike_len=15;accn1=AT1G76530;dr1up=1;dr1down=2000;autogo=1;accn2=AT1G76530;dr2up=2000;dr2down=1;num_seqs=2
1	AT1G76520	auxin efflux carrier family protein; FUNCTIONS IN: auxin:hydrogen symporter activity; INVOLVED IN: auxin polar transport; LOCATED IN: endomembrane system, integral to membrane; EXPRESSED IN: 22 plant structures; EXPRESSED DURING: 13 growth stages; CONTAINS InterPro DOMAIN/s: Auxin efflux carrier (InterPro:IPR004776); BEST Arabidopsis thaliana protein match is: auxin efflux carrier family protein …	8	28719444	28719495	28723015	28723066	3e-14	66.1	http://toxic.berkeley.edu/CoGe/GEvo.pl?prog=blastn;spike_len=15;accn1=AT1G76520;dr1up=1;dr1down=2000;autogo=1;accn2=AT1G76520;dr2up=2000;dr2down=1;num_seqs=2
1	AT1G35240	AUXIN RESPONSE FACTOR 20 (ARF20); FUNCTIONS IN: transcription factor activity; INVOLVED IN: regulation of transcription; LOCATED IN: nucleus; CONTAINS InterPro DOMAIN/s: Aux/IAA-ARF-dimerisation (InterPro:IPR011525), Transcriptional factor B3 (InterPro:IPR003340), Auxin response factor (InterPro:IPR010525); BEST Arabidopsis thaliana protein match is: ARF21 (AUXIN RESPONSE FACTOR 21); transcriptio…	4	12927123	12927160	12931954	12931916	3e-07	43	http://toxic.berkeley.edu/CoGe/GEvo.pl?prog=blastn;spike_len=15;accn1=AT1G35240;dr1up=1;dr1down=2000;autogo=1;accn2=AT1G35240;dr2up=2000;dr2down=1;num_seqs=2
1	AT1G29430	auxin-responsive family protein; FUNCTIONS IN: molecular_function unknown; INVOLVED IN: response to auxin stimulus; CONTAINS InterPro DOMAIN/s: Auxin responsive SAUR protein (InterPro:IPR003676); BEST Arabidopsis thaliana protein match is: auxin-responsive family protein (TAIR:AT5G27780.1); Has 320 Blast hits to 311 proteins in 15 species: Archae - 0; Bacteria - 0; Metazoa - 0; Fungi - 0; Plants …	11	10301962	10302038	10306454	10306528	1e-20	87.2	http://toxic.berkeley.edu/CoGe/GEvo.pl?prog=blastn;spike_len=15;accn1=AT1G29430;dr1up=1;dr1down=2000;autogo=1;accn2=AT1G29430;dr2up=2000;dr2down=1;num_seqs=2
1	AT1G48660	auxin-responsive GH3 family protein; FUNCTIONS IN: molecular_function unknown; INVOLVED IN: response to auxin stimulus; LOCATED IN: cellular_component unknown; EXPRESSED IN: shoot apex, hypocotyl; CONTAINS InterPro DOMAIN/s: GH3 auxin-responsive promoter (InterPro:IPR004993); BEST Arabidopsis thaliana protein match is: auxin-responsive GH3 family protein (TAIR:AT1G48670.1); Has 705 Blast hits to …	1	17999385	17999569	18002364	18002562	2e-48	179	http://toxic.berkeley.edu/CoGe/GEvo.pl?prog=blastn;spike_len=15;accn1=AT1G48660;dr1up=1;dr1down=2000;autogo=1;accn2=AT1G48660;dr2up=2000;dr2down=1;num_seqs=2
5	AT5G13360	auxin-responsive GH3 family protein; INVOLVED IN: response to auxin stimulus; LOCATED IN: cellular_component unknown; CONTAINS InterPro DOMAIN/s: GH3 auxin-responsive promoter (InterPro:IPR004993); BEST Arabidopsis thaliana protein match is: auxin-responsive GH3 family protein (TAIR:AT5G13370.1); Has 924 Blast hits to 838 proteins in 123 species: Archae - 0; Bacteria - 280; Metazoa - 51; Fungi - …	4	4283604	4283637	4286866	4286899	5e-09	48.8	http://toxic.berkeley.edu/CoGe/GEvo.pl?prog=blastn;spike_len=15;accn1=AT5G13360;dr1up=1;dr1down=2000;autogo=1;accn2=AT5G13360;dr2up=2000;dr2down=1;num_seqs=2
1	AT1G29450	auxin-responsive protein, putative; FUNCTIONS IN: molecular_function unknown; INVOLVED IN: response to auxin stimulus; EXPRESSED IN: 11 plant structures; EXPRESSED DURING: 7 growth stages; CONTAINS InterPro DOMAIN/s: Auxin responsive SAUR protein (InterPro:IPR003676); BEST Arabidopsis thaliana protein match is: auxin-responsive protein, putative (TAIR:AT1G29500.1); Has 339 Blast hits to 329 prote…	2	10305886	10305935	10307514	10307562	2e-08	46.8	http://toxic.berkeley.edu/CoGe/GEvo.pl?prog=blastn;spike_len=15;accn1=AT1G29450;dr1up=1;dr1down=2000;autogo=1;accn2=AT1G29450;dr2up=2000;dr2down=1;num_seqs=2
3	AT3G03840	auxin-responsive protein, putative; FUNCTIONS IN: molecular_function unknown; INVOLVED IN: response to auxin stimulus; EXPRESSED IN: 8 plant structures; EXPRESSED DURING: LP.06 six leaves visible, 4 anthesis, LP.10 ten leaves visible, petal differentiation and expansion stage, LP.08 eight leaves visible; CONTAINS InterPro DOMAIN/s: Auxin responsive SAUR protein (InterPro:IPR003676); BEST Arabidop…	4	980556	980662	983021	982913	3e-25	102	http://toxic.berkeley.edu/CoGe/GEvo.pl?prog=blastn;spike_len=15;accn1=AT3G03840;dr1up=1;dr1down=2000;autogo=1;accn2=AT3G03840;dr2up=2000;dr2down=1;num_seqs=2
1	AT1G29500	auxin-responsive protein, putative; FUNCTIONS IN: molecular_function unknown; INVOLVED IN: response to auxin stimulus; LOCATED IN: nucleolus, nucleus; EXPRESSED IN: 17 plant structures; EXPRESSED DURING: 12 growth stages; CONTAINS InterPro DOMAIN/s: Auxin responsive SAUR protein (InterPro:IPR003676); BEST Arabidopsis thaliana protein match is: auxin-responsive protein, putative (TAIR:AT1G29450.1)…	5	10320252	10320332	10321684	10321761	3e-21	89.1	http://toxic.berkeley.edu/CoGe/GEvo.pl?prog=blastn;spike_len=15;accn1=AT1G29500;dr1up=1;dr1down=2000;autogo=1;accn2=AT1G29500;dr2up=2000;dr2down=1;num_seqs=2
4	AT4G09930	avirulence-responsive family protein / avirulence induced gene (AIG1) family protein; FUNCTIONS IN: GTP binding; INVOLVED IN: response to bacterium; LOCATED IN: cellular_component unknown; CONTAINS InterPro DOMAIN/s: AIG1 (InterPro:IPR006703); BEST Arabidopsis thaliana protein match is: avirulence-responsive family protein / avirulence induced gene (AIG1) family protein (TAIR:AT4G09940.1); Has 40…	2	6228312	6228347	6230608	6230643	5e-05	35.3	http://toxic.berkeley.edu/CoGe/GEvo.pl?prog=blastn;spike_len=15;accn1=AT4G09930;dr1up=1;dr1down=2000;autogo=1;accn2=AT4G09930;dr2up=2000;dr2down=1;num_seqs=2
1	AT1G18340	basal transcription factor complex subunit-related; FUNCTIONS IN: general RNA polymerase II transcription factor activity; INVOLVED IN: DNA repair, regulation of transcription, DNA-dependent; LOCATED IN: core TFIIH complex; EXPRESSED IN: 17 plant structures; EXPRESSED DURING: 9 growth stages; CONTAINS InterPro DOMAIN/s: Transcription factor Tfb4 (InterPro:IPR004600); Has 258 Blast hits to 253 pro…	1	6311320	6311355	6313992	6314027	2e-08	46.8	http://toxic.berkeley.edu/CoGe/GEvo.pl?prog=blastn;spike_len=15;accn1=AT1G18340;dr1up=1;dr1down=2000;autogo=1;accn2=AT1G18340;dr2up=2000;dr2down=1;num_seqs=2
2	AT2G31215	basic helix-loop-helix (bHLH) family protein; FUNCTIONS IN: transcription factor activity, DNA binding; INVOLVED IN: regulation of transcription; LOCATED IN: nucleus; CONTAINS InterPro DOMAIN/s: Basic helix-loop-helix dimerisation region bHLH (InterPro:IPR001092), Helix-loop-helix DNA-binding (InterPro:IPR011598); BEST Arabidopsis thaliana protein match is: basic helix-loop-helix (bHLH) family pr…	10	13306025	13306065	13308115	13308155	2e-11	56.4	http://toxic.berkeley.edu/CoGe/GEvo.pl?prog=blastn;spike_len=15;accn1=AT2G31215;dr1up=1;dr1down=2000;autogo=1;accn2=AT2G31215;dr2up=2000;dr2down=1;num_seqs=2
1	AT1G24000	Bet v I allergen family protein; FUNCTIONS IN: molecular_function unknown; INVOLVED IN: response to biotic stimulus, defense response; LOCATED IN: cellular_component unknown; EXPRESSED IN: embryo, flower, pedicel; EXPRESSED DURING: 4 anthesis, C globular stage, petal differentiation and expansion stage; CONTAINS InterPro DOMAIN/s: Bet v I allergen (InterPro:IPR000916); BEST Arabidopsis thaliana p…	4	8495157	8495235	8496555	8496635	3e-07	43	http://toxic.berkeley.edu/CoGe/GEvo.pl?prog=blastn;spike_len=15;accn1=AT1G24000;dr1up=1;dr1down=2000;autogo=1;accn2=AT1G24000;dr2up=2000;dr2down=1;num_seqs=2
5	AT5G45870	Bet v I allergen family protein; FUNCTIONS IN: molecular_function unknown; LOCATED IN: cellular_component unknown; BEST Arabidopsis thaliana protein match is: Bet v I allergen family protein (TAIR:AT5G45860.1); Has 200 Blast hits to 200 proteins in 25 species: Archae - 0; Bacteria - 0; Metazoa - 0; Fungi - 0; Plants - 200; Viruses - 0; Other Eukaryotes - 0 (source: NCBI BLink).	9	18622302	18622349	18624676	18624723	2e-08	46.8	http://toxic.berkeley.edu/CoGe/GEvo.pl?prog=blastn;spike_len=15;accn1=AT5G45870;dr1up=1;dr1down=2000;autogo=1;accn2=AT5G45870;dr2up=2000;dr2down=1;num_seqs=2
4	AT4G27830	BETA GLUCOSIDASE 10 (BGLU10); FUNCTIONS IN: cation binding, hydrolase activity, hydrolyzing O-glycosyl compounds, catalytic activity; INVOLVED IN: carbohydrate metabolic process; LOCATED IN: vacuole; EXPRESSED IN: 22 plant structures; EXPRESSED DURING: 13 growth stages; CONTAINS InterPro DOMAIN/s: Glycoside hydrolase, family 1 (InterPro:IPR001360), Glycoside hydrolase, family 1, active site (Inte…	3	13860688	13860799	13864616	13864726	1e-24	100	http://toxic.berkeley.edu/CoGe/GEvo.pl?prog=blastn;spike_len=15;accn1=AT4G27830;dr1up=1;dr1down=2000;autogo=1;accn2=AT4G27830;dr2up=2000;dr2down=1;num_seqs=2
3	AT3G62740	BETA GLUCOSIDASE 7 (BGLU7); FUNCTIONS IN: cation binding, hydrolase activity, hydrolyzing O-glycosyl compounds, catalytic activity; INVOLVED IN: carbohydrate metabolic process; LOCATED IN: endomembrane system; EXPRESSED IN: 7 plant structures; EXPRESSED DURING: petal differentiation and expansion stage, D bilateral stage, E expanded cotyledon stage; CONTAINS InterPro DOMAIN/s: Glycoside hydrolase…	5	23222261	23222299	23225173	23225209	1e-05	37.2	http://toxic.berkeley.edu/CoGe/GEvo.pl?prog=blastn;spike_len=15;accn1=AT3G62740;dr1up=1;dr1down=2000;autogo=1;accn2=AT3G62740;dr2up=2000;dr2down=1;num_seqs=2
4	AT4G27820	BETA GLUCOSIDASE 9 (BGLU9); FUNCTIONS IN: cation binding, hydrolase activity, hydrolyzing O-glycosyl compounds, catalytic activity; INVOLVED IN: carbohydrate metabolic process; LOCATED IN: peroxisome; EXPRESSED IN: 20 plant structures; EXPRESSED DURING: 13 growth stages; CONTAINS InterPro DOMAIN/s: Glycoside hydrolase, family 1 (InterPro:IPR001360), Glycoside hydrolase, family 1, active site (Int…	7	13857524	13857828	13861445	13861752	3e-69	248	http://toxic.berkeley.edu/CoGe/GEvo.pl?prog=blastn;spike_len=15;accn1=AT4G27820;dr1up=1;dr1down=2000;autogo=1;accn2=AT4G27820;dr2up=2000;dr2down=1;num_seqs=2
3	AT3G53070	beta-galactosidase-related; INVOLVED IN: N-terminal protein myristoylation; LOCATED IN: endomembrane system; EXPRESSED IN: leaf whorl, petal, flower; EXPRESSED DURING: 4 anthesis, petal differentiation and expansion stage; BEST Arabidopsis thaliana protein match is: galactose-binding lectin family protein (TAIR:AT3G53080.1); Has 36 Blast hits to 36 proteins in 8 species: Archae - 0; Bacteria - 0;…	9	19685267	19685344	19687294	19687372	2e-11	56.4	http://toxic.berkeley.edu/CoGe/GEvo.pl?prog=blastn;spike_len=15;accn1=AT3G53070;dr1up=1;dr1down=2000;autogo=1;accn2=AT3G53070;dr2up=2000;dr2down=1;num_seqs=2
3	AT3G56980	BHLH039; FUNCTIONS IN: transcription factor activity, DNA binding; INVOLVED IN: regulation of transcription; LOCATED IN: nucleus; EXPRESSED IN: 7 plant structures; EXPRESSED DURING: LP.06 six leaves visible, LP.04 four leaves visible, LP.10 ten leaves visible, LP.12 twelve leaves visible, LP.08 eight leaves visible; CONTAINS InterPro DOMAIN/s: Achaete-scute transcription factor related (InterPro:…	8	21096546	21096578	21098968	21099000	6e-12	58.4	http://toxic.berkeley.edu/CoGe/GEvo.pl?prog=blastn;spike_len=15;accn1=AT3G56980;dr1up=1;dr1down=2000;autogo=1;accn2=AT3G56980;dr2up=2000;dr2down=1;num_seqs=2
1	AT1G56040	binding / protein binding / ubiquitin-protein ligase; FUNCTIONS IN: ubiquitin-protein ligase activity, protein binding, binding; INVOLVED IN: RNA metabolic process, protein ubiquitination; LOCATED IN: ubiquitin ligase complex; CONTAINS InterPro DOMAIN/s: U box (InterPro:IPR003613), Zinc finger, RING/FYVE/PHD-type (InterPro:IPR013083), MIF4G-like, type 3 (InterPro:IPR003890), Armadillo-type fold (…	7	20962836	20962895	20965942	20966001	2e-08	46.8	http://toxic.berkeley.edu/CoGe/GEvo.pl?prog=blastn;spike_len=15;accn1=AT1G56040;dr1up=1;dr1down=2000;autogo=1;accn2=AT1G56040;dr2up=2000;dr2down=1;num_seqs=2
1	AT1G70810	C2 domain-containing protein; FUNCTIONS IN: molecular_function unknown; INVOLVED IN: biological_process unknown; EXPRESSED IN: 23 plant structures; EXPRESSED DURING: 15 growth stages; CONTAINS InterPro DOMAIN/s: C2 membrane targeting protein (InterPro:IPR018029), C2 calcium/lipid-binding region, CaLB (InterPro:IPR008973), C2 calcium-dependent membrane targeting (InterPro:IPR000008); BEST Arabidop…	2	26707391	26707465	26708837	26708910	1e-20	87.2	http://toxic.berkeley.edu/CoGe/GEvo.pl?prog=blastn;spike_len=15;accn1=AT1G70810;dr1up=1;dr1down=2000;autogo=1;accn2=AT1G70810;dr2up=2000;dr2down=1;num_seqs=2
5	AT5G23950	C2 domain-containing protein; FUNCTIONS IN: molecular_function unknown; INVOLVED IN: biological_process unknown; LOCATED IN: cellular_component unknown; CONTAINS InterPro DOMAIN/s: C2 calcium/lipid-binding region, CaLB (InterPro:IPR008973), C2 calcium-dependent membrane targeting (InterPro:IPR000008); BEST Arabidopsis thaliana protein match is: C2 domain-containing protein (TAIR:AT1G07310.1); Has…	6	8081935	8082019	8084864	8084948	1e-24	100	http://toxic.berkeley.edu/CoGe/GEvo.pl?prog=blastn;spike_len=15;accn1=AT5G23950;dr1up=1;dr1down=2000;autogo=1;accn2=AT5G23950;dr2up=2000;dr2down=1;num_seqs=2
1	AT1G70680	caleosin-related family protein; FUNCTIONS IN: calcium ion binding; INVOLVED IN: biological_process unknown; LOCATED IN: cellular_component unknown; CONTAINS InterPro DOMAIN/s: Caleosin related (InterPro:IPR007736); BEST Arabidopsis thaliana protein match is: caleosin-related family protein (TAIR:AT1G70670.1); Has 228 Blast hits to 223 proteins in 46 species: Archae - 0; Bacteria - 0; Metazoa - 0…	6	26649847	26649883	26652412	26652448	3e-07	43	http://toxic.berkeley.edu/CoGe/GEvo.pl?prog=blastn;spike_len=15;accn1=AT1G70680;dr1up=1;dr1down=2000;autogo=1;accn2=AT1G70680;dr2up=2000;dr2down=1;num_seqs=2
1	AT1G70670	caleosin-related family protein; FUNCTIONS IN: calcium ion binding; INVOLVED IN: biological_process unknown; LOCATED IN: cellular_component unknown; EXPRESSED IN: male gametophyte, pollen tube; EXPRESSED DURING: L mature pollen stage, M germinated pollen stage; CONTAINS InterPro DOMAIN/s: Caleosin related (InterPro:IPR007736); BEST Arabidopsis thaliana protein match is: caleosin-related family pr…	6	26647854	26647884	26650667	26650697	3e-07	43	http://toxic.berkeley.edu/CoGe/GEvo.pl?prog=blastn;spike_len=15;accn1=AT1G70670;dr1up=1;dr1down=2000;autogo=1;accn2=AT1G70670;dr2up=2000;dr2down=1;num_seqs=2
1	AT1G76705	calmodulin binding; FUNCTIONS IN: calmodulin binding; INVOLVED IN: biological_process unknown; LOCATED IN: cellular_component unknown; BEST Arabidopsis thaliana protein match is: IQD12 (IQ-domain 12); calmodulin binding (TAIR:AT5G03960.1); Has 21 Blast hits to 18 proteins in 6 species: Archae - 0; Bacteria - 0; Metazoa - 0; Fungi - 0; Plants - 21; Viruses - 0; Other Eukaryotes - 0 (source: NCBI B…	2	28790274	28790313	28793365	28793404	9e-11	54.5	http://toxic.berkeley.edu/CoGe/GEvo.pl?prog=blastn;spike_len=15;accn1=AT1G76705;dr1up=1;dr1down=2000;autogo=1;accn2=AT1G76705;dr2up=2000;dr2down=1;num_seqs=2
2	AT2G36180	calmodulin-related protein, putative; FUNCTIONS IN: calcium ion binding; INVOLVED IN: biological_process unknown; LOCATED IN: cellular_component unknown; CONTAINS InterPro DOMAIN/s: EF-HAND 1 (InterPro:IPR018247), EF-HAND 2 (InterPro:IPR018249), EF-Hand type (InterPro:IPR011992), Calcium-binding EF-hand (InterPro:IPR002048), EF hand (InterPro:IPR018248); BEST Arabidopsis thaliana protein match is…	3	15180528	15180561	15182261	15182294	5e-09	48.8	http://toxic.berkeley.edu/CoGe/GEvo.pl?prog=blastn;spike_len=15;accn1=AT2G36180;dr1up=1;dr1down=2000;autogo=1;accn2=AT2G36180;dr2up=2000;dr2down=1;num_seqs=2
5	AT5G12960	catalytic; FUNCTIONS IN: catalytic activity; LOCATED IN: endomembrane system; CONTAINS InterPro DOMAIN/s: Protein of unknown function DUF1680 (InterPro:IPR012878), Six-hairpin glycosidase-like (InterPro:IPR008928); BEST Arabidopsis thaliana protein match is: catalytic (TAIR:AT5G12950.1); Has 549 Blast hits to 540 proteins in 168 species: Archae - 2; Bacteria - 442; Metazoa - 2; Fungi - 19; Plants…	3	4096852	4097010	4101542	4101703	7e-52	191	http://toxic.berkeley.edu/CoGe/GEvo.pl?prog=blastn;spike_len=15;accn1=AT5G12960;dr1up=1;dr1down=2000;autogo=1;accn2=AT5G12960;dr2up=2000;dr2down=1;num_seqs=2
5	AT5G12950	catalytic; FUNCTIONS IN: catalytic activity; LOCATED IN: vacuole, plant-type cell wall; EXPRESSED IN: stem, male gametophyte, guard cell, pollen tube; EXPRESSED DURING: L mature pollen stage, M germinated pollen stage; CONTAINS InterPro DOMAIN/s: Protein of unknown function DUF1680 (InterPro:IPR012878), Six-hairpin glycosidase-like (InterPro:IPR008928); BEST Arabidopsis thaliana protein match is:…	4	4092928	4093049	4097650	4097768	3e-21	89.1	http://toxic.berkeley.edu/CoGe/GEvo.pl?prog=blastn;spike_len=15;accn1=AT5G12950;dr1up=1;dr1down=2000;autogo=1;accn2=AT5G12950;dr2up=2000;dr2down=1;num_seqs=2
1	AT1G02300	cathepsin B-like cysteine protease, putative; FUNCTIONS IN: cysteine-type endopeptidase activity, cysteine-type peptidase activity; INVOLVED IN: proteolysis, regulation of catalytic activity; LOCATED IN: endomembrane system; EXPRESSED IN: 22 plant structures; EXPRESSED DURING: 13 growth stages; CONTAINS InterPro DOMAIN/s: Peptidase C1A, papain (InterPro:IPR013128), Peptidase C1A, cathepsin B (Int…	3	453171	453266	455693	455791	2e-15	69.9	http://toxic.berkeley.edu/CoGe/GEvo.pl?prog=blastn;spike_len=15;accn1=AT1G02300;dr1up=1;dr1down=2000;autogo=1;accn2=AT1G02300;dr2up=2000;dr2down=1;num_seqs=2
5	AT5G26360	chaperonin, putative; FUNCTIONS IN: unfolded protein binding, protein binding, ATP binding; INVOLVED IN: protein folding, cellular protein metabolic process; EXPRESSED IN: 22 plant structures; EXPRESSED DURING: 13 growth stages; CONTAINS InterPro DOMAIN/s: Chaperonin Cpn60/TCP-1 (InterPro:IPR002423), Chaperone, tailless complex polypeptide 1 (InterPro:IPR017998), T-complex protein 1, gamma subuni…	7	9253901	9253946	9259246	9259201	2e-12	60.3	http://toxic.berkeley.edu/CoGe/GEvo.pl?prog=blastn;spike_len=15;accn1=AT5G26360;dr1up=1;dr1down=2000;autogo=1;accn2=AT5G26360;dr2up=2000;dr2down=1;num_seqs=2
5	AT5G10770	chloroplast nucleoid DNA-binding protein, putative; FUNCTIONS IN: DNA binding, aspartic-type endopeptidase activity; INVOLVED IN: proteolysis; EXPRESSED IN: 12 plant structures; EXPRESSED DURING: 4 anthesis, C globular stage, petal differentiation and expansion stage, E expanded cotyledon stage; CONTAINS InterPro DOMAIN/s: Peptidase aspartic, catalytic (InterPro:IPR009007), Peptidase A1 (InterPro…	5	3402205	3402282	3405368	3405444	3e-07	43	http://toxic.berkeley.edu/CoGe/GEvo.pl?prog=blastn;spike_len=15;accn1=AT5G10770;dr1up=1;dr1down=2000;autogo=1;accn2=AT5G10770;dr2up=2000;dr2down=1;num_seqs=2
2	AT2G37810	CHP-rich zinc finger protein, putative; LOCATED IN: cellular_component unknown; CONTAINS InterPro DOMAIN/s: DC1 (InterPro:IPR004146), C1-like (InterPro:IPR011424); BEST Arabidopsis thaliana protein match is: DC1 domain-containing protein (TAIR:AT2G37800.1); Has 1458 Blast hits to 559 proteins in 37 species: Archae - 0; Bacteria - 0; Metazoa - 47; Fungi - 0; Plants - 1395; Viruses - 0; Other Eukar…	5	15850972	15851055	15853308	15853391	2e-15	69.9	http://toxic.berkeley.edu/CoGe/GEvo.pl?prog=blastn;spike_len=15;accn1=AT2G37810;dr1up=1;dr1down=2000;autogo=1;accn2=AT2G37810;dr2up=2000;dr2down=1;num_seqs=2
2	AT2G33600	cinnamoyl-CoA reductase family; FUNCTIONS IN: coenzyme binding, binding, cinnamoyl-CoA reductase activity, catalytic activity; INVOLVED IN: lignin biosynthetic process, cellular metabolic process, metabolic process; EXPRESSED IN: 21 plant structures; EXPRESSED DURING: 13 growth stages; CONTAINS InterPro DOMAIN/s: NAD-dependent epimerase/dehydratase (InterPro:IPR001509), NAD(P)-binding (InterPro:I…	1	14233523	14233657	14235641	14235782	3e-18	79.5	http://toxic.berkeley.edu/CoGe/GEvo.pl?prog=blastn;spike_len=15;accn1=AT2G33600;dr1up=1;dr1down=2000;autogo=1;accn2=AT2G33600;dr2up=2000;dr2down=1;num_seqs=2
4	AT4G33120	coclaurine N-methyltransferase, putative; FUNCTIONS IN: cyclopropane-fatty-acyl-phospholipid synthase activity, (S)-coclaurine-N-methyltransferase activity; INVOLVED IN: lipid biosynthetic process; CONTAINS InterPro DOMAIN/s: Cyclopropane-fatty-acyl-phospholipid synthase (InterPro:IPR003333); BEST Arabidopsis thaliana protein match is: coclaurine N-methyltransferase, putative (TAIR:AT4G33110.1); …	7	15974579	15974767	15978104	15978286	2e-59	216	http://toxic.berkeley.edu/CoGe/GEvo.pl?prog=blastn;spike_len=15;accn1=AT4G33120;dr1up=1;dr1down=2000;autogo=1;accn2=AT4G33120;dr2up=2000;dr2down=1;num_seqs=2
4	AT4G33110	coclaurine N-methyltransferase, putative; FUNCTIONS IN: cyclopropane-fatty-acyl-phospholipid synthase activity, (S)-coclaurine-N-methyltransferase activity; INVOLVED IN: lipid biosynthetic process; LOCATED IN: plasma membrane; EXPRESSED IN: cultured cell; CONTAINS InterPro DOMAIN/s: Cyclopropane-fatty-acyl-phospholipid synthase (InterPro:IPR003333); BEST Arabidopsis thaliana protein match is: coc…	1	15972346	15972496	15975413	15975579	2e-33	129	http://toxic.berkeley.edu/CoGe/GEvo.pl?prog=blastn;spike_len=15;accn1=AT4G33110;dr1up=1;dr1down=2000;autogo=1;accn2=AT4G33110;dr2up=2000;dr2down=1;num_seqs=2
2	AT2G31955	COFACTOR OF NITRATE REDUCTASE AND XANTHINE DEHYDROGENASE 2. Encodes a protein involved in molybdenum cofactor biosynthesis. Homologous to E.coli moaA. Expression is abundant in all tissues examined, particularly in roots. Appears to have targeting signals for chloroplast or mitochondria.	10	13590381	13590415	13594670	13594704	0.011	27.6	http://toxic.berkeley.edu/CoGe/GEvo.pl?prog=blastn;spike_len=15;accn1=AT2G31955;dr1up=1;dr1down=2000;autogo=1;accn2=AT2G31955;dr2up=2000;dr2down=1;num_seqs=2
2	AT2G42530	COLD REGULATED 15B (COR15B); INVOLVED IN: response to cold; LOCATED IN: chloroplast, chloroplast stroma, chloroplast envelope; EXPRESSED IN: 21 plant structures; EXPRESSED DURING: 13 growth stages; BEST Arabidopsis thaliana protein match is: COR15A (COLD-REGULATED 15A) (TAIR:AT2G42540.2); Has 134 Blast hits to 106 proteins in 35 species: Archae - 0; Bacteria - 18; Metazoa - 4; Fungi - 2; Plants -…	2	17716208	17716251	17718206	17718251	1e-09	50.7	http://toxic.berkeley.edu/CoGe/GEvo.pl?prog=blastn;spike_len=15;accn1=AT2G42530;dr1up=1;dr1down=2000;autogo=1;accn2=AT2G42530;dr2up=2000;dr2down=1;num_seqs=2
4	AT4G10190	CONTAINS InterPro DOMAIN/s: Cyclin-like F-box (InterPro:IPR001810), F-box associated (InterPro:IPR006527), F-box associated type 1 (InterPro:IPR017451); BEST Arabidopsis thaliana protein match is: F-box family protein (TAIR:AT3G21130.1); Has 950 Blast hits to 926 proteins in 40 species: Archae - 0; Bacteria - 0; Metazoa - 0; Fungi - 0; Plants - 948; Viruses - 0; Other Eukaryotes - 2 (source: NCBI…	5	6350924	6350965	6352613	6352654	3e-10	52.6	http://toxic.berkeley.edu/CoGe/GEvo.pl?prog=blastn;spike_len=15;accn1=AT4G10190;dr1up=1;dr1down=2000;autogo=1;accn2=AT4G10190;dr2up=2000;dr2down=1;num_seqs=2
1	AT1G30060	COP1-interacting protein-related; FUNCTIONS IN: molecular_function unknown; INVOLVED IN: biological_process unknown; LOCATED IN: cellular_component unknown; CONTAINS InterPro DOMAIN/s: SGS (InterPro:IPR007699); BEST Arabidopsis thaliana protein match is: COP1-interacting protein-related (TAIR:AT2G01800.3); Has 64 Blast hits to 64 proteins in 13 species: Archae - 0; Bacteria - 0; Metazoa - 8; Fung…	4	10544929	10545070	10546636	10546777	7e-41	154	http://toxic.berkeley.edu/CoGe/GEvo.pl?prog=blastn;spike_len=15;accn1=AT1G30060;dr1up=1;dr1down=2000;autogo=1;accn2=AT1G30060;dr2up=2000;dr2down=1;num_seqs=2
3	AT3G12850	COP9 signalosome complex-related / CSN complex-related; INVOLVED IN: biological_process unknown; LOCATED IN: cellular_component unknown; EXPRESSED IN: flower; EXPRESSED DURING: petal differentiation and expansion stage; BEST Arabidopsis thaliana protein match is: FUS6 (FUSCA 6) (TAIR:AT3G61140.1); Has 67 Blast hits to 67 proteins in 26 species: Archae - 0; Bacteria - 0; Metazoa - 35; Fungi - 0; P…	2	4088269	4088324	4091489	4091544	3e-18	79.5	http://toxic.berkeley.edu/CoGe/GEvo.pl?prog=blastn;spike_len=15;accn1=AT3G12850;dr1up=1;dr1down=2000;autogo=1;accn2=AT3G12850;dr2up=2000;dr2down=1;num_seqs=2
1	AT1G78820	curculin-like (mannose-binding) lectin family protein / PAN domain-containing protein; FUNCTIONS IN: sugar binding; LOCATED IN: apoplast; CONTAINS InterPro DOMAIN/s: Curculin-like (mannose-binding) lectin (InterPro:IPR001480), Apple-like (InterPro:IPR003609); BEST Arabidopsis thaliana protein match is: curculin-like (mannose-binding) lectin family protein (TAIR:AT1G78830.1); Has 1475 Blast hits t…	7	29639216	29639268	29641946	29641998	2e-11	56.4	http://toxic.berkeley.edu/CoGe/GEvo.pl?prog=blastn;spike_len=15;accn1=AT1G78820;dr1up=1;dr1down=2000;autogo=1;accn2=AT1G78820;dr2up=2000;dr2down=1;num_seqs=2
1	AT1G78830	curculin-like (mannose-binding) lectin family protein; FUNCTIONS IN: sugar binding; LOCATED IN: apoplast, cell wall, plasma membrane, plant-type cell wall; EXPRESSED IN: leaf; CONTAINS InterPro DOMAIN/s: Curculin-like (mannose-binding) lectin (InterPro:IPR001480); BEST Arabidopsis thaliana protein match is: curculin-like (mannose-binding) lectin family protein / PAN domain-containing protein (TAI…	4	29640861	29640904	29643600	29643643	4e-06	39.1	http://toxic.berkeley.edu/CoGe/GEvo.pl?prog=blastn;spike_len=15;accn1=AT1G78830;dr1up=1;dr1down=2000;autogo=1;accn2=AT1G78830;dr2up=2000;dr2down=1;num_seqs=2
3	AT3G23470	cyclopropane-fatty-acyl-phospholipid synthase; FUNCTIONS IN: cyclopropane-fatty-acyl-phospholipid synthase activity; INVOLVED IN: lipid biosynthetic process; LOCATED IN: endomembrane system; CONTAINS InterPro DOMAIN/s: Cyclopropane-fatty-acyl-phospholipid synthase (InterPro:IPR003333); BEST Arabidopsis thaliana protein match is: cyclopropane fatty acid synthase-related (TAIR:AT3G23480.1); Has 674…	9	8414604	8414707	8419203	8419305	3e-14	66.1	http://toxic.berkeley.edu/CoGe/GEvo.pl?prog=blastn;spike_len=15;accn1=AT3G23470;dr1up=1;dr1down=2000;autogo=1;accn2=AT3G23470;dr2up=2000;dr2down=1;num_seqs=2
3	AT3G20935	CYP705A28; FUNCTIONS IN: electron carrier activity, monooxygenase activity, iron ion binding, heme binding; INVOLVED IN: biological_process unknown; LOCATED IN: cellular_component unknown; CONTAINS InterPro DOMAIN/s: Cytochrome P450 (InterPro:IPR001128), Cytochrome P450, E-class, group I (InterPro:IPR002401), Cytochrome P450, C-terminal region (InterPro:IPR017973), Cytochrome P450, conserved site…	5	7333770	7333849	7339198	7339277	5e-27	108	http://toxic.berkeley.edu/CoGe/GEvo.pl?prog=blastn;spike_len=15;accn1=AT3G20935;dr1up=1;dr1down=2000;autogo=1;accn2=AT3G20935;dr2up=2000;dr2down=1;num_seqs=2
1	AT1G29110	cysteine proteinase, putative; FUNCTIONS IN: cysteine-type endopeptidase activity, cysteine-type peptidase activity; INVOLVED IN: proteolysis; LOCATED IN: endomembrane system; CONTAINS InterPro DOMAIN/s: Proteinase inhibitor I29, cathepsin propeptide (InterPro:IPR013201), Peptidase C1A, papain (InterPro:IPR013128), Peptidase C1A, papain C-terminal (InterPro:IPR000668), Peptidase, cysteine peptida…	12	10170641	10170704	10173166	10173103	3e-21	89.1	http://toxic.berkeley.edu/CoGe/GEvo.pl?prog=blastn;spike_len=15;accn1=AT1G29110;dr1up=1;dr1down=2000;autogo=1;accn2=AT1G29110;dr2up=2000;dr2down=1;num_seqs=2
4	AT4G29650	cytidine deaminase 4 (CDA4) (desH) / cytidine aminohydrolase; FUNCTIONS IN: cytidine deaminase activity, catalytic activity, zinc ion binding; INVOLVED IN: pyrimidine salvage; LOCATED IN: cellular_component unknown; CONTAINS InterPro DOMAIN/s: Cytidine deaminase-like (InterPro:IPR016193), Cytidine and deoxycytidylate deaminase, zinc-binding region (InterPro:IPR013171); BEST Arabidopsis thaliana p…	9	14527299	14527355	14530212	14530268	2e-08	46.8	http://toxic.berkeley.edu/CoGe/GEvo.pl?prog=blastn;spike_len=15;accn1=AT4G29650;dr1up=1;dr1down=2000;autogo=1;accn2=AT4G29650;dr2up=2000;dr2down=1;num_seqs=2
4	AT4G29630	cytidine deaminase, putative / cytidine aminohydrolase, putative; FUNCTIONS IN: hydrolase activity, cytidine deaminase activity, catalytic activity, zinc ion binding; INVOLVED IN: cytidine deamination, cytidine metabolic process; LOCATED IN: cellular_component unknown; CONTAINS InterPro DOMAIN/s: Cytidine deaminase, homodimeric (InterPro:IPR006263), APOBEC/CMP deaminase, zinc-binding (InterPro:IP…	5	14521082	14521245	14523667	14523821	2e-37	142	http://toxic.berkeley.edu/CoGe/GEvo.pl?prog=blastn;spike_len=15;accn1=AT4G29630;dr1up=1;dr1down=2000;autogo=1;accn2=AT4G29630;dr2up=2000;dr2down=1;num_seqs=2
4	AT4G29640	cytidine deaminase, putative / cytidine aminohydrolase, putative; FUNCTIONS IN: hydrolase activity, cytidine deaminase activity, catalytic activity, zinc ion binding; INVOLVED IN: cytidine deamination, cytidine metabolic process; LOCATED IN: cellular_component unknown; EXPRESSED IN: 6 plant structures; EXPRESSED DURING: 4 anthesis, petal differentiation and expansion stage; CONTAINS InterPro DOMA…	11	14525005	14525173	14527307	14527471	9e-33	127	http://toxic.berkeley.edu/CoGe/GEvo.pl?prog=blastn;spike_len=15;accn1=AT4G29640;dr1up=1;dr1down=2000;autogo=1;accn2=AT4G29640;dr2up=2000;dr2down=1;num_seqs=2
1	AT1G48510	cytochrome c oxidase assembly protein surfeit-related; FUNCTIONS IN: molecular_function unknown; INVOLVED IN: biological_process unknown; EXPRESSED IN: root; CONTAINS InterPro DOMAIN/s: Surfeit locus 1 (InterPro:IPR002994); BEST Arabidopsis thaliana protein match is: SURF1 (SURFEIT 1) (TAIR:AT3G17910.1); Has 287 Blast hits to 287 proteins in 59 species: Archae - 0; Bacteria - 14; Metazoa - 54; Fu…	4	17938167	17938207	17941978	17942016	2e-08	46.8	http://toxic.berkeley.edu/CoGe/GEvo.pl?prog=blastn;spike_len=15;accn1=AT1G48510;dr1up=1;dr1down=2000;autogo=1;accn2=AT1G48510;dr2up=2000;dr2down=1;num_seqs=2
4	AT4G30920	cytosol aminopeptidase family protein; FUNCTIONS IN: manganese ion binding, metalloexopeptidase activity, aminopeptidase activity; INVOLVED IN: proteolysis, protein metabolic process; LOCATED IN: chloroplast, vacuole; EXPRESSED IN: guard cell, cultured cell; CONTAINS InterPro DOMAIN/s: Peptidase M17, leucyl aminopeptidase, C-terminal (InterPro:IPR000819), Peptidase M17, leucyl aminopeptidase, N-t…	7	15045625	15045690	15049539	15049604	2e-22	93	http://toxic.berkeley.edu/CoGe/GEvo.pl?prog=blastn;spike_len=15;accn1=AT4G30920;dr1up=1;dr1down=2000;autogo=1;accn2=AT4G30920;dr2up=2000;dr2down=1;num_seqs=2
5	AT5G66630	DA1-RELATED PROTEIN 5 (DAR5); FUNCTIONS IN: zinc ion binding; EXPRESSED IN: 12 plant structures; EXPRESSED DURING: 4 anthesis, LP.04 four leaves visible, petal differentiation and expansion stage; CONTAINS InterPro DOMAIN/s: Zinc finger, LIM-type (InterPro:IPR001781), Disease resistance, plant (InterPro:IPR014011), Mildew-resistance, broad-spectrum (InterPro:IPR008808); BEST Arabidopsis thaliana …	5	26609233	26609280	26612918	26612964	5e-16	71.8	http://toxic.berkeley.edu/CoGe/GEvo.pl?prog=blastn;spike_len=15;accn1=AT5G66630;dr1up=1;dr1down=2000;autogo=1;accn2=AT5G66630;dr2up=2000;dr2down=1;num_seqs=2
2	AT2G44390	DC1 domain-containing protein; CONTAINS InterPro DOMAIN/s: DC1 (InterPro:IPR004146), C1-like (InterPro:IPR011424); BEST Arabidopsis thaliana protein match is: DC1 domain-containing protein (TAIR:AT2G44380.1); Has 938 Blast hits to 480 proteins in 12 species: Archae - 0; Bacteria - 0; Metazoa - 0; Fungi - 0; Plants - 936; Viruses - 0; Other Eukaryotes - 2 (source: NCBI BLink).	5	18331799	18332053	18333910	18334169	3e-47	175	http://toxic.berkeley.edu/CoGe/GEvo.pl?prog=blastn;spike_len=15;accn1=AT2G44390;dr1up=1;dr1down=2000;autogo=1;accn2=AT2G44390;dr2up=2000;dr2down=1;num_seqs=2
2	AT2G13900	DC1 domain-containing protein; FUNCTIONS IN: protein binding, zinc ion binding; CONTAINS InterPro DOMAIN/s: Zinc finger, RING-type (InterPro:IPR001841), DC1 (InterPro:IPR004146), Zinc finger, PHD-type (InterPro:IPR001965), C1-like (InterPro:IPR011424); BEST Arabidopsis thaliana protein match is: DC1 domain-containing protein (TAIR:AT5G02350.1); Has 952 Blast hits to 466 proteins in 11 species: Ar…	3	5839914	5839978	5843363	5843427	3e-25	102	http://toxic.berkeley.edu/CoGe/GEvo.pl?prog=blastn;spike_len=15;accn1=AT2G13900;dr1up=1;dr1down=2000;autogo=1;accn2=AT2G13900;dr2up=2000;dr2down=1;num_seqs=2
1	AT1G55440	DC1 domain-containing protein; FUNCTIONS IN: protein binding, zinc ion binding; CONTAINS InterPro DOMAIN/s: Zinc finger, RING-type (InterPro:IPR001841), DC1 (InterPro:IPR004146), Zinc finger, PHD-type (InterPro:IPR001965), C1-like (InterPro:IPR011424); BEST Arabidopsis thaliana protein match is: DC1 domain-containing protein (TAIR:AT5G42280.1); Has 40963 Blast hits to 1881 proteins in 209 species…	6	20703764	20703815	20707353	20707406	5e-09	48.8	http://toxic.berkeley.edu/CoGe/GEvo.pl?prog=blastn;spike_len=15;accn1=AT1G55440;dr1up=1;dr1down=2000;autogo=1;accn2=AT1G55440;dr2up=2000;dr2down=1;num_seqs=2
3	AT3G06990	DC1 domain-containing protein; FUNCTIONS IN: protein binding, zinc ion binding; INVOLVED IN: biological_process unknown; LOCATED IN: cellular_component unknown; EXPRESSED IN: root; CONTAINS InterPro DOMAIN/s: DC1 (InterPro:IPR004146), Zinc finger, PHD-type (InterPro:IPR001965), C1-like (InterPro:IPR011424); BEST Arabidopsis thaliana protein match is: DC1 domain-containing protein (TAIR:AT3G07000.…	6	2205729	2205886	2208884	2209036	6e-45	167	http://toxic.berkeley.edu/CoGe/GEvo.pl?prog=blastn;spike_len=15;accn1=AT3G06990;dr1up=1;dr1down=2000;autogo=1;accn2=AT3G06990;dr2up=2000;dr2down=1;num_seqs=2
5	AT5G02340	DC1 domain-containing protein; FUNCTIONS IN: protein binding, zinc ion binding; INVOLVED IN: biological_process unknown; LOCATED IN: intracellular; CONTAINS InterPro DOMAIN/s: Zinc finger, RING-type (InterPro:IPR001841), DC1 (InterPro:IPR004146), Zinc finger, RanBP2-type (InterPro:IPR001876), C1-like (InterPro:IPR011424); BEST Arabidopsis thaliana protein match is: DC1 domain-containing protein (…	2	492012	492056	495222	495268	0.0008	31.5	http://toxic.berkeley.edu/CoGe/GEvo.pl?prog=blastn;spike_len=15;accn1=AT5G02340;dr1up=1;dr1down=2000;autogo=1;accn2=AT5G02340;dr2up=2000;dr2down=1;num_seqs=2
5	AT5G55780	DC1 domain-containing protein; FUNCTIONS IN: protein binding, zinc ion binding; INVOLVED IN: intracellular signaling cascade; CONTAINS InterPro DOMAIN/s: Protein kinase C, phorbol ester/diacylglycerol binding (InterPro:IPR002219), DC1 (InterPro:IPR004146), Zinc finger, PHD-type (InterPro:IPR001965), C1-like (InterPro:IPR011424); BEST Arabidopsis thaliana protein match is: DC1 domain-containing pr…	5	22592913	22592989	22597027	22597102	3e-10	52.6	http://toxic.berkeley.edu/CoGe/GEvo.pl?prog=blastn;spike_len=15;accn1=AT5G55780;dr1up=1;dr1down=2000;autogo=1;accn2=AT5G55780;dr2up=2000;dr2down=1;num_seqs=2
4	AT4G11550	DC1 domain-containing protein; FUNCTIONS IN: protein binding, zinc ion binding; INVOLVED IN: intracellular signaling cascade; LOCATED IN: cellular_component unknown; EXPRESSED IN: hypocotyl, pedicel, root; EXPRESSED DURING: 4 anthesis; CONTAINS InterPro DOMAIN/s: Protein kinase C, phorbol ester/diacylglycerol binding (InterPro:IPR002219), DC1 (InterPro:IPR004146), Zinc finger, PHD-type (InterPro:…	6	6995463	6995600	6999951	7000088	6e-45	167	http://toxic.berkeley.edu/CoGe/GEvo.pl?prog=blastn;spike_len=15;accn1=AT4G11550;dr1up=1;dr1down=2000;autogo=1;accn2=AT4G11550;dr2up=2000;dr2down=1;num_seqs=2
3	AT3G07000	DC1 domain-containing protein; FUNCTIONS IN: protein binding, zinc ion binding; INVOLVED IN: intracellular signaling cascade; LOCATED IN: cellular_component unknown; EXPRESSED IN: hypocotyl, root; CONTAINS InterPro DOMAIN/s: Protein kinase C, phorbol ester/diacylglycerol binding (InterPro:IPR002219), DC1 (InterPro:IPR004146), Zinc finger, PHD-type (InterPro:IPR001965), C1-like (InterPro:IPR011424…	8	2208572	2208668	2211469	2211565	9e-44	164	http://toxic.berkeley.edu/CoGe/GEvo.pl?prog=blastn;spike_len=15;accn1=AT3G07000;dr1up=1;dr1down=2000;autogo=1;accn2=AT3G07000;dr2up=2000;dr2down=1;num_seqs=2
3	AT3G46810	DC1 domain-containing protein; FUNCTIONS IN: protein binding, zinc ion binding; INVOLVED IN: intracellular signaling cascade; LOCATED IN: cellular_component unknown; EXPRESSED IN: root; CONTAINS InterPro DOMAIN/s: Protein kinase C, phorbol ester/diacylglycerol binding (InterPro:IPR002219), DC1 (InterPro:IPR004146), Zinc finger, PHD-type (InterPro:IPR001965), C1-like (InterPro:IPR011424); BEST Ara…	6	17248252	17248342	17251862	17251953	1e-20	87.2	http://toxic.berkeley.edu/CoGe/GEvo.pl?prog=blastn;spike_len=15;accn1=AT3G46810;dr1up=1;dr1down=2000;autogo=1;accn2=AT3G46810;dr2up=2000;dr2down=1;num_seqs=2
3	AT3G46800	DC1 domain-containing protein; FUNCTIONS IN: protein binding, zinc ion binding; INVOLVED IN: intracellular signaling cascade; LOCATED IN: cellular_component unknown; EXPRESSED IN: root; CONTAINS InterPro DOMAIN/s: Protein kinase C, phorbol ester/diacylglycerol binding (InterPro:IPR002219), DC1 (InterPro:IPR004146), Zinc finger, PHD-type (InterPro:IPR001965), C1-like (InterPro:IPR011424); BEST Ara…	3	17245378	17245452	17248646	17248720	1e-20	87.2	http://toxic.berkeley.edu/CoGe/GEvo.pl?prog=blastn;spike_len=15;accn1=AT3G46800;dr1up=1;dr1down=2000;autogo=1;accn2=AT3G46800;dr2up=2000;dr2down=1;num_seqs=2
2	AT2G02680	DC1 domain-containing protein; FUNCTIONS IN: protein binding, zinc ion binding; INVOLVED IN: intracellular signaling cascade; LOCATED IN: intracellular; EXPRESSED IN: root; CONTAINS InterPro DOMAIN/s: Protein kinase C, phorbol ester/diacylglycerol binding (InterPro:IPR002219), DC1 (InterPro:IPR004146), Zinc finger, PHD-type (InterPro:IPR001965), Zinc finger, RanBP2-type (InterPro:IPR001876), C1-l…	11	745560	745646	749745	749831	2e-22	93	http://toxic.berkeley.edu/CoGe/GEvo.pl?prog=blastn;spike_len=15;accn1=AT2G02680;dr1up=1;dr1down=2000;autogo=1;accn2=AT2G02680;dr2up=2000;dr2down=1;num_seqs=2
5	AT5G02360	DC1 domain-containing protein; FUNCTIONS IN: zinc ion binding; INVOLVED IN: biological_process unknown; LOCATED IN: intracellular; CONTAINS InterPro DOMAIN/s: DC1 (InterPro:IPR004146), Zinc finger, RanBP2-type (InterPro:IPR001876), C1-like (InterPro:IPR011424); BEST Arabidopsis thaliana protein match is: DC1 domain-containing protein (TAIR:AT1G53340.1); Has 505 Blast hits to 402 proteins in 8 spe…	9	499604	499644	503220	503260	2e-11	56.4	http://toxic.berkeley.edu/CoGe/GEvo.pl?prog=blastn;spike_len=15;accn1=AT5G02360;dr1up=1;dr1down=2000;autogo=1;accn2=AT5G02360;dr2up=2000;dr2down=1;num_seqs=2
4	AT4G01920	DC1 domain-containing protein; INVOLVED IN: intracellular signaling cascade; LOCATED IN: cellular_component unknown; EXPRESSED IN: 13 plant structures; EXPRESSED DURING: 8 growth stages; CONTAINS InterPro DOMAIN/s: Protein kinase C, phorbol ester/diacylglycerol binding (InterPro:IPR002219), DC1 (InterPro:IPR004146), C1-like (InterPro:IPR011424); BEST Arabidopsis thaliana protein match is: DC1 dom…	6	828600	828723	832433	832555	4e-39	148	http://toxic.berkeley.edu/CoGe/GEvo.pl?prog=blastn;spike_len=15;accn1=AT4G01920;dr1up=1;dr1down=2000;autogo=1;accn2=AT4G01920;dr2up=2000;dr2down=1;num_seqs=2
5	AT5G54040	DC1 domain-containing protein; INVOLVED IN: intracellular signaling cascade; LOCATED IN: cellular_component unknown; EXPRESSED IN: stem, hypocotyl, root; CONTAINS InterPro DOMAIN/s: Protein kinase C, phorbol ester/diacylglycerol binding (InterPro:IPR002219), DC1 (InterPro:IPR004146), C1-like (InterPro:IPR011424); BEST Arabidopsis thaliana protein match is: DC1 domain-containing protein (TAIR:AT5G…	2	21944915	21944946	21948418	21948449	1e-09	50.7	http://toxic.berkeley.edu/CoGe/GEvo.pl?prog=blastn;spike_len=15;accn1=AT5G54040;dr1up=1;dr1down=2000;autogo=1;accn2=AT5G54040;dr2up=2000;dr2down=1;num_seqs=2
3	AT3G11370	DC1 domain-containing protein; LOCATED IN: cellular_component unknown; EXPRESSED IN: root; CONTAINS InterPro DOMAIN/s: DC1 (InterPro:IPR004146), C1-like (InterPro:IPR011424); BEST Arabidopsis thaliana protein match is: DC1 domain-containing protein (TAIR:AT3G11385.1); Has 1028 Blast hits to 460 proteins in 16 species: Archae - 0; Bacteria - 0; Metazoa - 1; Fungi - 6; Plants - 1015; Viruses - 0; O…	4	3560172	3560289	3563250	3563364	1e-42	160	http://toxic.berkeley.edu/CoGe/GEvo.pl?prog=blastn;spike_len=15;accn1=AT3G11370;dr1up=1;dr1down=2000;autogo=1;accn2=AT3G11370;dr2up=2000;dr2down=1;num_seqs=2
2	AT2G23400	dehydrodolichyl diphosphate synthase, putative / DEDOL-PP synthase, putative; FUNCTIONS IN: dehydrodolichyl diphosphate synthase activity; INVOLVED IN: dolichol biosynthetic process; CONTAINS InterPro DOMAIN/s: Di-trans-poly-cis-decaprenylcistransferase-like, conserved site (InterPro:IPR018520), Di-trans-poly-cis-decaprenylcistransferase-like (InterPro:IPR001441); BEST Arabidopsis thaliana protei…	6	9970768	9970814	9972937	9972983	7e-08	44.9	http://toxic.berkeley.edu/CoGe/GEvo.pl?prog=blastn;spike_len=15;accn1=AT2G23400;dr1up=1;dr1down=2000;autogo=1;accn2=AT2G23400;dr2up=2000;dr2down=1;num_seqs=2
5	AT5G07980	dentin sialophosphoprotein-related; FUNCTIONS IN: molecular_function unknown; INVOLVED IN: biological_process unknown; LOCATED IN: cellular_component unknown; BEST Arabidopsis thaliana protein match is: unknown protein (TAIR:AT5G07940.1); Has 1282 Blast hits to 687 proteins in 125 species: Archae - 4; Bacteria - 196; Metazoa - 364; Fungi - 103; Plants - 92; Viruses - 0; Other Eukaryotes - 523 (so…	2	2548228	2548324	2554977	2555073	5e-16	71.8	http://toxic.berkeley.edu/CoGe/GEvo.pl?prog=blastn;spike_len=15;accn1=AT5G07980;dr1up=1;dr1down=2000;autogo=1;accn2=AT5G07980;dr2up=2000;dr2down=1;num_seqs=2
5	AT5G35450	disease resistance protein (CC-NBS-LRR class), putative; FUNCTIONS IN: ATP binding; INVOLVED IN: defense response, apoptosis; LOCATED IN: plasma membrane; EXPRESSED IN: 21 plant structures; EXPRESSED DURING: 10 growth stages; CONTAINS InterPro DOMAIN/s: NB-ARC (InterPro:IPR002182); BEST Arabidopsis thaliana protein match is: RPP8 (RECOGNITION OF PERONOSPORA PARASITICA 8); nucleotide binding (TAIR…	3	13683538	13683772	13689048	13689276	2e-70	252	http://toxic.berkeley.edu/CoGe/GEvo.pl?prog=blastn;spike_len=15;accn1=AT5G35450;dr1up=1;dr1down=2000;autogo=1;accn2=AT5G35450;dr2up=2000;dr2down=1;num_seqs=2
1	AT1G58410	disease resistance protein (CC-NBS-LRR class), putative; FUNCTIONS IN: protein binding, ATP binding; INVOLVED IN: defense response, apoptosis; LOCATED IN: cellular_component unknown; EXPRESSED IN: 7 plant structures; EXPRESSED DURING: F mature embryo stage, petal differentiation and expansion stage, D bilateral stage; CONTAINS InterPro DOMAIN/s: NB-ARC (InterPro:IPR002182), Leucine-rich repeat (I…	2	21703740	21703777	21708926	21708964	1e-05	37.2	http://toxic.berkeley.edu/CoGe/GEvo.pl?prog=blastn;spike_len=15;accn1=AT1G58410;dr1up=1;dr1down=2000;autogo=1;accn2=AT1G58410;dr2up=2000;dr2down=1;num_seqs=2
1	AT1G58390	disease resistance protein (CC-NBS-LRR class), putative; FUNCTIONS IN: protein binding, ATP binding; INVOLVED IN: defense response, apoptosis; LOCATED IN: cellular_component unknown; EXPRESSED IN: 8 plant structures; EXPRESSED DURING: 4 anthesis, F mature embryo stage, petal differentiation and expansion stage, D bilateral stage, LP.08 eight leaves visible; CONTAINS InterPro DOMAIN/s: NB-ARC (Int…	5	21694096	21694216	21699162	21699276	1e-13	64.1	http://toxic.berkeley.edu/CoGe/GEvo.pl?prog=blastn;spike_len=15;accn1=AT1G58390;dr1up=1;dr1down=2000;autogo=1;accn2=AT1G58390;dr2up=2000;dr2down=1;num_seqs=2
5	AT5G43740	disease resistance protein (CC-NBS-LRR class), putative; FUNCTIONS IN: protein binding, ATP binding; INVOLVED IN: defense response, apoptosis; LOCATED IN: endomembrane system; EXPRESSED IN: 22 plant structures; EXPRESSED DURING: 13 growth stages; CONTAINS InterPro DOMAIN/s: NB-ARC (InterPro:IPR002182), Leucine-rich repeat (InterPro:IPR001611); BEST Arabidopsis thaliana protein match is: disease r…	2	17580578	17580681	17586197	17586300	1e-35	137	http://toxic.berkeley.edu/CoGe/GEvo.pl?prog=blastn;spike_len=15;accn1=AT5G43740;dr1up=1;dr1down=2000;autogo=1;accn2=AT5G43740;dr2up=2000;dr2down=1;num_seqs=2
1	AT1G12290	disease resistance protein (CC-NBS-LRR class), putative; FUNCTIONS IN: protein binding, ATP binding; INVOLVED IN: N-terminal protein myristoylation, defense response; EXPRESSED IN: stem, inflorescence meristem, root, stamen; EXPRESSED DURING: 4 anthesis; CONTAINS InterPro DOMAIN/s: NB-ARC (InterPro:IPR002182), Leucine-rich repeat (InterPro:IPR001611); BEST Arabidopsis thaliana protein match is: d…	1	4178281	4178319	4181971	4182008	1e-05	37.2	http://toxic.berkeley.edu/CoGe/GEvo.pl?prog=blastn;spike_len=15;accn1=AT1G12290;dr1up=1;dr1down=2000;autogo=1;accn2=AT1G12290;dr2up=2000;dr2down=1;num_seqs=2
1	AT1G63360	disease resistance protein (CC-NBS-LRR class), putative; FUNCTIONS IN: protein binding, ATP binding; INVOLVED IN: N-terminal protein myristoylation, defense response; LOCATED IN: cellular_component unknown; CONTAINS InterPro DOMAIN/s: NB-ARC (InterPro:IPR002182), Leucine-rich repeat (InterPro:IPR001611); BEST Arabidopsis thaliana protein match is: disease resistance protein (CC-NBS-LRR class), pu…	2	23501747	23501805	23506240	23506298	5e-20	85.3	http://toxic.berkeley.edu/CoGe/GEvo.pl?prog=blastn;spike_len=15;accn1=AT1G63360;dr1up=1;dr1down=2000;autogo=1;accn2=AT1G63360;dr2up=2000;dr2down=1;num_seqs=2
1	AT1G62630	disease resistance protein (CC-NBS-LRR class), putative; FUNCTIONS IN: protein binding, ATP binding; INVOLVED IN: N-terminal protein myristoylation, defense response; LOCATED IN: cellular_component unknown; CONTAINS InterPro DOMAIN/s: NB-ARC (InterPro:IPR002182), Leucine-rich repeat (InterPro:IPR001611); BEST Arabidopsis thaliana protein match is: disease resistance protein (CC-NBS-LRR class), pu…	2	23189271	23189305	23193334	23193370	4e-06	39.1	http://toxic.berkeley.edu/CoGe/GEvo.pl?prog=blastn;spike_len=15;accn1=AT1G62630;dr1up=1;dr1down=2000;autogo=1;accn2=AT1G62630;dr2up=2000;dr2down=1;num_seqs=2
1	AT1G72920	disease resistance protein (TIR-NBS class), putative; FUNCTIONS IN: transmembrane receptor activity; INVOLVED IN: response to wounding, defense response; LOCATED IN: intrinsic to membrane; EXPRESSED IN: 19 plant structures; EXPRESSED DURING: 10 growth stages; CONTAINS InterPro DOMAIN/s: Toll-Interleukin receptor (InterPro:IPR000157); BEST Arabidopsis thaliana protein match is: disease resistance …	7	27441361	27441473	27442929	27443040	4e-35	135	http://toxic.berkeley.edu/CoGe/GEvo.pl?prog=blastn;spike_len=15;accn1=AT1G72920;dr1up=1;dr1down=2000;autogo=1;accn2=AT1G72920;dr2up=2000;dr2down=1;num_seqs=2
1	AT1G72910	disease resistance protein (TIR-NBS class), putative; FUNCTIONS IN: transmembrane receptor activity; INVOLVED IN: signal transduction, defense response, innate immune response; LOCATED IN: intrinsic to membrane; CONTAINS InterPro DOMAIN/s: Toll-Interleukin receptor (InterPro:IPR000157); BEST Arabidopsis thaliana protein match is: disease resistance protein (TIR-NBS class), putative (TAIR:AT1G7290…	10	27439069	27439180	27441361	27441473	3e-43	162	http://toxic.berkeley.edu/CoGe/GEvo.pl?prog=blastn;spike_len=15;accn1=AT1G72910;dr1up=1;dr1down=2000;autogo=1;accn2=AT1G72910;dr2up=2000;dr2down=1;num_seqs=2
1	AT1G72950	disease resistance protein (TIR-NBS class), putative; FUNCTIONS IN: transmembrane receptor activity; INVOLVED IN: signal transduction, defense response, innate immune response; LOCATED IN: intrinsic to membrane; EXPRESSED IN: stem, root; CONTAINS InterPro DOMAIN/s: Toll-Interleukin receptor (InterPro:IPR000157); BEST Arabidopsis thaliana protein match is: disease resistance protein (TIR-NBS class…	2	27447575	27447741	27449777	27449936	3e-32	125	http://toxic.berkeley.edu/CoGe/GEvo.pl?prog=blastn;spike_len=15;accn1=AT1G72950;dr1up=1;dr1down=2000;autogo=1;accn2=AT1G72950;dr2up=2000;dr2down=1;num_seqs=2
5	AT5G41750	disease resistance protein (TIR-NBS-LRR class), putative; FUNCTIONS IN: transmembrane receptor activity, nucleoside-triphosphatase activity, nucleotide binding, ATP binding; INVOLVED IN: signal transduction, defense response, apoptosis, innate immune response; LOCATED IN: intrinsic to membrane; CONTAINS InterPro DOMAIN/s: ATPase, AAA+ type, core (InterPro:IPR003593), NB-ARC (InterPro:IPR002182), …	4	16709776	16709982	16715214	16715419	2e-92	325	http://toxic.berkeley.edu/CoGe/GEvo.pl?prog=blastn;spike_len=15;accn1=AT5G41750;dr1up=1;dr1down=2000;autogo=1;accn2=AT5G41750;dr2up=2000;dr2down=1;num_seqs=2
1	AT1G27180	disease resistance protein (TIR-NBS-LRR class), putative; FUNCTIONS IN: transmembrane receptor activity, protein binding, ATP binding; INVOLVED IN: signal transduction, defense response, apoptosis, innate immune response; LOCATED IN: intrinsic to membrane; CONTAINS InterPro DOMAIN/s: Leucine-rich repeat, typical subtype (InterPro:IPR003591), NB-ARC (InterPro:IPR002182), Leucine-rich repeat (Inter…	3	9439207	9439280	9445806	9445877	2e-08	46.8	http://toxic.berkeley.edu/CoGe/GEvo.pl?prog=blastn;spike_len=15;accn1=AT1G27180;dr1up=1;dr1down=2000;autogo=1;accn2=AT1G27180;dr2up=2000;dr2down=1;num_seqs=2
5	AT5G41740	disease resistance protein (TIR-NBS-LRR class), putative; FUNCTIONS IN: transmembrane receptor activity, protein binding, nucleoside-triphosphatase activity, nucleotide binding, ATP binding; INVOLVED IN: signal transduction, apoptosis, defense response, innate immune response; LOCATED IN: intrinsic to membrane, chloroplast; CONTAINS InterPro DOMAIN/s: ATPase, AAA+ type, core (InterPro:IPR003593),…	3	16705462	16705528	16710857	16710922	9e-22	91.1	http://toxic.berkeley.edu/CoGe/GEvo.pl?prog=blastn;spike_len=15;accn1=AT5G41740;dr1up=1;dr1down=2000;autogo=1;accn2=AT5G41740;dr2up=2000;dr2down=1;num_seqs=2
1	AT1G63870	disease resistance protein (TIR-NBS-LRR class), putative; FUNCTIONS IN: transmembrane receptor activity, protein binding, nucleoside-triphosphatase activity, nucleotide binding, ATP binding; INVOLVED IN: signal transduction, defense response, apoptosis, innate immune response; LOCATED IN: intrinsic to membrane, chloroplast; CONTAINS InterPro DOMAIN/s: ATPase, AAA+ type, core (InterPro:IPR003593),…	2	23709827	23709860	23715722	23715755	3e-07	43	http://toxic.berkeley.edu/CoGe/GEvo.pl?prog=blastn;spike_len=15;accn1=AT1G63870;dr1up=1;dr1down=2000;autogo=1;accn2=AT1G63870;dr2up=2000;dr2down=1;num_seqs=2
4	AT4G16960	disease resistance protein (TIR-NBS-LRR class), putative; FUNCTIONS IN: transmembrane receptor activity, protein binding, nucleoside-triphosphatase activity, nucleotide binding, ATP binding; INVOLVED IN: signal transduction, defense response, apoptosis, innate immune response; LOCATED IN: intrinsic to membrane; CONTAINS InterPro DOMAIN/s: ATPase, AAA+ type, core (InterPro:IPR003593), NB-ARC (Inte…	2	9544929	9544964	9551437	9551473	4e-06	39.1	http://toxic.berkeley.edu/CoGe/GEvo.pl?prog=blastn;spike_len=15;accn1=AT4G16960;dr1up=1;dr1down=2000;autogo=1;accn2=AT4G16960;dr2up=2000;dr2down=1;num_seqs=2
5	AT5G46260	disease resistance protein (TIR-NBS-LRR class), putative; FUNCTIONS IN: transmembrane receptor activity, protein binding, nucleoside-triphosphatase activity, nucleotide binding, ATP binding; INVOLVED IN: signal transduction, defense response, apoptosis, innate immune response; LOCATED IN: intrinsic to membrane; CONTAINS InterPro DOMAIN/s: ATPase, AAA+ type, core (InterPro:IPR003593), NB-ARC (Inte…	6	18776175	18776321	18781851	18781997	3e-62	225	http://toxic.berkeley.edu/CoGe/GEvo.pl?prog=blastn;spike_len=15;accn1=AT5G46260;dr1up=1;dr1down=2000;autogo=1;accn2=AT5G46260;dr2up=2000;dr2down=1;num_seqs=2
5	AT5G40910	disease resistance protein (TIR-NBS-LRR class), putative; FUNCTIONS IN: transmembrane receptor activity, protein binding, nucleoside-triphosphatase activity, nucleotide binding, ATP binding; INVOLVED IN: signal transduction, defense response, apoptosis, innate immune response; LOCATED IN: intrinsic to membrane; EXPRESSED IN: 21 plant structures; EXPRESSED DURING: 13 growth stages; CONTAINS InterP…	5	16412397	16412686	16417575	16417858	5e-119	414	http://toxic.berkeley.edu/CoGe/GEvo.pl?prog=blastn;spike_len=15;accn1=AT5G40910;dr1up=1;dr1down=2000;autogo=1;accn2=AT5G40910;dr2up=2000;dr2down=1;num_seqs=2
4	AT4G11180	disease resistance-responsive family protein / dirigent family protein; FUNCTIONS IN: molecular_function unknown; INVOLVED IN: lignan biosynthetic process, defense response; LOCATED IN: endomembrane system; CONTAINS InterPro DOMAIN/s: Plant disease resistance response protein (InterPro:IPR004265); BEST Arabidopsis thaliana protein match is: disease resistance-responsive family protein / dirigent …	3	6819564	6819814	6821643	6821891	3e-36	139	http://toxic.berkeley.edu/CoGe/GEvo.pl?prog=blastn;spike_len=15;accn1=AT4G11180;dr1up=1;dr1down=2000;autogo=1;accn2=AT4G11180;dr2up=2000;dr2down=1;num_seqs=2
1	AT1G54230	DNA binding; FUNCTIONS IN: DNA binding; INVOLVED IN: nucleosome assembly; LOCATED IN: nucleus, nucleosome; EXPRESSED IN: sperm cell, leaf whorl, flower, pollen tube; EXPRESSED DURING: petal differentiation and expansion stage; CONTAINS InterPro DOMAIN/s: Histone H1/H5 (InterPro:IPR005818); BEST Arabidopsis thaliana protein match is: DNA binding (TAIR:AT1G54240.1); Has 44 Blast hits to 44 proteins…	5	20254291	20254340	20256548	20256598	5e-09	48.8	http://toxic.berkeley.edu/CoGe/GEvo.pl?prog=blastn;spike_len=15;accn1=AT1G54230;dr1up=1;dr1down=2000;autogo=1;accn2=AT1G54230;dr2up=2000;dr2down=1;num_seqs=2
1	AT1G54240	DNA binding; FUNCTIONS IN: DNA binding; INVOLVED IN: nucleosome assembly; LOCATED IN: nucleus, nucleosome; EXPRESSED IN: sperm cell, male gametophyte, flower, pollen tube; EXPRESSED DURING: L mature pollen stage, M germinated pollen stage, 4 anthesis, petal differentiation and expansion stage; CONTAINS InterPro DOMAIN/s: Histone H1/H5 (InterPro:IPR005818); BEST Arabidopsis thaliana protein match …	2	20256214	20256244	20258541	20258571	3e-07	43	http://toxic.berkeley.edu/CoGe/GEvo.pl?prog=blastn;spike_len=15;accn1=AT1G54240;dr1up=1;dr1down=2000;autogo=1;accn2=AT1G54240;dr2up=2000;dr2down=1;num_seqs=2
2	AT2G01370	DNA-binding storekeeper protein-related; FUNCTIONS IN: transcription regulator activity; INVOLVED IN: biological_process unknown; CONTAINS InterPro DOMAIN/s: Protein of unknown function DUF573 (InterPro:IPR007592); BEST Arabidopsis thaliana protein match is: unknown protein (TAIR:AT1G55950.1); Has 145 Blast hits to 145 proteins in 8 species: Archae - 0; Bacteria - 0; Metazoa - 0; Fungi - 4; Plant…	1	167389	167431	170794	170836	3e-14	66.1	http://toxic.berkeley.edu/CoGe/GEvo.pl?prog=blastn;spike_len=15;accn1=AT2G01370;dr1up=1;dr1down=2000;autogo=1;accn2=AT2G01370;dr2up=2000;dr2down=1;num_seqs=2
1	AT1G60530	dynamin family protein; FUNCTIONS IN: GTP binding, GTPase activity; INVOLVED IN: biological_process unknown; LOCATED IN: cellular_component unknown; CONTAINS InterPro DOMAIN/s: Dynamin, GTPase region (InterPro:IPR001401), Interferon-induced Mx protein (InterPro:IPR015577); BEST Arabidopsis thaliana protein match is: dynamin family protein (TAIR:AT1G60500.1); Has 1943 Blast hits to 1924 proteins i…	4	22302734	22302800	22304974	22305040	1e-17	77.6	http://toxic.berkeley.edu/CoGe/GEvo.pl?prog=blastn;spike_len=15;accn1=AT1G60530;dr1up=1;dr1down=2000;autogo=1;accn2=AT1G60530;dr2up=2000;dr2down=1;num_seqs=2
1	AT1G50780	electron carrier/ iron-sulfur cluster binding; FUNCTIONS IN: electron carrier activity, iron-sulfur cluster binding; INVOLVED IN: biological_process unknown; LOCATED IN: endomembrane system; CONTAINS InterPro DOMAIN/s: Ferredoxin (InterPro:IPR001041), 2Fe-2S ferredoxin, iron-sulphur binding site (InterPro:IPR006058), Beta-grasp fold, ferredoxin-type (InterPro:IPR012675); BEST Arabidopsis thaliana…	4	18824664	18824824	18827169	18827335	2e-45	169	http://toxic.berkeley.edu/CoGe/GEvo.pl?prog=blastn;spike_len=15;accn1=AT1G50780;dr1up=1;dr1down=2000;autogo=1;accn2=AT1G50780;dr2up=2000;dr2down=1;num_seqs=2
2	AT2G29950	ELF4-Like 1 (ELF4-L1); FUNCTIONS IN: molecular_function unknown; INVOLVED IN: biological_process unknown; LOCATED IN: cellular_component unknown; CONTAINS InterPro DOMAIN/s: Protein of unknown function DUF1313 (InterPro:IPR009741); BEST Arabidopsis thaliana protein match is: ELF4 (EARLY FLOWERING 4) (TAIR:AT2G40080.1); Has 68 Blast hits to 67 proteins in 12 species: Archae - 0; Bacteria - 0; Meta…	4	12773554	12773602	12775874	12775921	7e-08	44.9	http://toxic.berkeley.edu/CoGe/GEvo.pl?prog=blastn;spike_len=15;accn1=AT2G29950;dr1up=1;dr1down=2000;autogo=1;accn2=AT2G29950;dr2up=2000;dr2down=1;num_seqs=2
1	AT1G07930	elongation factor 1-alpha / EF-1-alpha; FUNCTIONS IN: calmodulin binding, translation elongation factor activity; INVOLVED IN: translational elongation; LOCATED IN: mitochondrion; EXPRESSED IN: cotyledon, male gametophyte, guard cell; CONTAINS InterPro DOMAIN/s: Translation elongation factor EFTu/EF1A, C-terminal (InterPro:IPR004160), Translation elongation factor EF1A/initiation factor IF2gamma,…	5	2457002	2457160	2460462	2460611	2e-23	96.8	http://toxic.berkeley.edu/CoGe/GEvo.pl?prog=blastn;spike_len=15;accn1=AT1G07930;dr1up=1;dr1down=2000;autogo=1;accn2=AT1G07930;dr2up=2000;dr2down=1;num_seqs=2
5	AT5G40820	Encodes a Arabidopsis ortholog of the ATR protein kinase that is involved in a wide range of responses to DNA damage and plays a central role in cell-cycle regulation. Dominant loss of function alleles identified as suppressors of ALS also exhibit increased tolerance to aluminum. This may be due to the inhibition of terminal differentiation of the root apex upon exposure to Al.	1	16360054	16360165	16371705	16371817	1e-39	150	http://toxic.berkeley.edu/CoGe/GEvo.pl?prog=blastn;spike_len=15;accn1=AT5G40820;dr1up=1;dr1down=2000;autogo=1;accn2=AT5G40820;dr2up=2000;dr2down=1;num_seqs=2
2	AT2G30580	Encodes a C3HC4 RING-domain-containing ubiquitin E3 ligase capable of interacting with DREB2A. DRIP2 seems to be involved in regulating stress-related transcriptional changes and drought tolerance.	8	13032025	13032060	13038904	13038939	3e-10	52.6	http://toxic.berkeley.edu/CoGe/GEvo.pl?prog=blastn;spike_len=15;accn1=AT2G30580;dr1up=1;dr1down=2000;autogo=1;accn2=AT2G30580;dr2up=2000;dr2down=1;num_seqs=2
2	AT2G41100	encodes a calmodulin-like protein, with six potential calcium binding domains. Calcium binding shown by Ca(2+)-specific shift in electrophoretic mobility. Expression induced by touch and darkness. Expression may also be developmentally controlled. Expression in growing regions of roots, vascular tissue, root/shoot junctions, trichomes, branch points of the shoot, and regions of siliques and flowe…	8	17143708	17143802	17146496	17146591	7e-30	117	http://toxic.berkeley.edu/CoGe/GEvo.pl?prog=blastn;spike_len=15;accn1=AT2G41100;dr1up=1;dr1down=2000;autogo=1;accn2=AT2G41100;dr2up=2000;dr2down=1;num_seqs=2
5	AT5G49740	Encodes a chloroplast ferric chelate reductase. Shows differential splicing and has three different mRNA products. Expressed in the shoot, flower and cotyledon.	3	20221900	20222055	20226102	20226258	3e-40	152	http://toxic.berkeley.edu/CoGe/GEvo.pl?prog=blastn;spike_len=15;accn1=AT5G49740;dr1up=1;dr1down=2000;autogo=1;accn2=AT5G49740;dr2up=2000;dr2down=1;num_seqs=2
5	AT5G12030	Encodes a cytosolic small heat shock protein with chaperone activity that is induced by heat and osmotic stress and is also expressed late in seed development.	3	3882966	3883018	3884765	3884817	4e-13	62.2	http://toxic.berkeley.edu/CoGe/GEvo.pl?prog=blastn;spike_len=15;accn1=AT5G12030;dr1up=1;dr1down=2000;autogo=1;accn2=AT5G12030;dr2up=2000;dr2down=1;num_seqs=2
1	AT1G47317	Encodes a defensin-like (DEFL) family protein.	5	17349381	17349454	17351382	17351455	2e-08	46.8	http://toxic.berkeley.edu/CoGe/GEvo.pl?prog=blastn;spike_len=15;accn1=AT1G47317;dr1up=1;dr1down=2000;autogo=1;accn2=AT1G47317;dr2up=2000;dr2down=1;num_seqs=2
1	AT1G49715	Encodes a defensin-like (DEFL) family protein.	18	18399605	18399724	18401839	18401720	4e-50	185	http://toxic.berkeley.edu/CoGe/GEvo.pl?prog=blastn;spike_len=15;accn1=AT1G49715;dr1up=1;dr1down=2000;autogo=1;accn2=AT1G49715;dr2up=2000;dr2down=1;num_seqs=2
1	AT1G68907	Encodes a defensin-like (DEFL) family protein.	2	25910867	25910914	25911704	25911751	2e-08	46.8	http://toxic.berkeley.edu/CoGe/GEvo.pl?prog=blastn;spike_len=15;accn1=AT1G68907;dr1up=1;dr1down=2000;autogo=1;accn2=AT1G68907;dr2up=2000;dr2down=1;num_seqs=2
1	AT1G69825	Encodes a defensin-like (DEFL) family protein.	4	26289628	26289708	26290874	26290955	4e-13	62.2	http://toxic.berkeley.edu/CoGe/GEvo.pl?prog=blastn;spike_len=15;accn1=AT1G69825;dr1up=1;dr1down=2000;autogo=1;accn2=AT1G69825;dr2up=2000;dr2down=1;num_seqs=2
1	AT1G77093	Encodes a defensin-like (DEFL) family protein.	2	28966859	28966892	28968770	28968803	2e-12	60.3	http://toxic.berkeley.edu/CoGe/GEvo.pl?prog=blastn;spike_len=15;accn1=AT1G77093;dr1up=1;dr1down=2000;autogo=1;accn2=AT1G77093;dr2up=2000;dr2down=1;num_seqs=2
2	AT2G03931	Encodes a defensin-like (DEFL) family protein.	3	1213648	1213689	1214920	1214961	5e-05	35.3	http://toxic.berkeley.edu/CoGe/GEvo.pl?prog=blastn;spike_len=15;accn1=AT2G03931;dr1up=1;dr1down=2000;autogo=1;accn2=AT2G03931;dr2up=2000;dr2down=1;num_seqs=2
2	AT2G03932	Encodes a defensin-like (DEFL) family protein.	16	1212514	1212597	1214199	1214280	3e-07	43	http://toxic.berkeley.edu/CoGe/GEvo.pl?prog=blastn;spike_len=15;accn1=AT2G03932;dr1up=1;dr1down=2000;autogo=1;accn2=AT2G03932;dr2up=2000;dr2down=1;num_seqs=2
2	AT2G03936	Encodes a defensin-like (DEFL) family protein.	5	1220280	1220383	1221539	1221643	7e-19	81.4	http://toxic.berkeley.edu/CoGe/GEvo.pl?prog=blastn;spike_len=15;accn1=AT2G03936;dr1up=1;dr1down=2000;autogo=1;accn2=AT2G03936;dr2up=2000;dr2down=1;num_seqs=2
2	AT2G20463	Encodes a defensin-like (DEFL) family protein.	3	8830734	8830776	8832140	8832183	2e-08	46.8	http://toxic.berkeley.edu/CoGe/GEvo.pl?prog=blastn;spike_len=15;accn1=AT2G20463;dr1up=1;dr1down=2000;autogo=1;accn2=AT2G20463;dr2up=2000;dr2down=1;num_seqs=2
2	AT2G20465	Encodes a defensin-like (DEFL) family protein.	6	8831402	8831432	8832715	8832744	4e-06	39.1	http://toxic.berkeley.edu/CoGe/GEvo.pl?prog=blastn;spike_len=15;accn1=AT2G20465;dr1up=1;dr1down=2000;autogo=1;accn2=AT2G20465;dr2up=2000;dr2down=1;num_seqs=2
2	AT2G42885	Encodes a defensin-like (DEFL) family protein.	8	17852159	17852226	17854522	17854589	5e-27	108	http://toxic.berkeley.edu/CoGe/GEvo.pl?prog=blastn;spike_len=15;accn1=AT2G42885;dr1up=1;dr1down=2000;autogo=1;accn2=AT2G42885;dr2up=2000;dr2down=1;num_seqs=2
2	AT2G43530	Encodes a defensin-like (DEFL) family protein.	5	18075824	18075867	18078326	18078368	5e-05	35.3	http://toxic.berkeley.edu/CoGe/GEvo.pl?prog=blastn;spike_len=15;accn1=AT2G43530;dr1up=1;dr1down=2000;autogo=1;accn2=AT2G43530;dr2up=2000;dr2down=1;num_seqs=2
3	AT3G04540	Encodes a defensin-like (DEFL) family protein.	10	1223217	1223310	1224876	1224968	9e-22	91.1	http://toxic.berkeley.edu/CoGe/GEvo.pl?prog=blastn;spike_len=15;accn1=AT3G04540;dr1up=1;dr1down=2000;autogo=1;accn2=AT3G04540;dr2up=2000;dr2down=1;num_seqs=2
3	AT3G17155	Encodes a defensin-like (DEFL) family protein.	7	5850067	5850243	5851917	5852093	4e-57	208	http://toxic.berkeley.edu/CoGe/GEvo.pl?prog=blastn;spike_len=15;accn1=AT3G17155;dr1up=1;dr1down=2000;autogo=1;accn2=AT3G17155;dr2up=2000;dr2down=1;num_seqs=2
3	AT3G24510	Encodes a defensin-like (DEFL) family protein.	5	8930569	8930620	8932673	8932724	3e-07	43	http://toxic.berkeley.edu/CoGe/GEvo.pl?prog=blastn;spike_len=15;accn1=AT3G24510;dr1up=1;dr1down=2000;autogo=1;accn2=AT3G24510;dr2up=2000;dr2down=1;num_seqs=2
3	AT3G27831	Encodes a defensin-like (DEFL) family protein.	3	10320609	10320660	10322844	10322894	4e-13	62.2	http://toxic.berkeley.edu/CoGe/GEvo.pl?prog=blastn;spike_len=15;accn1=AT3G27831;dr1up=1;dr1down=2000;autogo=1;accn2=AT3G27831;dr2up=2000;dr2down=1;num_seqs=2
3	AT3G27835	Encodes a defensin-like (DEFL) family protein.	3	10322688	10322814	10323850	10323975	1e-35	137	http://toxic.berkeley.edu/CoGe/GEvo.pl?prog=blastn;spike_len=15;accn1=AT3G27835;dr1up=1;dr1down=2000;autogo=1;accn2=AT3G27835;dr2up=2000;dr2down=1;num_seqs=2
4	AT4G09647	Encodes a defensin-like (DEFL) family protein.	4	6095253	6095287	6098375	6098409	0.0002	33.4	http://toxic.berkeley.edu/CoGe/GEvo.pl?prog=blastn;spike_len=15;accn1=AT4G09647;dr1up=1;dr1down=2000;autogo=1;accn2=AT4G09647;dr2up=2000;dr2down=1;num_seqs=2
4	AT4G09987	Encodes a defensin-like (DEFL) family protein.	4	6255835	6255887	6258380	6258433	3e-07	43	http://toxic.berkeley.edu/CoGe/GEvo.pl?prog=blastn;spike_len=15;accn1=AT4G09987;dr1up=1;dr1down=2000;autogo=1;accn2=AT4G09987;dr2up=2000;dr2down=1;num_seqs=2
4	AT4G22212	Encodes a defensin-like (DEFL) family protein.	6	11752829	11753043	11754419	11754634	2e-37	142	http://toxic.berkeley.edu/CoGe/GEvo.pl?prog=blastn;spike_len=15;accn1=AT4G22212;dr1up=1;dr1down=2000;autogo=1;accn2=AT4G22212;dr2up=2000;dr2down=1;num_seqs=2
4	AT4G22230	Encodes a defensin-like (DEFL) family protein.	3	11761973	11762028	11763155	11763210	9e-22	91.1	http://toxic.berkeley.edu/CoGe/GEvo.pl?prog=blastn;spike_len=15;accn1=AT4G22230;dr1up=1;dr1down=2000;autogo=1;accn2=AT4G22230;dr2up=2000;dr2down=1;num_seqs=2
4	AT4G22235	Encodes a defensin-like (DEFL) family protein.	6	11762671	11762770	11764102	11764208	7e-19	81.4	http://toxic.berkeley.edu/CoGe/GEvo.pl?prog=blastn;spike_len=15;accn1=AT4G22235;dr1up=1;dr1down=2000;autogo=1;accn2=AT4G22235;dr2up=2000;dr2down=1;num_seqs=2
5	AT5G04045	Encodes a defensin-like (DEFL) family protein.	2	1093302	1093352	1094395	1094445	5e-05	35.3	http://toxic.berkeley.edu/CoGe/GEvo.pl?prog=blastn;spike_len=15;accn1=AT5G04045;dr1up=1;dr1down=2000;autogo=1;accn2=AT5G04045;dr2up=2000;dr2down=1;num_seqs=2
5	AT5G19175	Encodes a defensin-like (DEFL) family protein.	8	6448719	6448844	6450257	6450387	3e-36	139	http://toxic.berkeley.edu/CoGe/GEvo.pl?prog=blastn;spike_len=15;accn1=AT5G19175;dr1up=1;dr1down=2000;autogo=1;accn2=AT5G19175;dr2up=2000;dr2down=1;num_seqs=2
5	AT5G29576	Encodes a defensin-like (DEFL) family protein.	1	11235307	11235378	11236235	11236302	2e-19	83.4	http://toxic.berkeley.edu/CoGe/GEvo.pl?prog=blastn;spike_len=15;accn1=AT5G29576;dr1up=1;dr1down=2000;autogo=1;accn2=AT5G29576;dr2up=2000;dr2down=1;num_seqs=2
5	AT5G35195	Encodes a defensin-like (DEFL) family protein.	3	13466584	13466785	13467290	13467495	2e-48	179	http://toxic.berkeley.edu/CoGe/GEvo.pl?prog=blastn;spike_len=15;accn1=AT5G35195;dr1up=1;dr1down=2000;autogo=1;accn2=AT5G35195;dr2up=2000;dr2down=1;num_seqs=2
5	AT5G40155	Encodes a defensin-like (DEFL) family protein.	1	16078863	16078907	16079846	16079890	1e-06	41.1	http://toxic.berkeley.edu/CoGe/GEvo.pl?prog=blastn;spike_len=15;accn1=AT5G40155;dr1up=1;dr1down=2000;autogo=1;accn2=AT5G40155;dr2up=2000;dr2down=1;num_seqs=2
5	AT5G43518	Encodes a defensin-like (DEFL) family protein.	3	17500183	17500433	17502343	17502594	1e-104	365	http://toxic.berkeley.edu/CoGe/GEvo.pl?prog=blastn;spike_len=15;accn1=AT5G43518;dr1up=1;dr1down=2000;autogo=1;accn2=AT5G43518;dr2up=2000;dr2down=1;num_seqs=2
5	AT5G46873	Encodes a defensin-like (DEFL) family protein.	8	19037251	19037333	19040169	19040251	2e-23	96.8	http://toxic.berkeley.edu/CoGe/GEvo.pl?prog=blastn;spike_len=15;accn1=AT5G46873;dr1up=1;dr1down=2000;autogo=1;accn2=AT5G46873;dr2up=2000;dr2down=1;num_seqs=2
5	AT5G46874	Encodes a defensin-like (DEFL) family protein.	3	19038228	19038387	19041158	19041316	1e-53	196	http://toxic.berkeley.edu/CoGe/GEvo.pl?prog=blastn;spike_len=15;accn1=AT5G46874;dr1up=1;dr1down=2000;autogo=1;accn2=AT5G46874;dr2up=2000;dr2down=1;num_seqs=2
5	AT5G54215	Encodes a defensin-like (DEFL) family protein.	6	22027081	22027165	22028332	22028416	6e-23	94.9	http://toxic.berkeley.edu/CoGe/GEvo.pl?prog=blastn;spike_len=15;accn1=AT5G54215;dr1up=1;dr1down=2000;autogo=1;accn2=AT5G54215;dr2up=2000;dr2down=1;num_seqs=2
1	AT1G45215	Encodes a ECA1 gametogenesis related family protein	8	17139217	17139583	17140962	17141328	6e-159	546	http://toxic.berkeley.edu/CoGe/GEvo.pl?prog=blastn;spike_len=15;accn1=AT1G45215;dr1up=1;dr1down=2000;autogo=1;accn2=AT1G45215;dr2up=2000;dr2down=1;num_seqs=2
1	AT1G45221	Encodes a ECA1 gametogenesis related family protein	6	17140575	17140892	17142320	17142637	3e-168	577	http://toxic.berkeley.edu/CoGe/GEvo.pl?prog=blastn;spike_len=15;accn1=AT1G45221;dr1up=1;dr1down=2000;autogo=1;accn2=AT1G45221;dr2up=2000;dr2down=1;num_seqs=2
2	AT2G04031	Encodes a ECA1 gametogenesis related family protein	5	1303994	1304313	1305339	1305657	1e-60	219	http://toxic.berkeley.edu/CoGe/GEvo.pl?prog=blastn;spike_len=15;accn1=AT2G04031;dr1up=1;dr1down=2000;autogo=1;accn2=AT2G04031;dr2up=2000;dr2down=1;num_seqs=2
3	AT3G01322	Encodes a ECA1 gametogenesis related family protein	7	114170	114259	115231	115322	2e-15	69.9	http://toxic.berkeley.edu/CoGe/GEvo.pl?prog=blastn;spike_len=15;accn1=AT3G01322;dr1up=1;dr1down=2000;autogo=1;accn2=AT3G01322;dr2up=2000;dr2down=1;num_seqs=2
3	AT3G01326	Encodes a ECA1 gametogenesis related family protein	6	114664	114710	116172	116126	2e-11	56.4	http://toxic.berkeley.edu/CoGe/GEvo.pl?prog=blastn;spike_len=15;accn1=AT3G01326;dr1up=1;dr1down=2000;autogo=1;accn2=AT3G01326;dr2up=2000;dr2down=1;num_seqs=2
3	AT3G01327	Encodes a ECA1 gametogenesis related family protein	1	115325	115365	116596	116556	2e-11	56.4	http://toxic.berkeley.edu/CoGe/GEvo.pl?prog=blastn;spike_len=15;accn1=AT3G01327;dr1up=1;dr1down=2000;autogo=1;accn2=AT3G01327;dr2up=2000;dr2down=1;num_seqs=2
5	AT5G14995	Encodes a ECA1 gametogenesis related family protein	2	4853133	4853339	4854599	4854799	6e-23	94.9	http://toxic.berkeley.edu/CoGe/GEvo.pl?prog=blastn;spike_len=15;accn1=AT5G14995;dr1up=1;dr1down=2000;autogo=1;accn2=AT5G14995;dr2up=2000;dr2down=1;num_seqs=2
5	AT5G15000	Encodes a ECA1 gametogenesis related family protein	4	4853724	4853903	4855181	4855355	1e-24	100	http://toxic.berkeley.edu/CoGe/GEvo.pl?prog=blastn;spike_len=15;accn1=AT5G15000;dr1up=1;dr1down=2000;autogo=1;accn2=AT5G15000;dr2up=2000;dr2down=1;num_seqs=2
5	AT5G34882	Encodes a ECA1 gametogenesis related family protein	2	13212601	13212835	13214552	13214783	3e-40	152	http://toxic.berkeley.edu/CoGe/GEvo.pl?prog=blastn;spike_len=15;accn1=AT5G34882;dr1up=1;dr1down=2000;autogo=1;accn2=AT5G34882;dr2up=2000;dr2down=1;num_seqs=2
5	AT5G36662	Encodes a ECA1 gametogenesis related family protein	3	14408348	14408546	14410539	14410734	5e-60	217	http://toxic.berkeley.edu/CoGe/GEvo.pl?prog=blastn;spike_len=15;accn1=AT5G36662;dr1up=1;dr1down=2000;autogo=1;accn2=AT5G36662;dr2up=2000;dr2down=1;num_seqs=2
5	AT5G36739	Encodes a ECA1 gametogenesis related family protein	3	14467647	14467846	14469838	14470034	1e-60	219	http://toxic.berkeley.edu/CoGe/GEvo.pl?prog=blastn;spike_len=15;accn1=AT5G36739;dr1up=1;dr1down=2000;autogo=1;accn2=AT5G36739;dr2up=2000;dr2down=1;num_seqs=2
5	AT5G42567	Encodes a ECA1 gametogenesis related family protein	8	17034858	17035186	17036810	17037135	9e-110	383	http://toxic.berkeley.edu/CoGe/GEvo.pl?prog=blastn;spike_len=15;accn1=AT5G42567;dr1up=1;dr1down=2000;autogo=1;accn2=AT5G42567;dr2up=2000;dr2down=1;num_seqs=2
5	AT5G53742	Encodes a ECA1 gametogenesis related family protein	4	21829524	21829654	21831745	21831872	1e-20	87.2	http://toxic.berkeley.edu/CoGe/GEvo.pl?prog=blastn;spike_len=15;accn1=AT5G53742;dr1up=1;dr1down=2000;autogo=1;accn2=AT5G53742;dr2up=2000;dr2down=1;num_seqs=2
5	AT5G60945	Encodes a ECA1 gametogenesis related family protein	2	24543039	24543088	24544459	24544508	3e-18	79.5	http://toxic.berkeley.edu/CoGe/GEvo.pl?prog=blastn;spike_len=15;accn1=AT5G60945;dr1up=1;dr1down=2000;autogo=1;accn2=AT5G60945;dr2up=2000;dr2down=1;num_seqs=2
1	AT1G45227	Encodes a ECA1 gametogenesis related family protein [pseudogene]	8	17145795	17145932	17147541	17147677	2e-59	216	http://toxic.berkeley.edu/CoGe/GEvo.pl?prog=blastn;spike_len=15;accn1=AT1G45227;dr1up=1;dr1down=2000;autogo=1;accn2=AT1G45227;dr2up=2000;dr2down=1;num_seqs=2
3	AT3G30388	Encodes a ECA1 gametogenesis related family protein [pseudogene]	8	11994943	11995164	11996803	11997024	3e-106	371	http://toxic.berkeley.edu/CoGe/GEvo.pl?prog=blastn;spike_len=15;accn1=AT3G30388;dr1up=1;dr1down=2000;autogo=1;accn2=AT3G30388;dr2up=2000;dr2down=1;num_seqs=2
5	AT5G34903	Encodes a ECA1 gametogenesis related family protein [pseudogene]	9	13238192	13238325	13240135	13240268	3e-58	212	http://toxic.berkeley.edu/CoGe/GEvo.pl?prog=blastn;spike_len=15;accn1=AT5G34903;dr1up=1;dr1down=2000;autogo=1;accn2=AT5G34903;dr2up=2000;dr2down=1;num_seqs=2
5	AT5G42565	Encodes a ECA1 gametogenesis related family protein [pseudogene]	2	17035734	17035933	17037684	17037885	1e-57	210	http://toxic.berkeley.edu/CoGe/GEvo.pl?prog=blastn;spike_len=15;accn1=AT5G42565;dr1up=1;dr1down=2000;autogo=1;accn2=AT5G42565;dr2up=2000;dr2down=1;num_seqs=2
3	AT3G44860	Encodes a farnesoic acid carboxyl-O-methyltransferase.	6	16390577	16390673	16393162	16393261	4e-24	98.7	http://toxic.berkeley.edu/CoGe/GEvo.pl?prog=blastn;spike_len=15;accn1=AT3G44860;dr1up=1;dr1down=2000;autogo=1;accn2=AT3G44860;dr2up=2000;dr2down=1;num_seqs=2
5	AT5G23990	Encodes a ferric chelate reductase that is expressed at low levels in roots,shoots and flowers, but not cotyledons.	5	8104324	8104391	8110005	8110072	1e-09	50.7	http://toxic.berkeley.edu/CoGe/GEvo.pl?prog=blastn;spike_len=15;accn1=AT5G23990;dr1up=1;dr1down=2000;autogo=1;accn2=AT5G23990;dr2up=2000;dr2down=1;num_seqs=2
1	AT1G20450	Encodes a gene induced by low temperature and dehydration. Inhibits e.coli growth while overexpressed. Belongs to the dehydrin protein family, which contains highly conserved stretches of 7-17 residues that are repetitively scattered in their sequences, the K-, S-, Y- and lysine rich segments. LTI29 and LTI30 double overexpressors confer cold tolerance. Localized to membranes and cytoplasm.	8	7087098	7087264	7090568	7090733	3e-21	89.1	http://toxic.berkeley.edu/CoGe/GEvo.pl?prog=blastn;spike_len=15;accn1=AT1G20450;dr1up=1;dr1down=2000;autogo=1;accn2=AT1G20450;dr2up=2000;dr2down=1;num_seqs=2
2	AT2G32530	encodes a gene similar to cellulose synthase	13	13814923	13815022	13820850	13820949	1e-38	146	http://toxic.berkeley.edu/CoGe/GEvo.pl?prog=blastn;spike_len=15;accn1=AT2G32530;dr1up=1;dr1down=2000;autogo=1;accn2=AT2G32530;dr2up=2000;dr2down=1;num_seqs=2
2	AT2G32610	encodes a gene similar to cellulose synthase	4	13843093	13843188	13847597	13847689	5e-16	71.8	http://toxic.berkeley.edu/CoGe/GEvo.pl?prog=blastn;spike_len=15;accn1=AT2G32610;dr1up=1;dr1down=2000;autogo=1;accn2=AT2G32610;dr2up=2000;dr2down=1;num_seqs=2
5	AT5G07530	encodes a glycine-rich protein that has oleosin domain and is expressed specifically during flower stages 10 to 12. Protein is found on mature pollen coat.	6	2381328	2381372	2384604	2384646	0.0008	31.5	http://toxic.berkeley.edu/CoGe/GEvo.pl?prog=blastn;spike_len=15;accn1=AT5G07530;dr1up=1;dr1down=2000;autogo=1;accn2=AT5G07530;dr2up=2000;dr2down=1;num_seqs=2
5	AT5G07510	encodes a glycine-rich protein that is expressed in low abundance in stems and leaves, and very low abundance in flowers.	2	2377695	2377746	2380021	2380072	5e-09	48.8	http://toxic.berkeley.edu/CoGe/GEvo.pl?prog=blastn;spike_len=15;accn1=AT5G07510;dr1up=1;dr1down=2000;autogo=1;accn2=AT5G07510;dr2up=2000;dr2down=1;num_seqs=2
5	AT5G07520	encodes a glycine-rich protein that is expressed only in flowers during a specific developmental stage (flower stage 12).	6	2379214	2379423	2381673	2381885	7e-52	191	http://toxic.berkeley.edu/CoGe/GEvo.pl?prog=blastn;spike_len=15;accn1=AT5G07520;dr1up=1;dr1down=2000;autogo=1;accn2=AT5G07520;dr2up=2000;dr2down=1;num_seqs=2
2	AT2G39450	Encodes a Golgi-localized manganese transporter that is involved in Mn tolerance. When expressed into yeast cells, this gene confer Mn<sup>2+</sup> and Cu<sup>2+</sup> tolerance.	7	16478242	16478351	16482071	16481962	5e-27	108	http://toxic.berkeley.edu/CoGe/GEvo.pl?prog=blastn;spike_len=15;accn1=AT2G39450;dr1up=1;dr1down=2000;autogo=1;accn2=AT2G39450;dr2up=2000;dr2down=1;num_seqs=2
2	AT2G41415	Encodes a Maternally expressed gene (MEG) family protein	3	17271069	17271102	17272381	17272414	3e-07	43	http://toxic.berkeley.edu/CoGe/GEvo.pl?prog=blastn;spike_len=15;accn1=AT2G41415;dr1up=1;dr1down=2000;autogo=1;accn2=AT2G41415;dr2up=2000;dr2down=1;num_seqs=2
5	AT5G50345	Encodes a Maternally expressed gene (MEG) family protein	4	20514331	20514421	20515566	20515657	3e-10	52.6	http://toxic.berkeley.edu/CoGe/GEvo.pl?prog=blastn;spike_len=15;accn1=AT5G50345;dr1up=1;dr1down=2000;autogo=1;accn2=AT5G50345;dr2up=2000;dr2down=1;num_seqs=2
4	AT4G15735	Encodes a member of a family of small, secreted, cysteine rich proteins with sequence similarity to SCR (S locus cysteine-rich protein).	10	8962658	8962697	8964122	8964161	5e-09	48.8	http://toxic.berkeley.edu/CoGe/GEvo.pl?prog=blastn;spike_len=15;accn1=AT4G15735;dr1up=1;dr1down=2000;autogo=1;accn2=AT4G15735;dr2up=2000;dr2down=1;num_seqs=2
4	AT4G32717	Encodes a member of a family of small, secreted, cysteine rich proteins with sequence similarity to SCR (S locus cysteine-rich protein).	3	15785223	15785253	15786888	15786918	0.0008	31.5	http://toxic.berkeley.edu/CoGe/GEvo.pl?prog=blastn;spike_len=15;accn1=AT4G32717;dr1up=1;dr1down=2000;autogo=1;accn2=AT4G32717;dr2up=2000;dr2down=1;num_seqs=2
1	AT1G73603	Encodes a member of a family of small,secreted, cysteine rich protein with sequence similarity to the PCP (pollen coat protein) gene family.	14	27677814	27677999	27679721	27679900	2e-44	166	http://toxic.berkeley.edu/CoGe/GEvo.pl?prog=blastn;spike_len=15;accn1=AT1G73603;dr1up=1;dr1down=2000;autogo=1;accn2=AT1G73603;dr2up=2000;dr2down=1;num_seqs=2
1	AT1G73607	Encodes a member of a family of small,secreted, cysteine rich protein with sequence similarity to the PCP (pollen coat protein) gene family.	7	27678573	27678687	27680414	27680530	2e-34	133	http://toxic.berkeley.edu/CoGe/GEvo.pl?prog=blastn;spike_len=15;accn1=AT1G73607;dr1up=1;dr1down=2000;autogo=1;accn2=AT1G73607;dr2up=2000;dr2down=1;num_seqs=2
2	AT2G12465	Encodes a member of a family of small,secreted, cysteine rich protein with sequence similarity to the PCP (pollen coat protein) gene family.	3	5061801	5061855	5064392	5064446	2e-12	60.3	http://toxic.berkeley.edu/CoGe/GEvo.pl?prog=blastn;spike_len=15;accn1=AT2G12465;dr1up=1;dr1down=2000;autogo=1;accn2=AT2G12465;dr2up=2000;dr2down=1;num_seqs=2
2	AT2G31957	Encodes a member of a family of small,secreted, cysteine rich protein with sequence similarity to the PCP (pollen coat protein) gene family.	1	13594089	13594122	13595306	13595339	1e-05	37.2	http://toxic.berkeley.edu/CoGe/GEvo.pl?prog=blastn;spike_len=15;accn1=AT2G31957;dr1up=1;dr1down=2000;autogo=1;accn2=AT2G31957;dr2up=2000;dr2down=1;num_seqs=2
3	AT3G61177	Encodes a member of a family of small,secreted, cysteine rich protein with sequence similarity to the PCP (pollen coat protein) gene family.	8	22654285	22654326	22655767	22655808	6e-12	58.4	http://toxic.berkeley.edu/CoGe/GEvo.pl?prog=blastn;spike_len=15;accn1=AT3G61177;dr1up=1;dr1down=2000;autogo=1;accn2=AT3G61177;dr2up=2000;dr2down=1;num_seqs=2
4	AT4G09984	Encodes a member of a family of small,secreted, cysteine rich protein with sequence similarity to the PCP (pollen coat protein) gene family.	6	6254022	6254070	6256840	6256888	5e-16	71.8	http://toxic.berkeley.edu/CoGe/GEvo.pl?prog=blastn;spike_len=15;accn1=AT4G09984;dr1up=1;dr1down=2000;autogo=1;accn2=AT4G09984;dr2up=2000;dr2down=1;num_seqs=2
4	AT4G19035	Encodes a member of a family of small,secreted, cysteine rich protein with sequence similarity to the PCP (pollen coat protein) gene family.	5	10426844	10426926	10429644	10429727	2e-19	83.4	http://toxic.berkeley.edu/CoGe/GEvo.pl?prog=blastn;spike_len=15;accn1=AT4G19035;dr1up=1;dr1down=2000;autogo=1;accn2=AT4G19035;dr2up=2000;dr2down=1;num_seqs=2
4	AT4G19038	Encodes a member of a family of small,secreted, cysteine rich protein with sequence similarity to the PCP (pollen coat protein) gene family.	3	10428998	10429194	10430983	10431177	5e-49	181	http://toxic.berkeley.edu/CoGe/GEvo.pl?prog=blastn;spike_len=15;accn1=AT4G19038;dr1up=1;dr1down=2000;autogo=1;accn2=AT4G19038;dr2up=2000;dr2down=1;num_seqs=2
4	AT4G22210	Encodes a member of a family of small,secreted, cysteine rich protein with sequence similarity to the PCP (pollen coat protein) gene family.	6	11752371	11752435	11753962	11754024	7e-19	81.4	http://toxic.berkeley.edu/CoGe/GEvo.pl?prog=blastn;spike_len=15;accn1=AT4G22210;dr1up=1;dr1down=2000;autogo=1;accn2=AT4G22210;dr2up=2000;dr2down=1;num_seqs=2
4	AT4G29280	Encodes a member of a family of small,secreted, cysteine rich protein with sequence similarity to the PCP (pollen coat protein) gene family.	8	14427295	14427425	14429643	14429772	5e-42	158	http://toxic.berkeley.edu/CoGe/GEvo.pl?prog=blastn;spike_len=15;accn1=AT4G29280;dr1up=1;dr1down=2000;autogo=1;accn2=AT4G29280;dr2up=2000;dr2down=1;num_seqs=2
4	AT4G29283	Encodes a member of a family of small,secreted, cysteine rich protein with sequence similarity to the PCP (pollen coat protein) gene family.	12	14428736	14428857	14431061	14431183	1e-38	146	http://toxic.berkeley.edu/CoGe/GEvo.pl?prog=blastn;spike_len=15;accn1=AT4G29283;dr1up=1;dr1down=2000;autogo=1;accn2=AT4G29283;dr2up=2000;dr2down=1;num_seqs=2
4	AT4G29300	Encodes a member of a family of small,secreted, cysteine rich protein with sequence similarity to the PCP (pollen coat protein) gene family.	8	14433530	14433645	14435889	14436006	7e-19	81.4	http://toxic.berkeley.edu/CoGe/GEvo.pl?prog=blastn;spike_len=15;accn1=AT4G29300;dr1up=1;dr1down=2000;autogo=1;accn2=AT4G29300;dr2up=2000;dr2down=1;num_seqs=2
5	AT5G47075	Encodes a member of a family of small,secreted, cysteine rich protein with sequence similarity to the PCP (pollen coat protein) gene family.	8	19139542	19139635	19140547	19140640	7e-30	117	http://toxic.berkeley.edu/CoGe/GEvo.pl?prog=blastn;spike_len=15;accn1=AT5G47075;dr1up=1;dr1down=2000;autogo=1;accn2=AT5G47075;dr2up=2000;dr2down=1;num_seqs=2
5	AT5G47077	Encodes a member of a family of small,secreted, cysteine rich protein with sequence similarity to the PCP (pollen coat protein) gene family.	5	19140321	19140402	19141734	19141815	4e-35	135	http://toxic.berkeley.edu/CoGe/GEvo.pl?prog=blastn;spike_len=15;accn1=AT5G47077;dr1up=1;dr1down=2000;autogo=1;accn2=AT5G47077;dr2up=2000;dr2down=1;num_seqs=2
5	AT5G54225	Encodes a member of a family of small,secreted, cysteine rich protein with sequence similarity to the PCP (pollen coat protein) gene family.	3	22030976	22031008	22032310	22032342	1e-06	41.1	http://toxic.berkeley.edu/CoGe/GEvo.pl?prog=blastn;spike_len=15;accn1=AT5G54225;dr1up=1;dr1down=2000;autogo=1;accn2=AT5G54225;dr2up=2000;dr2down=1;num_seqs=2
5	AT5G38330	Encodes a member of a family of small,secreted, cysteine rich protein with sequence similarity to the PCP (pollen coat protein) gene family. Predicted to encode a PR (pathogenesis-related) protein. Belongs to the plant defensin (PDF) family with the following members: At1g75830/PDF1.1, At5g44420/PDF1.2a, At2g26020/PDF1.2b, At5g44430/PDF1.2c, At2g26010/PDF1.3, At1g19610/PDF1.4, At1g55010/PDF1.5, A…	4	15334144	15334181	15336375	15336413	0.003	29.5	http://toxic.berkeley.edu/CoGe/GEvo.pl?prog=blastn;spike_len=15;accn1=AT5G38330;dr1up=1;dr1down=2000;autogo=1;accn2=AT5G38330;dr2up=2000;dr2down=1;num_seqs=2
3	AT3G22231	Encodes a member of a novel 6 member Arabidopsis gene family. Expression of PCC1 is regulated by the circadian clock and is upregulated in response to both virulent and avirulent strains of Pseudomonas syringae pv. tomato.	3	7845866	7845931	7847284	7847347	5e-16	71.8	http://toxic.berkeley.edu/CoGe/GEvo.pl?prog=blastn;spike_len=15;accn1=AT3G22231;dr1up=1;dr1down=2000;autogo=1;accn2=AT3G22231;dr2up=2000;dr2down=1;num_seqs=2
3	AT3G57240	encodes a member of glycosyl hydrolase family 17	1	21192662	21192700	21194196	21194234	6e-12	58.4	http://toxic.berkeley.edu/CoGe/GEvo.pl?prog=blastn;spike_len=15;accn1=AT3G57240;dr1up=1;dr1down=2000;autogo=1;accn2=AT3G57240;dr2up=2000;dr2down=1;num_seqs=2
1	AT1G35750	Encodes a member of the Arabidopsis Pumilio (APUM) proteins containing PUF domain (eight repeats of approximately 36 amino acids each). PUF proteins regulate both mRNA stability and translation through sequence-specific binding to the 3' UTR of target mRNA transcripts.	12	13253922	13253998	13257876	13257953	3e-14	66.1	http://toxic.berkeley.edu/CoGe/GEvo.pl?prog=blastn;spike_len=15;accn1=AT1G35750;dr1up=1;dr1down=2000;autogo=1;accn2=AT1G35750;dr2up=2000;dr2down=1;num_seqs=2
2	AT2G29200	Encodes a member of the Arabidopsis Pumilio (APUM) proteins containing PUF domain (eight repeats of approximately 36 amino acids each). PUF proteins regulate both mRNA stability and translation through sequence-specific binding to the 3' UTR of target mRNA transcripts.	2	12555230	12555340	12560326	12560438	3e-40	152	http://toxic.berkeley.edu/CoGe/GEvo.pl?prog=blastn;spike_len=15;accn1=AT2G29200;dr1up=1;dr1down=2000;autogo=1;accn2=AT2G29200;dr2up=2000;dr2down=1;num_seqs=2
1	AT1G05940	Encodes a member of the cationic amino acid transporter (CAT) subfamily of amino acid polyamine choline transporters.	2	1800290	1800399	1804156	1804265	1e-49	183	http://toxic.berkeley.edu/CoGe/GEvo.pl?prog=blastn;spike_len=15;accn1=AT1G05940;dr1up=1;dr1down=2000;autogo=1;accn2=AT1G05940;dr2up=2000;dr2down=1;num_seqs=2
2	AT2G40350	encodes a member of the DREB subfamily A-2 of ERF/AP2 transcription factor family. The protein contains one AP2 domain. There are eight members in this subfamily including DREB2A AND DREB2B that are involved in response to drought.	5	16857600	16857643	16859905	16859948	8e-15	68	http://toxic.berkeley.edu/CoGe/GEvo.pl?prog=blastn;spike_len=15;accn1=AT2G40350;dr1up=1;dr1down=2000;autogo=1;accn2=AT2G40350;dr2up=2000;dr2down=1;num_seqs=2
5	AT5G07000	Encodes a member of the sulfotransferase family of proteins. Although it has 85% amino acid identity with ST2A (At5g07010), this protein is not able to transfer a sulfate group to 11- or 12-hydroxyjasmonic acid in vitro. It may be able to act on structurally related jasmonates.	6	2170597	2170700	2173134	2173236	3e-18	79.5	http://toxic.berkeley.edu/CoGe/GEvo.pl?prog=blastn;spike_len=15;accn1=AT5G07000;dr1up=1;dr1down=2000;autogo=1;accn2=AT5G07000;dr2up=2000;dr2down=1;num_seqs=2
5	AT5G58350	Encodes a member of the WNK family (9 members in all) of protein kinases, the structural design of which is clearly distinct from those of other known protein kinases, such as receptor-like kinases and mitogen-activated protein kinases. Its transcription is under the control of circadian rhythms.	5	23601870	23601943	23605119	23605192	9e-22	91.1	http://toxic.berkeley.edu/CoGe/GEvo.pl?prog=blastn;spike_len=15;accn1=AT5G58350;dr1up=1;dr1down=2000;autogo=1;accn2=AT5G58350;dr2up=2000;dr2down=1;num_seqs=2
1	AT1G26975	Encodes a microRNA that targets both APS and AST family members. MicroRNAs are regulatory RNAs with a mature length of ~21-nucleotides that are processed from hairpin precursors by Dicer-like enzymes. MicroRNAs can negatively regulate gene expression by attenuating translation or by directing mRNA cleavage.Mature sequence: CUGAAGUGUUUGGGGGGACUC. Predicted targets are ATP sulfurylases.	8	9363498	9363592	9365539	9365637	9e-22	91.1	http://toxic.berkeley.edu/CoGe/GEvo.pl?prog=blastn;spike_len=15;accn1=AT1G26975;dr1up=1;dr1down=2000;autogo=1;accn2=AT1G26975;dr2up=2000;dr2down=1;num_seqs=2
4	AT4G03455	Encodes a microRNA that targets several 2-phosphoglycerate kinase-related family members. MicroRNAs are regulatory RNAs with a mature length of ~21-nucleotides that are processed from hairpin precursors by Dicer-like enzymes. MicroRNAs can negatively regulate gene expression by attenuating translation or by directing mRNA cleavage.Mature sequence: UUGGGGACGAGAUGUUUUGUUG	5	1534429	1534665	1536797	1537025	4e-57	208	http://toxic.berkeley.edu/CoGe/GEvo.pl?prog=blastn;spike_len=15;accn1=AT4G03455;dr1up=1;dr1down=2000;autogo=1;accn2=AT4G03455;dr2up=2000;dr2down=1;num_seqs=2
3	AT3G26818	Encodes a microRNA that targets several HAP2 family members. MicroRNAs are regulatory RNAs with a mature length of ~21-nucleotides that are processed from hairpin precursors by Dicer-like enzymes. MicroRNAs can negatively regulate gene expression by attenuating translation or by directing mRNA cleavage.Mature sequence: UAGCCAAGGAUGACUUGCCUG	5	9878090	9878205	9880782	9880901	2e-11	56.4	http://toxic.berkeley.edu/CoGe/GEvo.pl?prog=blastn;spike_len=15;accn1=AT3G26818;dr1up=1;dr1down=2000;autogo=1;accn2=AT3G26818;dr2up=2000;dr2down=1;num_seqs=2
5	AT5G08717	Encodes a microRNA that targets several HD-ZIPIII family members including PHV, PHB, REV, ATHB-8, and ATHB-15. MicroRNAs are regulatory RNAs with a mature length of ~21-nucleotides that are processed from hairpin precursors by Dicer-like enzymes. MicroRNAs can negatively regulate gene expression by attenuating translation or by directing mRNA cleavage.Mature sequence: UCGGACCAGGCUUCAUUCCCC	1	2839150	2839247	2841167	2841263	1e-27	110	http://toxic.berkeley.edu/CoGe/GEvo.pl?prog=blastn;spike_len=15;accn1=AT5G08717;dr1up=1;dr1down=2000;autogo=1;accn2=AT5G08717;dr2up=2000;dr2down=1;num_seqs=2
1	AT1G47600	Encodes a myrosinase. Over-expression led to a glucosinolate profile change.	4	17492710	17492743	17498408	17498375	3e-14	66.1	http://toxic.berkeley.edu/CoGe/GEvo.pl?prog=blastn;spike_len=15;accn1=AT1G47600;dr1up=1;dr1down=2000;autogo=1;accn2=AT1G47600;dr2up=2000;dr2down=1;num_seqs=2
3	AT3G16400	Encodes a nitrile-specifier protein NSP1 responsible for constitutive and herbivore-induced simple nitrile formation in rosette leaves. NSP1 is one out of five (At3g16400/NSP1, At2g33070/NSP2, At3g16390/NSP3, At3g16410/NSP4 and At5g48180/NSP5) A. thaliana epithiospecifier protein (ESP) homologues that promote simple nitrile, but not epithionitrile or thiocyanate formation.	3	5565467	5565504	5568614	5568650	6e-12	58.4	http://toxic.berkeley.edu/CoGe/GEvo.pl?prog=blastn;spike_len=15;accn1=AT3G16400;dr1up=1;dr1down=2000;autogo=1;accn2=AT3G16400;dr2up=2000;dr2down=1;num_seqs=2
3	AT3G16390	Encodes a nitrile-specifier protein NSP3. NSP3 is one out of five (At3g16400/NSP1, At2g33070/NSP2, At3g16390/NSP3, At3g16410/NSP4 and At5g48180/NSP5) A. thaliana epithiospecifier protein (ESP) homologues that promote simple nitrile, but not epithionitrile or thiocyanate formation.	13	5561628	5561691	5565271	5565334	3e-21	89.1	http://toxic.berkeley.edu/CoGe/GEvo.pl?prog=blastn;spike_len=15;accn1=AT3G16390;dr1up=1;dr1down=2000;autogo=1;accn2=AT3G16390;dr2up=2000;dr2down=1;num_seqs=2
1	AT1G64770	encodes a novel subunit of the chloroplast NAD(P)H dehydrogenase complex, involved in cyclic electron flow around photosystem I to produce ATP.	12	24060892	24060934	24064018	24064060	5e-16	71.8	http://toxic.berkeley.edu/CoGe/GEvo.pl?prog=blastn;spike_len=15;accn1=AT1G64770;dr1up=1;dr1down=2000;autogo=1;accn2=AT1G64770;dr2up=2000;dr2down=1;num_seqs=2
1	AT1G21864	Encodes a Plant thionin family protein	10	7675178	7675421	7677092	7677336	2e-88	312	http://toxic.berkeley.edu/CoGe/GEvo.pl?prog=blastn;spike_len=15;accn1=AT1G21864;dr1up=1;dr1down=2000;autogo=1;accn2=AT1G21864;dr2up=2000;dr2down=1;num_seqs=2
1	AT1G21925	Encodes a Plant thionin family protein	7	7709664	7710021	7711469	7711829	5e-152	523	http://toxic.berkeley.edu/CoGe/GEvo.pl?prog=blastn;spike_len=15;accn1=AT1G21925;dr1up=1;dr1down=2000;autogo=1;accn2=AT1G21925;dr2up=2000;dr2down=1;num_seqs=2
1	AT1G21928	Encodes a Plant thionin family protein	2	7710715	7710936	7712503	7712727	3e-69	248	http://toxic.berkeley.edu/CoGe/GEvo.pl?prog=blastn;spike_len=15;accn1=AT1G21928;dr1up=1;dr1down=2000;autogo=1;accn2=AT1G21928;dr2up=2000;dr2down=1;num_seqs=2
1	AT1G30972	Encodes a Plant thionin family protein	10	11044281	11044575	11046644	11046935	6e-104	364	http://toxic.berkeley.edu/CoGe/GEvo.pl?prog=blastn;spike_len=15;accn1=AT1G30972;dr1up=1;dr1down=2000;autogo=1;accn2=AT1G30972;dr2up=2000;dr2down=1;num_seqs=2
1	AT1G30974	Encodes a Plant thionin family protein	5	11045511	11045829	11047871	11048193	1e-152	525	http://toxic.berkeley.edu/CoGe/GEvo.pl?prog=blastn;spike_len=15;accn1=AT1G30974;dr1up=1;dr1down=2000;autogo=1;accn2=AT1G30974;dr2up=2000;dr2down=1;num_seqs=2
1	AT1G53282	Encodes a Plant thionin family protein	6	19871407	19871566	19872711	19872868	1e-49	183	http://toxic.berkeley.edu/CoGe/GEvo.pl?prog=blastn;spike_len=15;accn1=AT1G53282;dr1up=1;dr1down=2000;autogo=1;accn2=AT1G53282;dr2up=2000;dr2down=1;num_seqs=2
1	AT1G58248	Encodes a Plant thionin family protein	6	21588205	21588416	21589977	21590188	2e-92	325	http://toxic.berkeley.edu/CoGe/GEvo.pl?prog=blastn;spike_len=15;accn1=AT1G58248;dr1up=1;dr1down=2000;autogo=1;accn2=AT1G58248;dr2up=2000;dr2down=1;num_seqs=2
5	AT5G26717	Encodes a Plant thionin family protein	3	9283445	9283525	9285263	9285344	1e-28	114	http://toxic.berkeley.edu/CoGe/GEvo.pl?prog=blastn;spike_len=15;accn1=AT5G26717;dr1up=1;dr1down=2000;autogo=1;accn2=AT5G26717;dr2up=2000;dr2down=1;num_seqs=2
5	AT5G63063	Encodes a Plant thionin family protein	4	25314576	25314632	25314882	25314934	1e-05	37.2	http://toxic.berkeley.edu/CoGe/GEvo.pl?prog=blastn;spike_len=15;accn1=AT5G63063;dr1up=1;dr1down=2000;autogo=1;accn2=AT5G63063;dr2up=2000;dr2down=1;num_seqs=2
1	AT1G63580	Encodes a plasma membrane-localized protein with two DUF26 domains and a GPI anchor domain.	2	23580698	23580777	23582773	23582854	3e-10	52.6	http://toxic.berkeley.edu/CoGe/GEvo.pl?prog=blastn;spike_len=15;accn1=AT1G63580;dr1up=1;dr1down=2000;autogo=1;accn2=AT1G63580;dr2up=2000;dr2down=1;num_seqs=2
5	AT5G49730	Encodes a plasma membrane-located ferric chelate reductase. Its mRNA is expressed in green aerial tissues (shoot, flower and cotyledon) in a light- and cell differentiation-specific manner.	2	20218483	20218580	20222678	20222774	1e-17	77.6	http://toxic.berkeley.edu/CoGe/GEvo.pl?prog=blastn;spike_len=15;accn1=AT5G49730;dr1up=1;dr1down=2000;autogo=1;accn2=AT5G49730;dr2up=2000;dr2down=1;num_seqs=2
2	AT2G16592	Encodes a Protease inhibitor/seed storage/LTP family protein	2	7202983	7203346	7204489	7204850	6e-34	131	http://toxic.berkeley.edu/CoGe/GEvo.pl?prog=blastn;spike_len=15;accn1=AT2G16592;dr1up=1;dr1down=2000;autogo=1;accn2=AT2G16592;dr2up=2000;dr2down=1;num_seqs=2
2	AT2G16594	Encodes a Protease inhibitor/seed storage/LTP family protein	4	7204015	7204066	7205343	7205393	8e-15	68	http://toxic.berkeley.edu/CoGe/GEvo.pl?prog=blastn;spike_len=15;accn1=AT2G16594;dr1up=1;dr1down=2000;autogo=1;accn2=AT2G16594;dr2up=2000;dr2down=1;num_seqs=2
4	AT4G12825	Encodes a Protease inhibitor/seed storage/LTP family protein	1	7528660	7528701	7530216	7530257	3e-10	52.6	http://toxic.berkeley.edu/CoGe/GEvo.pl?prog=blastn;spike_len=15;accn1=AT4G12825;dr1up=1;dr1down=2000;autogo=1;accn2=AT4G12825;dr2up=2000;dr2down=1;num_seqs=2
4	AT4G22513	Encodes a Protease inhibitor/seed storage/LTP family protein	7	11854171	11854228	11856284	11856224	1e-16	73.7	http://toxic.berkeley.edu/CoGe/GEvo.pl?prog=blastn;spike_len=15;accn1=AT4G22513;dr1up=1;dr1down=2000;autogo=1;accn2=AT4G22513;dr2up=2000;dr2down=1;num_seqs=2
4	AT4G22517	Encodes a Protease inhibitor/seed storage/LTP family protein	8	11855322	11855379	11857269	11857326	1e-17	77.6	http://toxic.berkeley.edu/CoGe/GEvo.pl?prog=blastn;spike_len=15;accn1=AT4G22517;dr1up=1;dr1down=2000;autogo=1;accn2=AT4G22517;dr2up=2000;dr2down=1;num_seqs=2
1	AT1G20693	Encodes a protein belonging to the subgroup of HMGB (high mobility group B) proteins that have a distinctive DNA-binding motif, the HMG-box domain. The motif confers non-sequence specific interaction with linear DNA and structure-specific binding to distorted DNA sites. The HMGB proteins are involved in the assembly of nucleoprotein complexes. Can be phosphorylated by CK2alpha.	3	7176690	7176757	7179332	7179400	5e-16	71.8	http://toxic.berkeley.edu/CoGe/GEvo.pl?prog=blastn;spike_len=15;accn1=AT1G20693;dr1up=1;dr1down=2000;autogo=1;accn2=AT1G20693;dr2up=2000;dr2down=1;num_seqs=2
2	AT2G02350	encodes a protein containing an F-box domain and physically interacts with SCF subunit SKP1/ASK1. The protein also exhibits similarity in sequence to phloem protein 2 (PP2) from cucumber.	1	616567	616598	620146	620177	4e-06	39.1	http://toxic.berkeley.edu/CoGe/GEvo.pl?prog=blastn;spike_len=15;accn1=AT2G02350;dr1up=1;dr1down=2000;autogo=1;accn2=AT2G02350;dr2up=2000;dr2down=1;num_seqs=2
2	AT2G23560	Encodes a protein shown to have carboxylesterase activity, methyl salicylate esterase activity, and methyl IAA esterase activity in vitro. This protein does not act on methyl JA, MeGA4, or MEGA9 in vitro. MES7 appears to be involved in MeSA hydrolysis in planta. Expression of MES7 can restore systemic acquired resistance in SAR-deficient tobacco plants.	4	10036337	10036415	10038713	10038792	1e-20	87.2	http://toxic.berkeley.edu/CoGe/GEvo.pl?prog=blastn;spike_len=15;accn1=AT2G23560;dr1up=1;dr1down=2000;autogo=1;accn2=AT2G23560;dr2up=2000;dr2down=1;num_seqs=2
2	AT2G23600	Encodes a protein shown to have carboxylesterase activity, methyl salicylate esterase activity, methyl jasmonate esterase activity, and methyl IAA esterase activity in vitro. MES2 appears to be involved in MeSA hydrolysis in planta. This protein does not act on MeGA4, or MEGA9 in vitro.	3	10047907	10047938	10050764	10050795	4e-06	39.1	http://toxic.berkeley.edu/CoGe/GEvo.pl?prog=blastn;spike_len=15;accn1=AT2G23600;dr1up=1;dr1down=2000;autogo=1;accn2=AT2G23600;dr2up=2000;dr2down=1;num_seqs=2
5	AT5G56650	encodes a protein similar to IAA conjugate hydrolases. Enzyme assays with purified GST-tagged protein shows some activity in vitro but too low to be physiologically significant.	5	22947881	22948019	22950331	22950467	2e-41	156	http://toxic.berkeley.edu/CoGe/GEvo.pl?prog=blastn;spike_len=15;accn1=AT5G56650;dr1up=1;dr1down=2000;autogo=1;accn2=AT5G56650;dr2up=2000;dr2down=1;num_seqs=2
1	AT1G29395	encodes a protein similar to the cold acclimation protein WCOR413 in wheat. Expression is induced by short-term cold-treatment, water deprivation, and abscisic acid treatment. Possibly targeted to thylakoid membrane.	2	10288035	10288123	10289686	10289773	9e-11	54.5	http://toxic.berkeley.edu/CoGe/GEvo.pl?prog=blastn;spike_len=15;accn1=AT1G29395;dr1up=1;dr1down=2000;autogo=1;accn2=AT1G29395;dr2up=2000;dr2down=1;num_seqs=2
1	AT1G29390	encodes a protein similar to the cold acclimation protein WCOR413 in wheat. Possibly targeted to thylakoid membrane.	3	10286250	10286286	10288228	10288264	9e-11	54.5	http://toxic.berkeley.edu/CoGe/GEvo.pl?prog=blastn;spike_len=15;accn1=AT1G29390;dr1up=1;dr1down=2000;autogo=1;accn2=AT1G29390;dr2up=2000;dr2down=1;num_seqs=2
5	AT5G52300	encodes a protein that is induced in expression in response to water deprivation such as cold, high-salt, and dessication. The response appears to be via abscisic acid. The promoter region contains two ABA-responsive elements (ABREs) that are required for the dehydration-responsive expression of rd29B as cis-acting elements. Protein is a member of a gene family with other members found plants, an…	8	21254079	21254117	21257771	21257809	3e-10	52.6	http://toxic.berkeley.edu/CoGe/GEvo.pl?prog=blastn;spike_len=15;accn1=AT5G52300;dr1up=1;dr1down=2000;autogo=1;accn2=AT5G52300;dr2up=2000;dr2down=1;num_seqs=2
2	AT2G25450	encodes a protein whose sequence is similar to ACC oxidase	5	10836888	10837056	10838663	10838831	3e-87	308	http://toxic.berkeley.edu/CoGe/GEvo.pl?prog=blastn;spike_len=15;accn1=AT2G25450;dr1up=1;dr1down=2000;autogo=1;accn2=AT2G25450;dr2up=2000;dr2down=1;num_seqs=2
2	AT2G35960	Encodes a protein whose sequence is similar to tobacco hairpin-induced gene (HIN1) and Arabidopsis non-race specific disease resistance gene (NDR1). Expression is not altered in response to cucumber mosaic virus or spermine.	3	15114003	15114140	15115617	15115761	1e-35	137	http://toxic.berkeley.edu/CoGe/GEvo.pl?prog=blastn;spike_len=15;accn1=AT2G35960;dr1up=1;dr1down=2000;autogo=1;accn2=AT2G35960;dr2up=2000;dr2down=1;num_seqs=2
5	AT5G26070	Encodes a protein with 23.5% proline residues and proline-rich extensin domains, INTERPRO:IPR002965; similar to root nodule extensin (Pisum sativum) gi:15021750/gb:AAK77902; Common family members: At5g19800, At5g57070, At1g72790 (Arabidopsis thaliana)	4	9105940	9106295	9107589	9107952	2e-70	252	http://toxic.berkeley.edu/CoGe/GEvo.pl?prog=blastn;spike_len=15;accn1=AT5G26070;dr1up=1;dr1down=2000;autogo=1;accn2=AT5G26070;dr2up=2000;dr2down=1;num_seqs=2
5	AT5G33340	Encodes a protein with aspartic protease activity (also known as aspartate-type endopeptidase activity). Overexpression of the gene was shown to lead to salicylic acid (SA)-mediated disease resistance upon exposure to the pathogen Pseudomonas syringae. Moreover, overexpression of this gene led to the upregulation of two pathogenesis-related genes PR1 and PR2. This upregulation was no longer obser…	5	12611483	12611669	12613786	12613970	5e-31	121	http://toxic.berkeley.edu/CoGe/GEvo.pl?prog=blastn;spike_len=15;accn1=AT5G33340;dr1up=1;dr1down=2000;autogo=1;accn2=AT5G33340;dr2up=2000;dr2down=1;num_seqs=2
5	AT5G61070	Encodes a protein with similarity to histone deacetylases, a class of chromatin remodeling factors which act on H3/H4 histones. Expressed in roots where it appears to regulate the expression of epidermal cell fate genes controlling hair cell differentiation.	1	24588314	24588371	24591667	24591724	2e-12	60.3	http://toxic.berkeley.edu/CoGe/GEvo.pl?prog=blastn;spike_len=15;accn1=AT5G61070;dr1up=1;dr1down=2000;autogo=1;accn2=AT5G61070;dr2up=2000;dr2down=1;num_seqs=2
4	AT4G11360	Encodes a putative RING-H2 finger protein RHA1b.	7	6905913	6905953	6907621	6907661	4e-06	39.1	http://toxic.berkeley.edu/CoGe/GEvo.pl?prog=blastn;spike_len=15;accn1=AT4G11360;dr1up=1;dr1down=2000;autogo=1;accn2=AT4G11360;dr2up=2000;dr2down=1;num_seqs=2
5	AT5G55170	Encodes a small ubiquitin-like modifier (SUMO) polypeptide that becomes covalently attached to various intracellular protein targets, much like ubiquitination, leading to post-translational modification of those targets.	5	22402182	22402224	22403489	22403531	1e-05	37.2	http://toxic.berkeley.edu/CoGe/GEvo.pl?prog=blastn;spike_len=15;accn1=AT5G55170;dr1up=1;dr1down=2000;autogo=1;accn2=AT5G55170;dr2up=2000;dr2down=1;num_seqs=2
1	AT1G64070	Encodes a TIR-NBS-LRR class of disease resistance protein effective against Leptosphaeria maculans.	7	23782941	23782979	23787339	23787377	6e-12	58.4	http://toxic.berkeley.edu/CoGe/GEvo.pl?prog=blastn;spike_len=15;accn1=AT1G64070;dr1up=1;dr1down=2000;autogo=1;accn2=AT1G64070;dr2up=2000;dr2down=1;num_seqs=2
1	AT1G21230	encodes a wall-associated kinase	8	7429321	7429383	7433408	7433469	5e-16	71.8	http://toxic.berkeley.edu/CoGe/GEvo.pl?prog=blastn;spike_len=15;accn1=AT1G21230;dr1up=1;dr1down=2000;autogo=1;accn2=AT1G21230;dr2up=2000;dr2down=1;num_seqs=2
1	AT1G20700	Encodes a WUSCHEL-related homeobox gene family member with 65 amino acids in its homeodomain. Proteins in this family contain a sequence of eight residues (TLPLFPMH) downstream of the homeodomain called the WUS box. Functions in the shoot meristem organizing center to maintain the stem cells in an undifferentiated state.	5	7182438	7182488	7184328	7184378	2e-08	46.8	http://toxic.berkeley.edu/CoGe/GEvo.pl?prog=blastn;spike_len=15;accn1=AT1G20700;dr1up=1;dr1down=2000;autogo=1;accn2=AT1G20700;dr2up=2000;dr2down=1;num_seqs=2
4	AT4G30870	Encodes an Arabidopsis homolog of the endonuclease MSU81. T-DNA insertion lines of AtMSU81 have a deficiency in homologous recombination in somatic cells but only after genotoxic stress. Crosses with a hyperrecombinogenic mutant of the AtRecQ4A helicase resulted in synthetic lethality in the double mutant.	5	15027809	15028056	15032822	15033069	5e-97	341	http://toxic.berkeley.edu/CoGe/GEvo.pl?prog=blastn;spike_len=15;accn1=AT4G30870;dr1up=1;dr1down=2000;autogo=1;accn2=AT4G30870;dr2up=2000;dr2down=1;num_seqs=2
1	AT1G17000	Encodes an enzyme putatively involved in trehalose biosynthesis. The protein has a trehalose synthase (TPS)-like domain that may or may not be active but no trehalose phosphatase (TPP)-like domain.	3	5811526	5811607	5816760	5816841	2e-19	83.4	http://toxic.berkeley.edu/CoGe/GEvo.pl?prog=blastn;spike_len=15;accn1=AT1G17000;dr1up=1;dr1down=2000;autogo=1;accn2=AT1G17000;dr2up=2000;dr2down=1;num_seqs=2
5	AT5G44420	Encodes an ethylene- and jasmonate-responsive plant defensin. mRNA levels are not responsive to salicylic acid treatment; although jasmonate and salicylic acid can act synergistically to enhance the expression of this gene. Belongs to the plant defensin (PDF) family with the following members: At1g75830/PDF1.1, At5g44420/PDF1.2a, At2g26020/PDF1.2b, At5g44430/PDF1.2c, At2g26010/PDF1.3, At1g19610/P…	4	17924307	17924398	17926178	17926273	5e-16	71.8	http://toxic.berkeley.edu/CoGe/GEvo.pl?prog=blastn;spike_len=15;accn1=AT5G44420;dr1up=1;dr1down=2000;autogo=1;accn2=AT5G44420;dr2up=2000;dr2down=1;num_seqs=2
5	AT5G48990	encodes an F-box protein that interacts with SKP1 and likely to be involved in ubiquitin-mediated protein degradation.	5	19879518	19879559	19881707	19881748	4e-17	75.7	http://toxic.berkeley.edu/CoGe/GEvo.pl?prog=blastn;spike_len=15;accn1=AT5G48990;dr1up=1;dr1down=2000;autogo=1;accn2=AT5G48990;dr2up=2000;dr2down=1;num_seqs=2
1	AT1G60710	Encodes ATB2.	1	22358499	22358540	22361750	22361790	5e-09	48.8	http://toxic.berkeley.edu/CoGe/GEvo.pl?prog=blastn;spike_len=15;accn1=AT1G60710;dr1up=1;dr1down=2000;autogo=1;accn2=AT1G60710;dr2up=2000;dr2down=1;num_seqs=2
5	AT5G46360	Encodes AtKCO3, a member of the Arabidopsis thaliana K+ channel family of AtTPK/KCO proteins. AtKCO3 is targeted to the vacuolar membrane. Forms homomeric ion channels in vivo.	6	18822897	18823005	18825817	18825920	9e-22	91.1	http://toxic.berkeley.edu/CoGe/GEvo.pl?prog=blastn;spike_len=15;accn1=AT5G46360;dr1up=1;dr1down=2000;autogo=1;accn2=AT5G46360;dr2up=2000;dr2down=1;num_seqs=2
3	AT3G60280	Encodes blue copper-binding protein III.	11	22289954	22290026	22291823	22291895	9e-11	54.5	http://toxic.berkeley.edu/CoGe/GEvo.pl?prog=blastn;spike_len=15;accn1=AT3G60280;dr1up=1;dr1down=2000;autogo=1;accn2=AT3G60280;dr2up=2000;dr2down=1;num_seqs=2
4	AT4G26560	Encodes calcineurin B-like protein 7 (CBL7).	2	13406408	13406490	13408252	13408335	4e-28	112	http://toxic.berkeley.edu/CoGe/GEvo.pl?prog=blastn;spike_len=15;accn1=AT4G26560;dr1up=1;dr1down=2000;autogo=1;accn2=AT4G26560;dr2up=2000;dr2down=1;num_seqs=2
1	AT1G31580	Encodes cell wall protein. ECS1 is not a Xcc750 resistance gene, but the genetic data indicate that ECS1 is linked to a locus influencing resistance to Xcc750.	3	11310289	11310387	11313085	11313183	3e-43	162	http://toxic.berkeley.edu/CoGe/GEvo.pl?prog=blastn;spike_len=15;accn1=AT1G31580;dr1up=1;dr1down=2000;autogo=1;accn2=AT1G31580;dr2up=2000;dr2down=1;num_seqs=2
2	AT2G23410	encodes cis-prenyltransferase	7	9972466	9972670	9974833	9975031	4e-24	98.7	http://toxic.berkeley.edu/CoGe/GEvo.pl?prog=blastn;spike_len=15;accn1=AT2G23410;dr1up=1;dr1down=2000;autogo=1;accn2=AT2G23410;dr2up=2000;dr2down=1;num_seqs=2
1	AT1G02920	Encodes glutathione transferase belonging to the phi class of GSTs. Naming convention according to Wagner et al. (2002).	4	658302	658359	661034	661090	3e-18	79.5	http://toxic.berkeley.edu/CoGe/GEvo.pl?prog=blastn;spike_len=15;accn1=AT1G02920;dr1up=1;dr1down=2000;autogo=1;accn2=AT1G02920;dr2up=2000;dr2down=1;num_seqs=2
1	AT1G02930	Encodes glutathione transferase belonging to the phi class of GSTs. Naming convention according to Wagner et al. (2002).	7	659876	660092	662421	662637	5e-27	108	http://toxic.berkeley.edu/CoGe/GEvo.pl?prog=blastn;spike_len=15;accn1=AT1G02930;dr1up=1;dr1down=2000;autogo=1;accn2=AT1G02930;dr2up=2000;dr2down=1;num_seqs=2
2	AT2G02930	Encodes glutathione transferase belonging to the phi class of GSTs. Naming convention according to Wagner et al. (2002).	4	849877	849983	852959	853065	3e-51	189	http://toxic.berkeley.edu/CoGe/GEvo.pl?prog=blastn;spike_len=15;accn1=AT2G02930;dr1up=1;dr1down=2000;autogo=1;accn2=AT2G02930;dr2up=2000;dr2down=1;num_seqs=2
5	AT5G41220	Encodes glutathione transferase belonging to the theta class of GSTs. Naming convention according to Wagner et al. (2002).	8	16511710	16511751	16515465	16515506	2e-15	69.9	http://toxic.berkeley.edu/CoGe/GEvo.pl?prog=blastn;spike_len=15;accn1=AT5G41220;dr1up=1;dr1down=2000;autogo=1;accn2=AT5G41220;dr2up=2000;dr2down=1;num_seqs=2
5	AT5G41240	Encodes glutathione transferase belonging to the theta class of GSTs. Naming convention according to Wagner et al. (2002).	5	16514440	16514574	16518308	16518442	3e-32	125	http://toxic.berkeley.edu/CoGe/GEvo.pl?prog=blastn;spike_len=15;accn1=AT5G41240;dr1up=1;dr1down=2000;autogo=1;accn2=AT5G41240;dr2up=2000;dr2down=1;num_seqs=2
1	AT1G79930	encodes high molecular weight heat shock protein 70 not a HSP90 homolog, mRNA is constitutively expressed but transiently induced after heat shock	7	30067521	30067576	30072292	30072348	9e-11	54.5	http://toxic.berkeley.edu/CoGe/GEvo.pl?prog=blastn;spike_len=15;accn1=AT1G79930;dr1up=1;dr1down=2000;autogo=1;accn2=AT1G79930;dr2up=2000;dr2down=1;num_seqs=2
5	AT5G56660	encodes IAA-amino acid hydrolase that has a broad range of substrate specificity. It is most active on IAA-Ala among the IAA-conjugate hydrolases tested.	4	22949741	22949789	22952260	22952308	5e-09	48.8	http://toxic.berkeley.edu/CoGe/GEvo.pl?prog=blastn;spike_len=15;accn1=AT5G56660;dr1up=1;dr1down=2000;autogo=1;accn2=AT5G56660;dr2up=2000;dr2down=1;num_seqs=2
1	AT1G29920	Encodes lhcb1.1 a component of the LHCIIb light harvesting complex associated with photosystem II.	7	10473417	10473487	10476057	10476126	2e-15	69.9	http://toxic.berkeley.edu/CoGe/GEvo.pl?prog=blastn;spike_len=15;accn1=AT1G29920;dr1up=1;dr1down=2000;autogo=1;accn2=AT1G29920;dr2up=2000;dr2down=1;num_seqs=2
5	AT5G65070	Encodes MADS-box containing FLC paralog. Five splice variants have been identified but not characterized with respect to expression patterns and/or differing function. Overexpression of the gene in the Landsberg ecotype leads to a delay in flowering, transcript levels of MAF4 are reduced after a 6 week vernalization.	4	26009254	26009295	26014596	26014637	2e-08	46.8	http://toxic.berkeley.edu/CoGe/GEvo.pl?prog=blastn;spike_len=15;accn1=AT5G65070;dr1up=1;dr1down=2000;autogo=1;accn2=AT5G65070;dr2up=2000;dr2down=1;num_seqs=2
2	AT2G30390	Encodes one of two ferrochelatase genes in Arabidopsis. Ferrochelatase is the terminal enzyme of heme biosynthesis. FC-II is speculated to operate in photosynthetic cytochromes	2	12956800	12956830	12961338	12961368	9e-11	54.5	http://toxic.berkeley.edu/CoGe/GEvo.pl?prog=blastn;spike_len=15;accn1=AT2G30390;dr1up=1;dr1down=2000;autogo=1;accn2=AT2G30390;dr2up=2000;dr2down=1;num_seqs=2
3	AT3G26060	encodes periredoxin Q which decomposes peroxides and plays a role in the protection of the photosynthetic apparatus	6	9525617	9525687	9527667	9527736	1e-13	64.1	http://toxic.berkeley.edu/CoGe/GEvo.pl?prog=blastn;spike_len=15;accn1=AT3G26060;dr1up=1;dr1down=2000;autogo=1;accn2=AT3G26060;dr2up=2000;dr2down=1;num_seqs=2
1	AT1G07780	Encodes phosphoribosylanthranilate isomerase which catalyzes the third step of the tryptophan biosynthetic pathway. Member of gene family.	2	2409578	2409840	2412709	2412971	8e-147	506	http://toxic.berkeley.edu/CoGe/GEvo.pl?prog=blastn;spike_len=15;accn1=AT1G07780;dr1up=1;dr1down=2000;autogo=1;accn2=AT1G07780;dr2up=2000;dr2down=1;num_seqs=2
5	AT5G08690	Encodes the mitochondrial ATP synthase beta-subunit. This subunit is encoded by a multigene family of three members (At5g08670, At5g08680, At5g08690) that shared 98% sequence identity at the amino acid level.	3	2824691	2824746	2828360	2828418	1e-06	41.1	http://toxic.berkeley.edu/CoGe/GEvo.pl?prog=blastn;spike_len=15;accn1=AT5G08690;dr1up=1;dr1down=2000;autogo=1;accn2=AT5G08690;dr2up=2000;dr2down=1;num_seqs=2
3	AT3G13300	Encodes VCS (VARICOSE). Involved in mRNA decapping. VCS forms a mRNA decapping complex with DCP1 (At1g08370) and DCP2 (At5g13570). Unlike DCP2, VCS itself does not have mRNA decapping activity in vitro. DCP1, DCP2 and VCS colocalize in cytoplasmic loci, which are putative Arabidopsis mRNA processing bodies. Null mutants of DCP1, DCP2, and VCS accumulate capped mRNAs with a reduced degradation rat…	3	4303139	4303172	4309976	4310009	1e-05	37.2	http://toxic.berkeley.edu/CoGe/GEvo.pl?prog=blastn;spike_len=15;accn1=AT3G13300;dr1up=1;dr1down=2000;autogo=1;accn2=AT3G13300;dr2up=2000;dr2down=1;num_seqs=2
5	AT5G41360	Encodes XPB2, a DNA repair protein and transcription factor. Arabidopsis thaliana has duplicated XPB gene (AtXPB1 and AtXPB2, with high similarity to each other). XPB proteins are involved in both DNA repair and transcription, they are component of the transcription factor IIH (TFIIH) and are responsible for DNA helicase activity during nucleotide (nt) excision repair (NER). Complementation assay…	2	16561490	16561552	16566774	16566838	3e-10	52.6	http://toxic.berkeley.edu/CoGe/GEvo.pl?prog=blastn;spike_len=15;accn1=AT5G41360;dr1up=1;dr1down=2000;autogo=1;accn2=AT5G41360;dr2up=2000;dr2down=1;num_seqs=2
3	AT3G04320	endopeptidase inhibitor; FUNCTIONS IN: endopeptidase inhibitor activity; INVOLVED IN: biological_process unknown; LOCATED IN: endomembrane system; CONTAINS InterPro DOMAIN/s: Proteinase inhibitor I3, Kunitz legume (InterPro:IPR002160), Kunitz inhibitor ST1-like (InterPro:IPR011065); BEST Arabidopsis thaliana protein match is: trypsin and protease inhibitor family protein / Kunitz family protein (…	13	1143585	1143820	1145505	1145761	2e-23	96.8	http://toxic.berkeley.edu/CoGe/GEvo.pl?prog=blastn;spike_len=15;accn1=AT3G04320;dr1up=1;dr1down=2000;autogo=1;accn2=AT3G04320;dr2up=2000;dr2down=1;num_seqs=2
2	AT2G26750	epoxide hydrolase, putative; FUNCTIONS IN: epoxide hydrolase activity, catalytic activity; INVOLVED IN: biological_process unknown; LOCATED IN: cellular_component unknown; EXPRESSED IN: cultured cell; CONTAINS InterPro DOMAIN/s: Epoxide hydrolase-like (InterPro:IPR000639), Alpha/beta hydrolase fold-1 (InterPro:IPR000073); BEST Arabidopsis thaliana protein match is: ATSEH (Arabidopsis thaliana sol…	4	11401884	11401930	11404476	11404522	2e-11	56.4	http://toxic.berkeley.edu/CoGe/GEvo.pl?prog=blastn;spike_len=15;accn1=AT2G26750;dr1up=1;dr1down=2000;autogo=1;accn2=AT2G26750;dr2up=2000;dr2down=1;num_seqs=2
3	AT3G26820	esterase/lipase/thioesterase family protein; FUNCTIONS IN: transferase activity, transferring acyl groups other than amino-acyl groups, catalytic activity; INVOLVED IN: biological_process unknown; CONTAINS InterPro DOMAIN/s: Diacylglycerol acyltransferase (InterPro:IPR007130), Alpha/beta hydrolase fold-1 (InterPro:IPR000073); BEST Arabidopsis thaliana protein match is: esterase/lipase/thioesteras…	7	9882016	9882050	9887186	9887220	7e-08	44.9	http://toxic.berkeley.edu/CoGe/GEvo.pl?prog=blastn;spike_len=15;accn1=AT3G26820;dr1up=1;dr1down=2000;autogo=1;accn2=AT3G26820;dr2up=2000;dr2down=1;num_seqs=2
1	AT1G29590	eukaryotic translation initiation factor 4E, putative / eIF-4E, putative / eIF4E, putative / mRNA cap-binding protein, putative; FUNCTIONS IN: RNA binding, translation initiation factor activity; INVOLVED IN: translational initiation; LOCATED IN: cytoplasm; CONTAINS InterPro DOMAIN/s: Eukaryotic translation initiation factor 4E (eIF-4E) (InterPro:IPR001040); BEST Arabidopsis thaliana protein matc…	9	10339449	10339692	10342319	10342563	2e-81	289	http://toxic.berkeley.edu/CoGe/GEvo.pl?prog=blastn;spike_len=15;accn1=AT1G29590;dr1up=1;dr1down=2000;autogo=1;accn2=AT1G29590;dr2up=2000;dr2down=1;num_seqs=2
5	AT5G39270	expansin-like protein. Naming convention from the Expansin Working Group (Kende et al, 2004. Plant Mol Bio)	10	15744963	15745004	15747523	15747564	2e-08	46.8	http://toxic.berkeley.edu/CoGe/GEvo.pl?prog=blastn;spike_len=15;accn1=AT5G39270;dr1up=1;dr1down=2000;autogo=1;accn2=AT5G39270;dr2up=2000;dr2down=1;num_seqs=2
5	AT5G24655	Expressed protein	7	8439623	8439777	8442231	8442383	9e-11	54.5	http://toxic.berkeley.edu/CoGe/GEvo.pl?prog=blastn;spike_len=15;accn1=AT5G24655;dr1up=1;dr1down=2000;autogo=1;accn2=AT5G24655;dr2up=2000;dr2down=1;num_seqs=2
1	AT1G61097	Expressed protein; FUNCTIONS IN: molecular_function unknown; INVOLVED IN: biological_process unknown; LOCATED IN: cellular_component unknown; BEST Arabidopsis thaliana protein match is: unknown protein (TAIR:AT1G61095.1); Has 9 Blast hits to 7 proteins in 1 species: Archae - 0; Bacteria - 0; Metazoa - 0; Fungi - 0; Plants - 9; Viruses - 0; Other Eukaryotes - 0 (source: NCBI BLink).	7	22509664	22509702	22512112	22512150	1e-13	64.1	http://toxic.berkeley.edu/CoGe/GEvo.pl?prog=blastn;spike_len=15;accn1=AT1G61097;dr1up=1;dr1down=2000;autogo=1;accn2=AT1G61097;dr2up=2000;dr2down=1;num_seqs=2
4	AT4G16165	Expressed protein; FUNCTIONS IN: molecular_function unknown; INVOLVED IN: biological_process unknown; LOCATED IN: endomembrane system; CONTAINS InterPro DOMAIN/s: X8 (InterPro:IPR012946); BEST Arabidopsis thaliana protein match is: glycosyl hydrolase family protein 17 (TAIR:AT1G66870.1); Has 756 Blast hits to 720 proteins in 31 species: Archae - 0; Bacteria - 0; Metazoa - 0; Fungi - 0; Plants - 7…	2	9163333	9163525	9164675	9164865	3e-76	271	http://toxic.berkeley.edu/CoGe/GEvo.pl?prog=blastn;spike_len=15;accn1=AT4G16165;dr1up=1;dr1down=2000;autogo=1;accn2=AT4G16165;dr2up=2000;dr2down=1;num_seqs=2
5	AT5G43185	Expressed protein; FUNCTIONS IN: molecular_function unknown; INVOLVED IN: biological_process unknown; LOCATED IN: membrane; Has 1 Blast hits to 1 proteins in 1 species: Archae - 0; Bacteria - 0; Metazoa - 0; Fungi - 0; Plants - 1; Viruses - 0; Other Eukaryotes - 0 (source: NCBI BLink).	6	17355697	17355745	17356612	17356564	3e-14	66.1	http://toxic.berkeley.edu/CoGe/GEvo.pl?prog=blastn;spike_len=15;accn1=AT5G43185;dr1up=1;dr1down=2000;autogo=1;accn2=AT5G43185;dr2up=2000;dr2down=1;num_seqs=2
3	AT3G12440	extensin family protein; FUNCTIONS IN: 3'-5' exonuclease activity, nucleic acid binding; INVOLVED IN: nucleobase, nucleoside, nucleotide and nucleic acid metabolic process; LOCATED IN: intracellular; EXPRESSED IN: shoot apex, leaf whorl, embryo, flower, seed; EXPRESSED DURING: F mature embryo stage, petal differentiation and expansion stage, D bilateral stage, E expanded cotyledon stage; CONTAINS…	2	3950467	3950569	3952474	3952576	4e-35	135	http://toxic.berkeley.edu/CoGe/GEvo.pl?prog=blastn;spike_len=15;accn1=AT3G12440;dr1up=1;dr1down=2000;autogo=1;accn2=AT3G12440;dr2up=2000;dr2down=1;num_seqs=2
4	AT4G05490	F-box family protein (FBL22); FUNCTIONS IN: ubiquitin-protein ligase activity; INVOLVED IN: ubiquitin-dependent protein catabolic process; LOCATED IN: chloroplast; CONTAINS InterPro DOMAIN/s: Cyclin-like F-box (InterPro:IPR001810); BEST Arabidopsis thaliana protein match is: F-box family protein (FBL20) (TAIR:AT4G05460.1); Has 664 Blast hits to 638 proteins in 76 species: Archae - 0; Bacteria - 0…	6	2770739	2770783	2772333	2772376	1e-05	37.2	http://toxic.berkeley.edu/CoGe/GEvo.pl?prog=blastn;spike_len=15;accn1=AT4G05490;dr1up=1;dr1down=2000;autogo=1;accn2=AT4G05490;dr2up=2000;dr2down=1;num_seqs=2
2	AT2G04920	F-box family protein (FBX9); FUNCTIONS IN: ubiquitin-protein ligase activity; INVOLVED IN: ubiquitin-dependent protein catabolic process; EXPRESSED IN: 19 plant structures; EXPRESSED DURING: 8 growth stages; CONTAINS InterPro DOMAIN/s: Cyclin-like F-box (InterPro:IPR001810), F-box associated (InterPro:IPR006527), F-box associated type 1 (InterPro:IPR017451); BEST Arabidopsis thaliana protein matc…	8	1725607	1725653	1727386	1727340	1e-09	50.7	http://toxic.berkeley.edu/CoGe/GEvo.pl?prog=blastn;spike_len=15;accn1=AT2G04920;dr1up=1;dr1down=2000;autogo=1;accn2=AT2G04920;dr2up=2000;dr2down=1;num_seqs=2
1	AT1G64295	F-box family protein-related; FUNCTIONS IN: molecular_function unknown; INVOLVED IN: biological_process unknown; LOCATED IN: cellular_component unknown; CONTAINS InterPro DOMAIN/s: F-box associated type 1 (InterPro:IPR017451); BEST Arabidopsis thaliana protein match is: F-box protein-related (TAIR:AT1G64290.1); Has 19 Blast hits to 19 proteins in 4 species: Archae - 0; Bacteria - 0; Metazoa - 0; …	10	23862350	23862436	23864525	23864611	8e-26	104	http://toxic.berkeley.edu/CoGe/GEvo.pl?prog=blastn;spike_len=15;accn1=AT1G64295;dr1up=1;dr1down=2000;autogo=1;accn2=AT1G64295;dr2up=2000;dr2down=1;num_seqs=2
1	AT1G46912	F-box family protein-related; FUNCTIONS IN: molecular_function unknown; INVOLVED IN: biological_process unknown; LOCATED IN: cellular_component unknown; CONTAINS InterPro DOMAIN/s: F-box associated type 3 (InterPro:IPR013187), F-box associated type 1 (InterPro:IPR017451); BEST Arabidopsis thaliana protein match is: F-box family protein (TAIR:AT1G46840.1); Has 368 Blast hits to 362 proteins in 8 s…	6	17274900	17274939	17277076	17277115	3e-07	43	http://toxic.berkeley.edu/CoGe/GEvo.pl?prog=blastn;spike_len=15;accn1=AT1G46912;dr1up=1;dr1down=2000;autogo=1;accn2=AT1G46912;dr2up=2000;dr2down=1;num_seqs=2
1	AT1G12490	F-box family protein-related; FUNCTIONS IN: molecular_function unknown; INVOLVED IN: biological_process unknown; LOCATED IN: cellular_component unknown; EXPRESSED IN: pollen tube; CONTAINS InterPro DOMAIN/s: F-box associated (InterPro:IPR006527), F-box associated type 1 (InterPro:IPR017451); BEST Arabidopsis thaliana protein match is: F-box family protein (TAIR:AT1G09650.1); Has 100 Blast hits to…	7	4259601	4259792	4262405	4262595	4e-94	331	http://toxic.berkeley.edu/CoGe/GEvo.pl?prog=blastn;spike_len=15;accn1=AT1G12490;dr1up=1;dr1down=2000;autogo=1;accn2=AT1G12490;dr2up=2000;dr2down=1;num_seqs=2
5	AT5G41510	F-box family protein; CONTAINS InterPro DOMAIN/s: Cyclin-like F-box (InterPro:IPR001810), F-box associated (InterPro:IPR006527), F-box associated type 1 (InterPro:IPR017451); BEST Arabidopsis thaliana protein match is: F-box family protein (TAIR:AT5G41500.1); Has 665 Blast hits to 637 proteins in 34 species: Archae - 0; Bacteria - 0; Metazoa - 0; Fungi - 0; Plants - 663; Viruses - 0; Other Eukary…	2	16623573	16623864	16625718	16626000	2e-52	192	http://toxic.berkeley.edu/CoGe/GEvo.pl?prog=blastn;spike_len=15;accn1=AT5G41510;dr1up=1;dr1down=2000;autogo=1;accn2=AT5G41510;dr2up=2000;dr2down=1;num_seqs=2
1	AT1G50880	F-box family protein; FUNCTIONS IN: molecular_function unknown; INVOLVED IN: biological_process unknown; CONTAINS InterPro DOMAIN/s: Cyclin-like F-box (InterPro:IPR001810), F-box associated type 3 (InterPro:IPR013187), F-box associated type 1 (InterPro:IPR017451); BEST Arabidopsis thaliana protein match is: F-box family protein (TAIR:AT1G50870.1); Has 406 Blast hits to 344 proteins in 10 species:…	2	18863588	18863620	18865851	18865883	3e-10	52.6	http://toxic.berkeley.edu/CoGe/GEvo.pl?prog=blastn;spike_len=15;accn1=AT1G50880;dr1up=1;dr1down=2000;autogo=1;accn2=AT1G50880;dr2up=2000;dr2down=1;num_seqs=2
3	AT3G10430	F-box family protein; FUNCTIONS IN: molecular_function unknown; INVOLVED IN: biological_process unknown; LOCATED IN: cellular_component unknown; CONTAINS InterPro DOMAIN/s: Cyclin-like F-box (InterPro:IPR001810), F-box associated (InterPro:IPR006527), F-box associated type 1 (InterPro:IPR017451); BEST Arabidopsis thaliana protein match is: F-box family protein (FBX15) (TAIR:AT4G04690.1); Has 1064…	3	3242593	3242623	3244716	3244746	1e-05	37.2	http://toxic.berkeley.edu/CoGe/GEvo.pl?prog=blastn;spike_len=15;accn1=AT3G10430;dr1up=1;dr1down=2000;autogo=1;accn2=AT3G10430;dr2up=2000;dr2down=1;num_seqs=2
3	AT3G17320	F-box family protein; FUNCTIONS IN: molecular_function unknown; INVOLVED IN: biological_process unknown; LOCATED IN: cellular_component unknown; CONTAINS InterPro DOMAIN/s: Cyclin-like F-box (InterPro:IPR001810), F-box associated (InterPro:IPR006527), F-box associated type 1 (InterPro:IPR017451); BEST Arabidopsis thaliana protein match is: F-box family protein (TAIR:AT3G16740.1); Has 721 Blast hi…	2	5914870	5914914	5916724	5916768	2e-08	46.8	http://toxic.berkeley.edu/CoGe/GEvo.pl?prog=blastn;spike_len=15;accn1=AT3G17320;dr1up=1;dr1down=2000;autogo=1;accn2=AT3G17320;dr2up=2000;dr2down=1;num_seqs=2
3	AT3G17540	F-box family protein; FUNCTIONS IN: molecular_function unknown; INVOLVED IN: biological_process unknown; LOCATED IN: cellular_component unknown; CONTAINS InterPro DOMAIN/s: Cyclin-like F-box (InterPro:IPR001810), F-box associated (InterPro:IPR006527), F-box associated type 1 (InterPro:IPR017451); BEST Arabidopsis thaliana protein match is: F-box family protein (TAIR:AT3G17530.1); Has 983 Blast hi…	2	6002212	6002262	6004200	6004250	6e-12	58.4	http://toxic.berkeley.edu/CoGe/GEvo.pl?prog=blastn;spike_len=15;accn1=AT3G17540;dr1up=1;dr1down=2000;autogo=1;accn2=AT3G17540;dr2up=2000;dr2down=1;num_seqs=2
3	AT3G17530	F-box family protein; FUNCTIONS IN: molecular_function unknown; INVOLVED IN: biological_process unknown; LOCATED IN: cellular_component unknown; CONTAINS InterPro DOMAIN/s: Cyclin-like F-box (InterPro:IPR001810), F-box associated (InterPro:IPR006527), F-box associated type 1 (InterPro:IPR017451); BEST Arabidopsis thaliana protein match is: F-box family protein (TAIR:AT3G17540.1); Has 979 Blast hi…	1	6000694	6000741	6002633	6002680	5e-05	35.3	http://toxic.berkeley.edu/CoGe/GEvo.pl?prog=blastn;spike_len=15;accn1=AT3G17530;dr1up=1;dr1down=2000;autogo=1;accn2=AT3G17530;dr2up=2000;dr2down=1;num_seqs=2
3	AT3G18340	F-box family protein; FUNCTIONS IN: molecular_function unknown; INVOLVED IN: biological_process unknown; LOCATED IN: cellular_component unknown; CONTAINS InterPro DOMAIN/s: Cyclin-like F-box (InterPro:IPR001810), F-box associated (InterPro:IPR006527), F-box associated type 1 (InterPro:IPR017451); BEST Arabidopsis thaliana protein match is: F-box family protein-related (TAIR:AT2G07120.1); Has 559 …	9	6293009	6293042	6296467	6296500	3e-07	43	http://toxic.berkeley.edu/CoGe/GEvo.pl?prog=blastn;spike_len=15;accn1=AT3G18340;dr1up=1;dr1down=2000;autogo=1;accn2=AT3G18340;dr2up=2000;dr2down=1;num_seqs=2
2	AT2G33655	F-box family protein; FUNCTIONS IN: molecular_function unknown; INVOLVED IN: biological_process unknown; LOCATED IN: cellular_component unknown; CONTAINS InterPro DOMAIN/s: Cyclin-like F-box (InterPro:IPR001810), F-box associated (InterPro:IPR006527); BEST Arabidopsis thaliana protein match is: EDA1 (embryo sac development arrest 1) (TAIR:AT1G59680.1); Has 362 Blast hits to 308 proteins in 1 spec…	5	14249871	14249922	14251943	14251995	3e-10	52.6	http://toxic.berkeley.edu/CoGe/GEvo.pl?prog=blastn;spike_len=15;accn1=AT2G33655;dr1up=1;dr1down=2000;autogo=1;accn2=AT2G33655;dr2up=2000;dr2down=1;num_seqs=2
1	AT1G47810	F-box family protein; FUNCTIONS IN: molecular_function unknown; INVOLVED IN: biological_process unknown; LOCATED IN: cellular_component unknown; CONTAINS InterPro DOMAIN/s: Cyclin-like F-box (InterPro:IPR001810), F-box associated type 3 (InterPro:IPR013187), F-box associated type 1 (InterPro:IPR017451); BEST Arabidopsis thaliana protein match is: F-box family protein (TAIR:AT1G47800.1); Has 559 B…	1	17605117	17605341	17607059	17607275	3e-29	116	http://toxic.berkeley.edu/CoGe/GEvo.pl?prog=blastn;spike_len=15;accn1=AT1G47810;dr1up=1;dr1down=2000;autogo=1;accn2=AT1G47810;dr2up=2000;dr2down=1;num_seqs=2
1	AT1G47800	F-box family protein; FUNCTIONS IN: molecular_function unknown; INVOLVED IN: biological_process unknown; LOCATED IN: cellular_component unknown; CONTAINS InterPro DOMAIN/s: Cyclin-like F-box (InterPro:IPR001810), F-box associated type 3 (InterPro:IPR013187), F-box associated type 1 (InterPro:IPR017451); BEST Arabidopsis thaliana protein match is: F-box family protein (TAIR:AT1G47810.1); Has 566 B…	1	17603919	17603950	17605910	17605941	0.0002	33.4	http://toxic.berkeley.edu/CoGe/GEvo.pl?prog=blastn;spike_len=15;accn1=AT1G47800;dr1up=1;dr1down=2000;autogo=1;accn2=AT1G47800;dr2up=2000;dr2down=1;num_seqs=2
1	AT1G55070	F-box family protein; FUNCTIONS IN: molecular_function unknown; INVOLVED IN: biological_process unknown; LOCATED IN: cellular_component unknown; CONTAINS InterPro DOMAIN/s: Cyclin-like F-box (InterPro:IPR001810), F-box associated type 3 (InterPro:IPR013187), F-box associated type 1 (InterPro:IPR017451); BEST Arabidopsis thaliana protein match is: F-box family protein (TAIR:AT1G53550.1); Has 578 B…	4	20554819	20554854	20556603	20556638	3e-10	52.6	http://toxic.berkeley.edu/CoGe/GEvo.pl?prog=blastn;spike_len=15;accn1=AT1G55070;dr1up=1;dr1down=2000;autogo=1;accn2=AT1G55070;dr2up=2000;dr2down=1;num_seqs=2
1	AT1G70960	F-box family protein; FUNCTIONS IN: molecular_function unknown; INVOLVED IN: biological_process unknown; LOCATED IN: cellular_component unknown; CONTAINS InterPro DOMAIN/s: Cyclin-like F-box (InterPro:IPR001810), F-box associated type 3 (InterPro:IPR013187), F-box associated type 1 (InterPro:IPR017451); BEST Arabidopsis thaliana protein match is: F-box family protein (TAIR:AT1G70380.1); Has 733 B…	13	26759180	26759305	26762079	26762203	2e-45	169	http://toxic.berkeley.edu/CoGe/GEvo.pl?prog=blastn;spike_len=15;accn1=AT1G70960;dr1up=1;dr1down=2000;autogo=1;accn2=AT1G70960;dr2up=2000;dr2down=1;num_seqs=2
1	AT1G70390	F-box family protein; FUNCTIONS IN: molecular_function unknown; INVOLVED IN: biological_process unknown; LOCATED IN: cellular_component unknown; CONTAINS InterPro DOMAIN/s: Cyclin-like F-box (InterPro:IPR001810), F-box associated type 3 (InterPro:IPR013187), F-box associated type 1 (InterPro:IPR017451); BEST Arabidopsis thaliana protein match is: F-box family protein (TAIR:AT1G70960.1); Has 334 B…	10	26531962	26532103	26535035	26535183	7e-19	81.4	http://toxic.berkeley.edu/CoGe/GEvo.pl?prog=blastn;spike_len=15;accn1=AT1G70390;dr1up=1;dr1down=2000;autogo=1;accn2=AT1G70390;dr2up=2000;dr2down=1;num_seqs=2
1	AT1G70380	F-box family protein; FUNCTIONS IN: molecular_function unknown; INVOLVED IN: biological_process unknown; LOCATED IN: cellular_component unknown; CONTAINS InterPro DOMAIN/s: Cyclin-like F-box (InterPro:IPR001810), F-box associated type 3 (InterPro:IPR013187), F-box associated type 1 (InterPro:IPR017451); BEST Arabidopsis thaliana protein match is: F-box family protein (TAIR:AT1G70960.1); Has 695 B…	12	26529365	26529546	26532322	26532508	4e-35	135	http://toxic.berkeley.edu/CoGe/GEvo.pl?prog=blastn;spike_len=15;accn1=AT1G70380;dr1up=1;dr1down=2000;autogo=1;accn2=AT1G70380;dr2up=2000;dr2down=1;num_seqs=2
2	AT2G40920	F-box family protein; FUNCTIONS IN: molecular_function unknown; INVOLVED IN: biological_process unknown; LOCATED IN: cellular_component unknown; CONTAINS InterPro DOMAIN/s: Cyclin-like F-box (InterPro:IPR001810), F-box associated type 3 (InterPro:IPR013187), F-box associated type 1 (InterPro:IPR017451); BEST Arabidopsis thaliana protein match is: F-box protein-related (TAIR:AT2G40910.2); Has 590 …	7	17078943	17079120	17081583	17081762	6e-45	167	http://toxic.berkeley.edu/CoGe/GEvo.pl?prog=blastn;spike_len=15;accn1=AT2G40920;dr1up=1;dr1down=2000;autogo=1;accn2=AT2G40920;dr2up=2000;dr2down=1;num_seqs=2
1	AT1G51370	F-box family protein; FUNCTIONS IN: molecular_function unknown; INVOLVED IN: biological_process unknown; LOCATED IN: cellular_component unknown; CONTAINS InterPro DOMAIN/s: Cyclin-like F-box (InterPro:IPR001810), FBD (InterPro:IPR013596), FBD-like (InterPro:IPR006566), Leucine-rich repeat 2 (InterPro:IPR013101); BEST Arabidopsis thaliana protein match is: F-box family protein (FBL13) (TAIR:AT5G53…	5	19048552	19048591	19051323	19051362	5e-09	48.8	http://toxic.berkeley.edu/CoGe/GEvo.pl?prog=blastn;spike_len=15;accn1=AT1G51370;dr1up=1;dr1down=2000;autogo=1;accn2=AT1G51370;dr2up=2000;dr2down=1;num_seqs=2
1	AT1G66300	F-box family protein; FUNCTIONS IN: molecular_function unknown; INVOLVED IN: biological_process unknown; LOCATED IN: cellular_component unknown; CONTAINS InterPro DOMAIN/s: Cyclin-like F-box (InterPro:IPR001810), FBD (InterPro:IPR013596), FBD-like (InterPro:IPR006566), Leucine-rich repeat 2 (InterPro:IPR013101); BEST Arabidopsis thaliana protein match is: F-box family protein (TAIR:AT1G66310.1); …	8	24718601	24718723	24721774	24721896	5e-38	144	http://toxic.berkeley.edu/CoGe/GEvo.pl?prog=blastn;spike_len=15;accn1=AT1G66300;dr1up=1;dr1down=2000;autogo=1;accn2=AT1G66300;dr2up=2000;dr2down=1;num_seqs=2
1	AT1G66290	F-box family protein; FUNCTIONS IN: molecular_function unknown; INVOLVED IN: biological_process unknown; LOCATED IN: cellular_component unknown; CONTAINS InterPro DOMAIN/s: Cyclin-like F-box (InterPro:IPR001810), FBD (InterPro:IPR013596), FBD-like (InterPro:IPR006566), Leucine-rich repeat 2 (InterPro:IPR013101); BEST Arabidopsis thaliana protein match is: F-box family protein (TAIR:AT1G66320.1); …	4	24715601	24715681	24719340	24719420	9e-11	54.5	http://toxic.berkeley.edu/CoGe/GEvo.pl?prog=blastn;spike_len=15;accn1=AT1G66290;dr1up=1;dr1down=2000;autogo=1;accn2=AT1G66290;dr2up=2000;dr2down=1;num_seqs=2
3	AT3G58880	F-box family protein; FUNCTIONS IN: molecular_function unknown; INVOLVED IN: biological_process unknown; LOCATED IN: cellular_component unknown; CONTAINS InterPro DOMAIN/s: Cyclin-like F-box (InterPro:IPR001810), FBD-like (InterPro:IPR006566), Leucine-rich repeat 2 (InterPro:IPR013101); BEST Arabidopsis thaliana protein match is: F-box family protein (TAIR:AT3G59000.1); Has 1422 Blast hits to 138…	11	21778388	21778449	21781383	21781445	2e-19	83.4	http://toxic.berkeley.edu/CoGe/GEvo.pl?prog=blastn;spike_len=15;accn1=AT3G58880;dr1up=1;dr1down=2000;autogo=1;accn2=AT3G58880;dr2up=2000;dr2down=1;num_seqs=2
1	AT1G48400	F-box family protein; FUNCTIONS IN: molecular_function unknown; INVOLVED IN: biological_process unknown; LOCATED IN: cellular_component unknown; CONTAINS InterPro DOMAIN/s: Cyclin-like F-box (InterPro:IPR001810), FBD-like (InterPro:IPR006566), Leucine-rich repeat 2 (InterPro:IPR013101); BEST Arabidopsis thaliana protein match is: syntaxin-related family protein (TAIR:AT1G48390.1); Has 112610 Blas…	3	17885104	17885196	17887758	17887849	2e-33	129	http://toxic.berkeley.edu/CoGe/GEvo.pl?prog=blastn;spike_len=15;accn1=AT1G48400;dr1up=1;dr1down=2000;autogo=1;accn2=AT1G48400;dr2up=2000;dr2down=1;num_seqs=2
5	AT5G38386	F-box family protein; FUNCTIONS IN: molecular_function unknown; INVOLVED IN: biological_process unknown; LOCATED IN: cellular_component unknown; CONTAINS InterPro DOMAIN/s: Cyclin-like F-box (InterPro:IPR001810), FBD-like (InterPro:IPR006566); BEST Arabidopsis thaliana protein match is: F-box family protein (TAIR:AT5G38390.1); Has 1100 Blast hits to 1074 proteins in 7 species: Archae - 0; Bacteri…	5	15380185	15380284	15383367	15383465	1e-28	114	http://toxic.berkeley.edu/CoGe/GEvo.pl?prog=blastn;spike_len=15;accn1=AT5G38386;dr1up=1;dr1down=2000;autogo=1;accn2=AT5G38386;dr2up=2000;dr2down=1;num_seqs=2
4	AT4G14103	F-box family protein; FUNCTIONS IN: molecular_function unknown; INVOLVED IN: biological_process unknown; LOCATED IN: cellular_component unknown; CONTAINS InterPro DOMAIN/s: Cyclin-like F-box (InterPro:IPR001810), Leucine-rich repeat 2 (InterPro:IPR013101); BEST Arabidopsis thaliana protein match is: unknown protein (TAIR:AT4G14096.1); Has 1440 Blast hits to 1403 proteins in 11 species: Archae - 0…	2	8126198	8126416	8128586	8128813	7e-30	117	http://toxic.berkeley.edu/CoGe/GEvo.pl?prog=blastn;spike_len=15;accn1=AT4G14103;dr1up=1;dr1down=2000;autogo=1;accn2=AT4G14103;dr2up=2000;dr2down=1;num_seqs=2
4	AT4G12810	F-box family protein; FUNCTIONS IN: molecular_function unknown; INVOLVED IN: biological_process unknown; LOCATED IN: cellular_component unknown; CONTAINS InterPro DOMAIN/s: Cyclin-like F-box (InterPro:IPR001810), Protein of unknown function DUF295 (InterPro:IPR005174); BEST Arabidopsis thaliana protein match is: F-box family protein (TAIR:AT4G12820.1); Has 188 Blast hits to 177 proteins in 7 spec…	4	7521908	7521941	7524651	7524684	1e-05	37.2	http://toxic.berkeley.edu/CoGe/GEvo.pl?prog=blastn;spike_len=15;accn1=AT4G12810;dr1up=1;dr1down=2000;autogo=1;accn2=AT4G12810;dr2up=2000;dr2down=1;num_seqs=2
4	AT4G22660	F-box family protein; FUNCTIONS IN: molecular_function unknown; INVOLVED IN: biological_process unknown; LOCATED IN: cellular_component unknown; CONTAINS InterPro DOMAIN/s: Cyclin-like F-box (InterPro:IPR001810), Protein of unknown function DUF295 (InterPro:IPR005174); BEST Arabidopsis thaliana protein match is: F-box family protein (TAIR:AT4G22165.1); Has 297 Blast hits to 286 proteins in 7 spec…	4	11914541	11914598	11916466	11916524	6e-12	58.4	http://toxic.berkeley.edu/CoGe/GEvo.pl?prog=blastn;spike_len=15;accn1=AT4G22660;dr1up=1;dr1down=2000;autogo=1;accn2=AT4G22660;dr2up=2000;dr2down=1;num_seqs=2
3	AT3G23970	F-box family protein; FUNCTIONS IN: molecular_function unknown; INVOLVED IN: biological_process unknown; LOCATED IN: cellular_component unknown; CONTAINS InterPro DOMAIN/s: Cyclin-like F-box (InterPro:IPR001810); BEST Arabidopsis thaliana protein match is: F-box family protein (TAIR:AT3G23950.1); Has 204 Blast hits to 203 proteins in 19 species: Archae - 0; Bacteria - 0; Metazoa - 0; Fungi - 0; P…	6	8659919	8659961	8662168	8662210	3e-14	66.1	http://toxic.berkeley.edu/CoGe/GEvo.pl?prog=blastn;spike_len=15;accn1=AT3G23970;dr1up=1;dr1down=2000;autogo=1;accn2=AT3G23970;dr2up=2000;dr2down=1;num_seqs=2
2	AT2G16300	F-box family protein; FUNCTIONS IN: molecular_function unknown; INVOLVED IN: biological_process unknown; LOCATED IN: cellular_component unknown; CONTAINS InterPro DOMAIN/s: Cyclin-like F-box (InterPro:IPR001810); BEST Arabidopsis thaliana protein match is: unknown protein (TAIR:AT2G16290.1); Has 65 Blast hits to 62 proteins in 5 species: Archae - 0; Bacteria - 0; Metazoa - 0; Fungi - 0; Plants - …	5	7068613	7068733	7070786	7070905	3e-51	189	http://toxic.berkeley.edu/CoGe/GEvo.pl?prog=blastn;spike_len=15;accn1=AT2G16300;dr1up=1;dr1down=2000;autogo=1;accn2=AT2G16300;dr2up=2000;dr2down=1;num_seqs=2
5	AT5G44950	F-box family protein; FUNCTIONS IN: molecular_function unknown; INVOLVED IN: biological_process unknown; LOCATED IN: cellular_component unknown; CONTAINS InterPro DOMAIN/s: FBD (InterPro:IPR013596), Cyclin-like F-box (InterPro:IPR001810), FBD-like (InterPro:IPR006566), Leucine-rich repeat 2 (InterPro:IPR013101); BEST Arabidopsis thaliana protein match is: F-box family protein (TAIR:AT2G26030.3); …	4	18168714	18168749	18170977	18171012	1e-06	41.1	http://toxic.berkeley.edu/CoGe/GEvo.pl?prog=blastn;spike_len=15;accn1=AT5G44950;dr1up=1;dr1down=2000;autogo=1;accn2=AT5G44950;dr2up=2000;dr2down=1;num_seqs=2
4	AT4G10400	F-box family protein; FUNCTIONS IN: molecular_function unknown; INVOLVED IN: biological_process unknown; LOCATED IN: cellular_component unknown; CONTAINS InterPro DOMAIN/s: FBD (InterPro:IPR013596), Cyclin-like F-box (InterPro:IPR001810), FBD-like (InterPro:IPR006566), Leucine-rich repeat 2 (InterPro:IPR013101); BEST Arabidopsis thaliana protein match is: F-box family protein (TAIR:AT4G09920.1); …	6	6445950	6446018	6448371	6448439	2e-22	93	http://toxic.berkeley.edu/CoGe/GEvo.pl?prog=blastn;spike_len=15;accn1=AT4G10400;dr1up=1;dr1down=2000;autogo=1;accn2=AT4G10400;dr2up=2000;dr2down=1;num_seqs=2
5	AT5G62970	F-box family protein; FUNCTIONS IN: molecular_function unknown; INVOLVED IN: biological_process unknown; LOCATED IN: cellular_component unknown; CONTAINS InterPro DOMAIN/s: FBD (InterPro:IPR013596), Cyclin-like F-box (InterPro:IPR001810), FBD-like (InterPro:IPR006566), Leucine-rich repeat 2 (InterPro:IPR013101); BEST Arabidopsis thaliana protein match is: F-box family protein (TAIR:AT5G56410.1); …	2	25288760	25288808	25291173	25291221	9e-11	54.5	http://toxic.berkeley.edu/CoGe/GEvo.pl?prog=blastn;spike_len=15;accn1=AT5G62970;dr1up=1;dr1down=2000;autogo=1;accn2=AT5G62970;dr2up=2000;dr2down=1;num_seqs=2
1	AT1G65740	F-box family protein; FUNCTIONS IN: molecular_function unknown; INVOLVED IN: biological_process unknown; LOCATED IN: cellular_component unknown; CONTAINS InterPro DOMAIN/s: Protein of unknown function DUF295 (InterPro:IPR005174); BEST Arabidopsis thaliana protein match is: F-box family protein (TAIR:AT1G65760.1); Has 104 Blast hits to 99 proteins in 6 species: Archae - 0; Bacteria - 0; Metazoa - …	5	24455698	24455750	24458086	24458138	8e-15	68	http://toxic.berkeley.edu/CoGe/GEvo.pl?prog=blastn;spike_len=15;accn1=AT1G65740;dr1up=1;dr1down=2000;autogo=1;accn2=AT1G65740;dr2up=2000;dr2down=1;num_seqs=2
1	AT1G16940	F-box family protein; FUNCTIONS IN: molecular_function unknown; INVOLVED IN: biological_process unknown; LOCATED IN: cellular_component unknown; EXPRESSED IN: 14 plant structures; EXPRESSED DURING: 9 growth stages; CONTAINS InterPro DOMAIN/s: Cyclin-like F-box (InterPro:IPR001810), FBD (InterPro:IPR013596), FBD-like (InterPro:IPR006566), WD40 repeat (InterPro:IPR001680), Leucine-rich repeat 2 (In…	8	5791846	5791947	5794604	5794706	1e-28	114	http://toxic.berkeley.edu/CoGe/GEvo.pl?prog=blastn;spike_len=15;accn1=AT1G16940;dr1up=1;dr1down=2000;autogo=1;accn2=AT1G16940;dr2up=2000;dr2down=1;num_seqs=2
3	AT3G18980	F-box family protein; FUNCTIONS IN: molecular_function unknown; INVOLVED IN: biological_process unknown; LOCATED IN: cellular_component unknown; EXPRESSED IN: 22 plant structures; EXPRESSED DURING: 13 growth stages; CONTAINS InterPro DOMAIN/s: Cyclin-like F-box (InterPro:IPR001810), F-box associated (InterPro:IPR006527), F-box associated type 1 (InterPro:IPR017451); BEST Arabidopsis thaliana prot…	2	6545435	6545490	6548982	6549036	2e-15	69.9	http://toxic.berkeley.edu/CoGe/GEvo.pl?prog=blastn;spike_len=15;accn1=AT3G18980;dr1up=1;dr1down=2000;autogo=1;accn2=AT3G18980;dr2up=2000;dr2down=1;num_seqs=2
4	AT4G27050	F-box family protein; FUNCTIONS IN: molecular_function unknown; INVOLVED IN: biological_process unknown; LOCATED IN: cellular_component unknown; EXPRESSED IN: 22 plant structures; EXPRESSED DURING: 13 growth stages; CONTAINS InterPro DOMAIN/s: Cyclin-like F-box (InterPro:IPR001810), FBD-like (InterPro:IPR006566), Leucine-rich repeat 2 (InterPro:IPR013101); BEST Arabidopsis thaliana protein match …	4	13574706	13575014	13577512	13577808	7e-96	337	http://toxic.berkeley.edu/CoGe/GEvo.pl?prog=blastn;spike_len=15;accn1=AT4G27050;dr1up=1;dr1down=2000;autogo=1;accn2=AT4G27050;dr2up=2000;dr2down=1;num_seqs=2
3	AT3G03040	F-box family protein; FUNCTIONS IN: molecular_function unknown; INVOLVED IN: biological_process unknown; LOCATED IN: cellular_component unknown; EXPRESSED IN: 22 plant structures; EXPRESSED DURING: 13 growth stages; CONTAINS InterPro DOMAIN/s: Cyclin-like F-box (InterPro:IPR001810), FBD-like (InterPro:IPR006566), Leucine-rich repeat 2 (InterPro:IPR013101); BEST Arabidopsis thaliana protein match …	2	684448	684484	686841	686876	0.0002	33.4	http://toxic.berkeley.edu/CoGe/GEvo.pl?prog=blastn;spike_len=15;accn1=AT3G03040;dr1up=1;dr1down=2000;autogo=1;accn2=AT3G03040;dr2up=2000;dr2down=1;num_seqs=2
3	AT3G12350	F-box family protein; FUNCTIONS IN: molecular_function unknown; INVOLVED IN: biological_process unknown; LOCATED IN: cellular_component unknown; EXPRESSED IN: 24 plant structures; EXPRESSED DURING: 15 growth stages; CONTAINS InterPro DOMAIN/s: Cyclin-like F-box (InterPro:IPR001810); Has 33 Blast hits to 33 proteins in 10 species: Archae - 0; Bacteria - 0; Metazoa - 0; Fungi - 2; Plants - 29; Viru…	1	3931482	3931515	3933926	3933959	5e-09	48.8	http://toxic.berkeley.edu/CoGe/GEvo.pl?prog=blastn;spike_len=15;accn1=AT3G12350;dr1up=1;dr1down=2000;autogo=1;accn2=AT3G12350;dr2up=2000;dr2down=1;num_seqs=2
2	AT2G24250	F-box family protein; FUNCTIONS IN: molecular_function unknown; INVOLVED IN: biological_process unknown; LOCATED IN: cellular_component unknown; EXPRESSED IN: 6 plant structures; EXPRESSED DURING: 4 anthesis, F mature embryo stage, petal differentiation and expansion stage, D bilateral stage, E expanded cotyledon stage; CONTAINS InterPro DOMAIN/s: Cyclin-like F-box (InterPro:IPR001810), Protein o…	2	10319764	10319892	10322525	10322646	5e-31	121	http://toxic.berkeley.edu/CoGe/GEvo.pl?prog=blastn;spike_len=15;accn1=AT2G24250;dr1up=1;dr1down=2000;autogo=1;accn2=AT2G24250;dr2up=2000;dr2down=1;num_seqs=2
3	AT3G58940	F-box family protein; FUNCTIONS IN: molecular_function unknown; INVOLVED IN: biological_process unknown; LOCATED IN: cellular_component unknown; EXPRESSED IN: cultured cell; CONTAINS InterPro DOMAIN/s: Cyclin-like F-box (InterPro:IPR001810), FBD-like (InterPro:IPR006566), Leucine-rich repeat 2 (InterPro:IPR013101); BEST Arabidopsis thaliana protein match is: F-box family protein (TAIR:AT3G58930.1…	10	21791331	21791386	21794552	21794607	1e-16	73.7	http://toxic.berkeley.edu/CoGe/GEvo.pl?prog=blastn;spike_len=15;accn1=AT3G58940;dr1up=1;dr1down=2000;autogo=1;accn2=AT3G58940;dr2up=2000;dr2down=1;num_seqs=2
5	AT5G39480	F-box family protein; FUNCTIONS IN: molecular_function unknown; INVOLVED IN: biological_process unknown; LOCATED IN: endomembrane system; CONTAINS InterPro DOMAIN/s: Cyclin-like F-box (InterPro:IPR001810); BEST Arabidopsis thaliana protein match is: F-box family protein (TAIR:AT5G39490.1); Has 23 Blast hits to 23 proteins in 4 species: Archae - 0; Bacteria - 0; Metazoa - 0; Fungi - 0; Plants - 23…	7	15817362	15817624	15821483	15821765	1e-57	210	http://toxic.berkeley.edu/CoGe/GEvo.pl?prog=blastn;spike_len=15;accn1=AT5G39480;dr1up=1;dr1down=2000;autogo=1;accn2=AT5G39480;dr2up=2000;dr2down=1;num_seqs=2
3	AT3G60040	F-box family protein; FUNCTIONS IN: nucleic acid binding; INVOLVED IN: N-terminal protein myristoylation; LOCATED IN: plasma membrane; EXPRESSED IN: male gametophyte, cultured cell; EXPRESSED DURING: L mature pollen stage, M germinated pollen stage; CONTAINS InterPro DOMAIN/s: Cyclin-like F-box (InterPro:IPR001810), Pentatricopeptide repeat (InterPro:IPR002885), Polynucleotidyl transferase, Ribon…	6	22186754	22186850	22191040	22191136	8e-37	141	http://toxic.berkeley.edu/CoGe/GEvo.pl?prog=blastn;spike_len=15;accn1=AT3G60040;dr1up=1;dr1down=2000;autogo=1;accn2=AT3G60040;dr2up=2000;dr2down=1;num_seqs=2
5	AT5G41490	F-box family protein; INVOLVED IN: biological_process unknown; LOCATED IN: cellular_component unknown; CONTAINS InterPro DOMAIN/s: Cyclin-like F-box (InterPro:IPR001810), F-box associated (InterPro:IPR006527), F-box associated type 1 (InterPro:IPR017451); BEST Arabidopsis thaliana protein match is: F-box family protein (TAIR:AT5G41510.1); Has 662 Blast hits to 633 proteins in 33 species: Archae -…	3	16617406	16617440	16619592	16619626	4e-06	39.1	http://toxic.berkeley.edu/CoGe/GEvo.pl?prog=blastn;spike_len=15;accn1=AT5G41490;dr1up=1;dr1down=2000;autogo=1;accn2=AT5G41490;dr2up=2000;dr2down=1;num_seqs=2
5	AT5G41840	F-box family protein; INVOLVED IN: biological_process unknown; LOCATED IN: cellular_component unknown; CONTAINS InterPro DOMAIN/s: Cyclin-like F-box (InterPro:IPR001810), FBD-like (InterPro:IPR006566), EF-HAND 1 (InterPro:IPR018247), Leucine-rich repeat 2 (InterPro:IPR013101); BEST Arabidopsis thaliana protein match is: F-box family protein (TAIR:AT4G00320.1); Has 1297 Blast hits to 1255 proteins…	2	16771498	16771542	16773655	16773699	2e-08	46.8	http://toxic.berkeley.edu/CoGe/GEvo.pl?prog=blastn;spike_len=15;accn1=AT5G41840;dr1up=1;dr1down=2000;autogo=1;accn2=AT5G41840;dr2up=2000;dr2down=1;num_seqs=2
1	AT1G31090	F-box family protein; LOCATED IN: cellular_component unknown; CONTAINS InterPro DOMAIN/s: Cyclin-like F-box (InterPro:IPR001810), F-box associated type 3 (InterPro:IPR013187); BEST Arabidopsis thaliana protein match is: F-box family protein (TAIR:AT1G31080.1); Has 541 Blast hits to 409 proteins in 15 species: Archae - 0; Bacteria - 0; Metazoa - 0; Fungi - 0; Plants - 541; Viruses - 0; Other Eukar…	9	11092887	11092962	11095676	11095751	1e-24	100	http://toxic.berkeley.edu/CoGe/GEvo.pl?prog=blastn;spike_len=15;accn1=AT1G31090;dr1up=1;dr1down=2000;autogo=1;accn2=AT1G31090;dr2up=2000;dr2down=1;num_seqs=2
1	AT1G64290	F-box protein-related; FUNCTIONS IN: molecular_function unknown; INVOLVED IN: biological_process unknown; LOCATED IN: cellular_component unknown; CONTAINS InterPro DOMAIN/s: F-box associated type 1 (InterPro:IPR017451); BEST Arabidopsis thaliana protein match is: F-box family protein-related (TAIR:AT1G64295.1); Has 79 Blast hits to 77 proteins in 11 species: Archae - 0; Bacteria - 0; Metazoa - 0;…	8	23860656	23860700	23863019	23863063	3e-10	52.6	http://toxic.berkeley.edu/CoGe/GEvo.pl?prog=blastn;spike_len=15;accn1=AT1G64290;dr1up=1;dr1down=2000;autogo=1;accn2=AT1G64290;dr2up=2000;dr2down=1;num_seqs=2
5	AT5G56700	F-box protein-related; FUNCTIONS IN: molecular_function unknown; INVOLVED IN: biological_process unknown; LOCATED IN: cellular_component unknown; CONTAINS InterPro DOMAIN/s: FBD (InterPro:IPR013596), Cyclin-like F-box (InterPro:IPR001810), Leucine-rich repeat 2 (InterPro:IPR013101); BEST Arabidopsis thaliana protein match is: F-box family protein (TAIR:AT5G60610.1); Has 668 Blast hits to 656 prot…	2	22958524	22958564	22961073	22961114	9e-11	54.5	http://toxic.berkeley.edu/CoGe/GEvo.pl?prog=blastn;spike_len=15;accn1=AT5G56700;dr1up=1;dr1down=2000;autogo=1;accn2=AT5G56700;dr2up=2000;dr2down=1;num_seqs=2
1	AT1G30720	FAD-binding domain-containing protein; FUNCTIONS IN: electron carrier activity, oxidoreductase activity, FAD binding, catalytic activity; LOCATED IN: endomembrane system; CONTAINS InterPro DOMAIN/s: FAD-binding, type 2 (InterPro:IPR016166), Berberine/berberine-like (InterPro:IPR012951), FAD linked oxidase, N-terminal (InterPro:IPR006094); BEST Arabidopsis thaliana protein match is: FAD-binding do…	8	10897643	10897718	10900293	10900366	4e-13	62.2	http://toxic.berkeley.edu/CoGe/GEvo.pl?prog=blastn;spike_len=15;accn1=AT1G30720;dr1up=1;dr1down=2000;autogo=1;accn2=AT1G30720;dr2up=2000;dr2down=1;num_seqs=2
1	AT1G26390	FAD-binding domain-containing protein; FUNCTIONS IN: electron carrier activity, oxidoreductase activity, FAD binding, catalytic activity; LOCATED IN: endomembrane system; EXPRESSED IN: 10 plant structures; EXPRESSED DURING: LP.06 six leaves visible, 4 anthesis, LP.04 four leaves visible, LP.02 two leaves visible, petal differentiation and expansion stage; CONTAINS InterPro DOMAIN/s: FAD-binding, …	10	9128766	9128830	9132018	9132082	1e-09	50.7	http://toxic.berkeley.edu/CoGe/GEvo.pl?prog=blastn;spike_len=15;accn1=AT1G26390;dr1up=1;dr1down=2000;autogo=1;accn2=AT1G26390;dr2up=2000;dr2down=1;num_seqs=2
1	AT1G26420	FAD-binding domain-containing protein; FUNCTIONS IN: electron carrier activity, oxidoreductase activity, FAD binding, catalytic activity; LOCATED IN: endomembrane system; EXPRESSED IN: stem, stamen; EXPRESSED DURING: 4 anthesis; CONTAINS InterPro DOMAIN/s: FAD-binding, type 2 (InterPro:IPR016166), Berberine/berberine-like (InterPro:IPR012951), FAD linked oxidase, N-terminal (InterPro:IPR006094); …	4	9140519	9140574	9143411	9143466	4e-13	62.2	http://toxic.berkeley.edu/CoGe/GEvo.pl?prog=blastn;spike_len=15;accn1=AT1G26420;dr1up=1;dr1down=2000;autogo=1;accn2=AT1G26420;dr2up=2000;dr2down=1;num_seqs=2
5	AT5G56470	FAD-dependent oxidoreductase family protein; FUNCTIONS IN: oxidoreductase activity, D-arabinono-1,4-lactone oxidase activity; INVOLVED IN: biological_process unknown; LOCATED IN: membrane; CONTAINS InterPro DOMAIN/s: D-arabinono-1,4-lactone oxidase (InterPro:IPR007173); BEST Arabidopsis thaliana protein match is: FAD-binding domain-containing protein (TAIR:AT1G32300.1); Has 244 Blast hits to 243 …	5	22886060	22886093	22888367	22888400	1e-05	37.2	http://toxic.berkeley.edu/CoGe/GEvo.pl?prog=blastn;spike_len=15;accn1=AT5G56470;dr1up=1;dr1down=2000;autogo=1;accn2=AT5G56470;dr2up=2000;dr2down=1;num_seqs=2
1	AT1G75920	family II extracellular lipase 5 (EXL5); FUNCTIONS IN: lipase activity, carboxylesterase activity, acyltransferase activity; INVOLVED IN: sexual reproduction; LOCATED IN: extracellular region; EXPRESSED IN: leaf whorl, petal, sepal, flower; EXPRESSED DURING: 4 anthesis, petal differentiation and expansion stage; CONTAINS InterPro DOMAIN/s: Lipase, GDSL, active site (InterPro:IPR008265), Lipase, G…	5	28509045	28509075	28511570	28511600	1e-05	37.2	http://toxic.berkeley.edu/CoGe/GEvo.pl?prog=blastn;spike_len=15;accn1=AT1G75920;dr1up=1;dr1down=2000;autogo=1;accn2=AT1G75920;dr2up=2000;dr2down=1;num_seqs=2
5	AT5G07780	formin homology 2 domain-containing protein / FH2 domain-containing protein; FUNCTIONS IN: actin binding; INVOLVED IN: cellular component organization, actin cytoskeleton organization; LOCATED IN: chloroplast; EXPRESSED IN: flower, root; EXPRESSED DURING: petal differentiation and expansion stage; CONTAINS InterPro DOMAIN/s: Actin-binding FH2 and DRF autoregulatory (InterPro:IPR003104), Actin-bin…	4	2479327	2479395	2482970	2483040	7e-19	81.4	http://toxic.berkeley.edu/CoGe/GEvo.pl?prog=blastn;spike_len=15;accn1=AT5G07780;dr1up=1;dr1down=2000;autogo=1;accn2=AT5G07780;dr2up=2000;dr2down=1;num_seqs=2
5	AT5G07760	formin homology 2 domain-containing protein / FH2 domain-containing protein; FUNCTIONS IN: actin binding; INVOLVED IN: cellular component organization, actin cytoskeleton organization; LOCATED IN: chloroplast; EXPRESSED IN: shoot apex; CONTAINS InterPro DOMAIN/s: Actin-binding FH2 and DRF autoregulatory (InterPro:IPR003104), Actin-binding FH2 (InterPro:IPR015425); BEST Arabidopsis thaliana protei…	15	2468087	2468239	2474662	2474816	4e-50	185	http://toxic.berkeley.edu/CoGe/GEvo.pl?prog=blastn;spike_len=15;accn1=AT5G07760;dr1up=1;dr1down=2000;autogo=1;accn2=AT5G07760;dr2up=2000;dr2down=1;num_seqs=2
5	AT5G07770	formin homology 2 domain-containing protein / FH2 domain-containing protein; FUNCTIONS IN: actin binding; LOCATED IN: chloroplast; EXPRESSED IN: 20 plant structures; EXPRESSED DURING: 8 growth stages; CONTAINS InterPro DOMAIN/s: Actin-binding FH2 (InterPro:IPR015425); BEST Arabidopsis thaliana protein match is: formin homology 2 domain-containing protein / FH2 domain-containing protein (TAIR:AT5G…	3	2474689	2474765	2479571	2479646	1e-20	87.2	http://toxic.berkeley.edu/CoGe/GEvo.pl?prog=blastn;spike_len=15;accn1=AT5G07770;dr1up=1;dr1down=2000;autogo=1;accn2=AT5G07770;dr2up=2000;dr2down=1;num_seqs=2
4	AT4G26520	fructose-bisphosphate aldolase, cytoplasmic; FUNCTIONS IN: fructose-bisphosphate aldolase activity; INVOLVED IN: pentose-phosphate shunt, response to hypoxia; EXPRESSED IN: 20 plant structures; EXPRESSED DURING: 13 growth stages; CONTAINS InterPro DOMAIN/s: Aldolase-type TIM barrel (InterPro:IPR013785), Fructose-bisphosphate aldolase, class-I (InterPro:IPR000741); BEST Arabidopsis thaliana protei…	6	13387929	13388028	13390855	13390954	7e-30	117	http://toxic.berkeley.edu/CoGe/GEvo.pl?prog=blastn;spike_len=15;accn1=AT4G26520;dr1up=1;dr1down=2000;autogo=1;accn2=AT4G26520;dr2up=2000;dr2down=1;num_seqs=2
3	AT3G57590	FUNCTIONS IN: molecular_function unknown; INVOLVED IN: biological_process unknown; CONTAINS InterPro DOMAIN/s: Cyclin-like F-box (InterPro:IPR001810), F-box associated type 3 (InterPro:IPR013187), F-box associated type 1 (InterPro:IPR017451); BEST Arabidopsis thaliana protein match is: F-box family protein (TAIR:AT3G57580.1); Has 891 Blast hits to 856 proteins in 41 species: Archae - 0; Bacteria …	2	21340636	21340672	21342460	21342496	2e-12	60.3	http://toxic.berkeley.edu/CoGe/GEvo.pl?prog=blastn;spike_len=15;accn1=AT3G57590;dr1up=1;dr1down=2000;autogo=1;accn2=AT3G57590;dr2up=2000;dr2down=1;num_seqs=2
1	AT1G49940	FUNCTIONS IN: molecular_function unknown; INVOLVED IN: biological_process unknown; EXPRESSED IN: 10 plant structures; EXPRESSED DURING: 4 anthesis, F mature embryo stage, petal differentiation and expansion stage, D bilateral stage, E expanded cotyledon stage; BEST Arabidopsis thaliana protein match is: male sterility MS5 family protein (TAIR:AT1G04770.1).	1	18491618	18491734	18494784	18494899	4e-28	112	http://toxic.berkeley.edu/CoGe/GEvo.pl?prog=blastn;spike_len=15;accn1=AT1G49940;dr1up=1;dr1down=2000;autogo=1;accn2=AT1G49940;dr2up=2000;dr2down=1;num_seqs=2
4	AT4G22650	FUNCTIONS IN: molecular_function unknown; INVOLVED IN: biological_process unknown; EXPRESSED IN: sperm cell; CONTAINS InterPro DOMAIN/s: Plant lipid transfer protein/seed storage/trypsin-alpha amylase inhibitor (InterPro:IPR003612); BEST Arabidopsis thaliana protein match is: unknown protein (TAIR:AT4G22640.1); Has 19 Blast hits to 19 proteins in 1 species: Archae - 0; Bacteria - 0; Metazoa - 0; …	5	11912340	11912464	11914229	11914351	8e-26	104	http://toxic.berkeley.edu/CoGe/GEvo.pl?prog=blastn;spike_len=15;accn1=AT4G22650;dr1up=1;dr1down=2000;autogo=1;accn2=AT4G22650;dr2up=2000;dr2down=1;num_seqs=2
5	AT5G41280	FUNCTIONS IN: molecular_function unknown; INVOLVED IN: biological_process unknown; LOCATED IN: anchored to plasma membrane, anchored to membrane; EXPRESSED IN: hypocotyl, root, callus; CONTAINS InterPro DOMAIN/s: Protein of unknown function DUF26 (InterPro:IPR002902); BEST Arabidopsis thaliana protein match is: receptor-like protein kinase-related (TAIR:AT5G41290.1); Has 883 Blast hits to 865 pro…	5	16526455	16526596	16529251	16529393	2e-34	133	http://toxic.berkeley.edu/CoGe/GEvo.pl?prog=blastn;spike_len=15;accn1=AT5G41280;dr1up=1;dr1down=2000;autogo=1;accn2=AT5G41280;dr2up=2000;dr2down=1;num_seqs=2
1	AT1G21470	FUNCTIONS IN: molecular_function unknown; INVOLVED IN: biological_process unknown; LOCATED IN: cellular_component unknown; BEST Arabidopsis thaliana protein match is: CLPC1; ATP binding / ATP-dependent peptidase/ ATPase (TAIR:AT5G50920.1).	5	7515706	7515969	7517985	7518242	2e-44	166	http://toxic.berkeley.edu/CoGe/GEvo.pl?prog=blastn;spike_len=15;accn1=AT1G21470;dr1up=1;dr1down=2000;autogo=1;accn2=AT1G21470;dr2up=2000;dr2down=1;num_seqs=2
4	AT4G10410	FUNCTIONS IN: molecular_function unknown; INVOLVED IN: biological_process unknown; LOCATED IN: cellular_component unknown; BEST Arabidopsis thaliana protein match is: F-box family protein (TAIR:AT4G10400.2); Has 667 Blast hits to 646 proteins in 6 species: Archae - 0; Bacteria - 0; Metazoa - 0; Fungi - 0; Plants - 667; Viruses - 0; Other Eukaryotes - 0 (source: NCBI BLink).	3	6447751	6447861	6450055	6450164	1e-17	77.6	http://toxic.berkeley.edu/CoGe/GEvo.pl?prog=blastn;spike_len=15;accn1=AT4G10410;dr1up=1;dr1down=2000;autogo=1;accn2=AT4G10410;dr2up=2000;dr2down=1;num_seqs=2
1	AT1G52440	FUNCTIONS IN: molecular_function unknown; INVOLVED IN: biological_process unknown; LOCATED IN: cellular_component unknown; BEST Arabidopsis thaliana protein match is: hydrolase (TAIR:AT1G52460.1); Has 66 Blast hits to 65 proteins in 10 species: Archae - 0; Bacteria - 0; Metazoa - 0; Fungi - 0; Plants - 66; Viruses - 0; Other Eukaryotes - 0 (source: NCBI BLink).	14	19541471	19541553	19545114	19545195	1e-27	110	http://toxic.berkeley.edu/CoGe/GEvo.pl?prog=blastn;spike_len=15;accn1=AT1G52440;dr1up=1;dr1down=2000;autogo=1;accn2=AT1G52440;dr2up=2000;dr2down=1;num_seqs=2
1	AT1G31370	FUNCTIONS IN: molecular_function unknown; INVOLVED IN: biological_process unknown; LOCATED IN: cellular_component unknown; BEST Arabidopsis thaliana protein match is: meprin and TRAF homology domain-containing protein / MATH domain-containing protein (TAIR:AT1G31390.1); Has 112 Blast hits to 101 proteins in 2 species: Archae - 0; Bacteria - 0; Metazoa - 0; Fungi - 0; Plants - 112; Viruses - 0; Ot…	3	11237600	11237658	11239985	11240042	1e-13	64.1	http://toxic.berkeley.edu/CoGe/GEvo.pl?prog=blastn;spike_len=15;accn1=AT1G31370;dr1up=1;dr1down=2000;autogo=1;accn2=AT1G31370;dr2up=2000;dr2down=1;num_seqs=2
2	AT2G02840	FUNCTIONS IN: molecular_function unknown; INVOLVED IN: biological_process unknown; LOCATED IN: cellular_component unknown; BEST Arabidopsis thaliana protein match is: nucleic acid binding / zinc ion binding (TAIR:AT2G06904.1); Has 10 Blast hits to 10 proteins in 1 species: Archae - 0; Bacteria - 0; Metazoa - 0; Fungi - 0; Plants - 10; Viruses - 0; Other Eukaryotes - 0 (source: NCBI BLink).	3	820132	820435	822594	822291	3e-113	394	http://toxic.berkeley.edu/CoGe/GEvo.pl?prog=blastn;spike_len=15;accn1=AT2G02840;dr1up=1;dr1down=2000;autogo=1;accn2=AT2G02840;dr2up=2000;dr2down=1;num_seqs=2
4	AT4G17590	FUNCTIONS IN: molecular_function unknown; INVOLVED IN: biological_process unknown; LOCATED IN: cellular_component unknown; BEST Arabidopsis thaliana protein match is: nucleolar protein, putative (TAIR:AT4G26600.1).	3	9801163	9801421	9802704	9802968	1e-94	333	http://toxic.berkeley.edu/CoGe/GEvo.pl?prog=blastn;spike_len=15;accn1=AT4G17590;dr1up=1;dr1down=2000;autogo=1;accn2=AT4G17590;dr2up=2000;dr2down=1;num_seqs=2
1	AT1G47940	FUNCTIONS IN: molecular_function unknown; INVOLVED IN: biological_process unknown; LOCATED IN: cellular_component unknown; BEST Arabidopsis thaliana protein match is: oxidoreductase, 2OG-Fe(II) oxygenase family protein (TAIR:AT3G18210.2); Has 34 Blast hits to 34 proteins in 5 species: Archae - 0; Bacteria - 0; Metazoa - 0; Fungi - 0; Plants - 34; Viruses - 0; Other Eukaryotes - 0 (source: NCBI BL…	4	17670584	17670617	17673823	17673790	3e-14	66.1	http://toxic.berkeley.edu/CoGe/GEvo.pl?prog=blastn;spike_len=15;accn1=AT1G47940;dr1up=1;dr1down=2000;autogo=1;accn2=AT1G47940;dr2up=2000;dr2down=1;num_seqs=2
1	AT1G67635	FUNCTIONS IN: molecular_function unknown; INVOLVED IN: biological_process unknown; LOCATED IN: cellular_component unknown; BEST Arabidopsis thaliana protein match is: phosphatidylinositol 3- and 4-kinase family protein (TAIR:AT1G27570.2); Has 25 Blast hits to 25 proteins in 4 species: Archae - 0; Bacteria - 0; Metazoa - 0; Fungi - 0; Plants - 25; Viruses - 0; Other Eukaryotes - 0 (source: NCBI BL…	7	25352366	25352399	25355247	25355280	5e-09	48.8	http://toxic.berkeley.edu/CoGe/GEvo.pl?prog=blastn;spike_len=15;accn1=AT1G67635;dr1up=1;dr1down=2000;autogo=1;accn2=AT1G67635;dr2up=2000;dr2down=1;num_seqs=2
4	AT4G11845	FUNCTIONS IN: molecular_function unknown; INVOLVED IN: biological_process unknown; LOCATED IN: cellular_component unknown; BEST Arabidopsis thaliana protein match is: protein kinase family protein (TAIR:AT3G54030.1); Has 105 Blast hits to 105 proteins in 8 species: Archae - 0; Bacteria - 0; Metazoa - 0; Fungi - 0; Plants - 105; Viruses - 0; Other Eukaryotes - 0 (source: NCBI BLink).	2	7126390	7126420	7129127	7129157	3e-07	43	http://toxic.berkeley.edu/CoGe/GEvo.pl?prog=blastn;spike_len=15;accn1=AT4G11845;dr1up=1;dr1down=2000;autogo=1;accn2=AT4G11845;dr2up=2000;dr2down=1;num_seqs=2
3	AT3G22053	FUNCTIONS IN: molecular_function unknown; INVOLVED IN: biological_process unknown; LOCATED IN: cellular_component unknown; BEST Arabidopsis thaliana protein match is: receptor-like protein kinase-related (TAIR:AT3G22030.1).	2	7767149	7767244	7769147	7769242	9e-33	127	http://toxic.berkeley.edu/CoGe/GEvo.pl?prog=blastn;spike_len=15;accn1=AT3G22053;dr1up=1;dr1down=2000;autogo=1;accn2=AT3G22053;dr2up=2000;dr2down=1;num_seqs=2
3	AT3G43340	FUNCTIONS IN: molecular_function unknown; INVOLVED IN: biological_process unknown; LOCATED IN: cellular_component unknown; BEST Arabidopsis thaliana protein match is: SVR1 (SUPPRESSOR OF VARIEGATION 1); RNA binding / pseudouridine synthase (TAIR:AT2G39140.1); Has 614 Blast hits to 614 proteins in 211 species: Archae - 0; Bacteria - 450; Metazoa - 0; Fungi - 0; Plants - 17; Viruses - 0; Other Euka…	4	15294457	15294523	15297657	15297722	2e-23	96.8	http://toxic.berkeley.edu/CoGe/GEvo.pl?prog=blastn;spike_len=15;accn1=AT3G43340;dr1up=1;dr1down=2000;autogo=1;accn2=AT3G43340;dr2up=2000;dr2down=1;num_seqs=2
5	AT5G37150	FUNCTIONS IN: molecular_function unknown; INVOLVED IN: biological_process unknown; LOCATED IN: cellular_component unknown; BEST Arabidopsis thaliana protein match is: tRNA-splicing endonuclease positive effector-related (TAIR:AT5G52090.1); Has 4236 Blast hits to 3442 proteins in 554 species: Archae - 133; Bacteria - 787; Metazoa - 1285; Fungi - 856; Plants - 359; Viruses - 41; Other Eukaryotes - …	6	14718356	14718398	14722521	14722562	7e-08	44.9	http://toxic.berkeley.edu/CoGe/GEvo.pl?prog=blastn;spike_len=15;accn1=AT5G37150;dr1up=1;dr1down=2000;autogo=1;accn2=AT5G37150;dr2up=2000;dr2down=1;num_seqs=2
5	AT5G04700	FUNCTIONS IN: molecular_function unknown; INVOLVED IN: biological_process unknown; LOCATED IN: cellular_component unknown; CONTAINS InterPro DOMAIN/s: Ankyrin (InterPro:IPR002110); BEST Arabidopsis thaliana protein match is: unknown protein (TAIR:AT5G04680.1); Has 868 Blast hits to 744 proteins in 75 species: Archae - 0; Bacteria - 22; Metazoa - 164; Fungi - 15; Plants - 471; Viruses - 0; Other E…	5	1353356	1353456	1356883	1356984	2e-22	93	http://toxic.berkeley.edu/CoGe/GEvo.pl?prog=blastn;spike_len=15;accn1=AT5G04700;dr1up=1;dr1down=2000;autogo=1;accn2=AT5G04700;dr2up=2000;dr2down=1;num_seqs=2
5	AT5G04690	FUNCTIONS IN: molecular_function unknown; INVOLVED IN: biological_process unknown; LOCATED IN: cellular_component unknown; CONTAINS InterPro DOMAIN/s: Ankyrin (InterPro:IPR002110); BEST Arabidopsis thaliana protein match is: unknown protein (TAIR:AT5G04700.1); Has 1580 Blast hits to 1190 proteins in 96 species: Archae - 2; Bacteria - 80; Metazoa - 484; Fungi - 38; Plants - 415; Viruses - 2; Other…	6	1348975	1349057	1352656	1352741	2e-12	60.3	http://toxic.berkeley.edu/CoGe/GEvo.pl?prog=blastn;spike_len=15;accn1=AT5G04690;dr1up=1;dr1down=2000;autogo=1;accn2=AT5G04690;dr2up=2000;dr2down=1;num_seqs=2
2	AT2G43445	FUNCTIONS IN: molecular_function unknown; INVOLVED IN: biological_process unknown; LOCATED IN: cellular_component unknown; CONTAINS InterPro DOMAIN/s: Cyclin-like F-box (InterPro:IPR001810), F-box associated (InterPro:IPR006527), F-box associated type 1 (InterPro:IPR017451); BEST Arabidopsis thaliana protein match is: unknown protein (TAIR:AT2G43440.1); Has 621 Blast hits to 612 proteins in 23 sp…	4	18047678	18047787	18050074	18050187	5e-31	121	http://toxic.berkeley.edu/CoGe/GEvo.pl?prog=blastn;spike_len=15;accn1=AT2G43445;dr1up=1;dr1down=2000;autogo=1;accn2=AT2G43445;dr2up=2000;dr2down=1;num_seqs=2
2	AT2G43440	FUNCTIONS IN: molecular_function unknown; INVOLVED IN: biological_process unknown; LOCATED IN: cellular_component unknown; CONTAINS InterPro DOMAIN/s: Cyclin-like F-box (InterPro:IPR001810), F-box associated (InterPro:IPR006527), F-box associated type 1 (InterPro:IPR017451); BEST Arabidopsis thaliana protein match is: unknown protein (TAIR:AT2G43445.1); Has 740 Blast hits to 736 proteins in 32 sp…	6	18046249	18046402	18048444	18048587	3e-29	116	http://toxic.berkeley.edu/CoGe/GEvo.pl?prog=blastn;spike_len=15;accn1=AT2G43440;dr1up=1;dr1down=2000;autogo=1;accn2=AT2G43440;dr2up=2000;dr2down=1;num_seqs=2
4	AT4G14096	FUNCTIONS IN: molecular_function unknown; INVOLVED IN: biological_process unknown; LOCATED IN: cellular_component unknown; CONTAINS InterPro DOMAIN/s: Cyclin-like F-box (InterPro:IPR001810), FBD-like (InterPro:IPR006566), Leucine-rich repeat 2 (InterPro:IPR013101); BEST Arabidopsis thaliana protein match is: F-box family protein (TAIR:AT4G14103.1); Has 1300 Blast hits to 1271 proteins in 9 specie…	9	8124417	8124482	8126690	8126752	1e-17	77.6	http://toxic.berkeley.edu/CoGe/GEvo.pl?prog=blastn;spike_len=15;accn1=AT4G14096;dr1up=1;dr1down=2000;autogo=1;accn2=AT4G14096;dr2up=2000;dr2down=1;num_seqs=2
4	AT4G02733	FUNCTIONS IN: molecular_function unknown; INVOLVED IN: biological_process unknown; LOCATED IN: cellular_component unknown; CONTAINS InterPro DOMAIN/s: Cyclin-like F-box (InterPro:IPR001810); BEST Arabidopsis thaliana protein match is: unknown protein (TAIR:AT4G02740.1); Has 156 Blast hits to 154 proteins in 41 species: Archae - 0; Bacteria - 0; Metazoa - 136; Fungi - 0; Plants - 18; Viruses - 0; …	2	1209809	1209893	1212239	1212323	6e-23	94.9	http://toxic.berkeley.edu/CoGe/GEvo.pl?prog=blastn;spike_len=15;accn1=AT4G02733;dr1up=1;dr1down=2000;autogo=1;accn2=AT4G02733;dr2up=2000;dr2down=1;num_seqs=2
1	AT1G63205	FUNCTIONS IN: molecular_function unknown; INVOLVED IN: biological_process unknown; LOCATED IN: cellular_component unknown; CONTAINS InterPro DOMAIN/s: Cystatin-related, plant (InterPro:IPR006525); BEST Arabidopsis thaliana protein match is: unknown protein (TAIR:AT1G63200.1); Has 19 Blast hits to 19 proteins in 1 species: Archae - 0; Bacteria - 0; Metazoa - 0; Fungi - 0; Plants - 19; Viruses - 0;…	6	23440608	23440699	23442545	23442630	8e-15	68	http://toxic.berkeley.edu/CoGe/GEvo.pl?prog=blastn;spike_len=15;accn1=AT1G63205;dr1up=1;dr1down=2000;autogo=1;accn2=AT1G63205;dr2up=2000;dr2down=1;num_seqs=2
4	AT4G01640	FUNCTIONS IN: molecular_function unknown; INVOLVED IN: biological_process unknown; LOCATED IN: cellular_component unknown; CONTAINS InterPro DOMAIN/s: F-box associated (InterPro:IPR006527), F-box associated type 1 (InterPro:IPR017451); BEST Arabidopsis thaliana protein match is: S locus F-box-related / SLF-related (TAIR:AT2G34280.1); Has 151 Blast hits to 146 proteins in 14 species: Archae - 0; B…	4	701883	702116	704036	704265	8e-103	360	http://toxic.berkeley.edu/CoGe/GEvo.pl?prog=blastn;spike_len=15;accn1=AT4G01640;dr1up=1;dr1down=2000;autogo=1;accn2=AT4G01640;dr2up=2000;dr2down=1;num_seqs=2
3	AT3G61420	FUNCTIONS IN: molecular_function unknown; INVOLVED IN: biological_process unknown; LOCATED IN: cellular_component unknown; CONTAINS InterPro DOMAIN/s: Kelch related (InterPro:IPR013089), BSD (InterPro:IPR005607); BEST Arabidopsis thaliana protein match is: transcription factor-related (TAIR:AT1G55750.1); Has 247 Blast hits to 247 proteins in 115 species: Archae - 1; Bacteria - 0; Metazoa - 116; F…	3	22737498	22737535	22742938	22742975	1e-09	50.7	http://toxic.berkeley.edu/CoGe/GEvo.pl?prog=blastn;spike_len=15;accn1=AT3G61420;dr1up=1;dr1down=2000;autogo=1;accn2=AT3G61420;dr2up=2000;dr2down=1;num_seqs=2
1	AT1G31380	FUNCTIONS IN: molecular_function unknown; INVOLVED IN: biological_process unknown; LOCATED IN: cellular_component unknown; CONTAINS InterPro DOMAIN/s: MATH (InterPro:IPR002083); BEST Arabidopsis thaliana protein match is: meprin and TRAF homology domain-containing protein / MATH domain-containing protein (TAIR:AT1G31390.1); Has 114 Blast hits to 103 proteins in 4 species: Archae - 0; Bacteria - 0…	4	11239983	11240124	11243025	11243165	2e-44	166	http://toxic.berkeley.edu/CoGe/GEvo.pl?prog=blastn;spike_len=15;accn1=AT1G31380;dr1up=1;dr1down=2000;autogo=1;accn2=AT1G31380;dr2up=2000;dr2down=1;num_seqs=2
5	AT5G18730	FUNCTIONS IN: molecular_function unknown; INVOLVED IN: biological_process unknown; LOCATED IN: cellular_component unknown; CONTAINS InterPro DOMAIN/s: Molecular chaperone, heat shock protein, Hsp40, DnaJ (InterPro:IPR015609); BEST Arabidopsis thaliana protein match is: unknown protein (TAIR:AT5G18740.1); Has 299 Blast hits to 137 proteins in 8 species: Archae - 0; Bacteria - 0; Metazoa - 0; Fungi…	8	6246401	6246433	6249466	6249498	5e-05	35.3	http://toxic.berkeley.edu/CoGe/GEvo.pl?prog=blastn;spike_len=15;accn1=AT5G18730;dr1up=1;dr1down=2000;autogo=1;accn2=AT5G18730;dr2up=2000;dr2down=1;num_seqs=2
5	AT5G50620	FUNCTIONS IN: molecular_function unknown; INVOLVED IN: biological_process unknown; LOCATED IN: cellular_component unknown; CONTAINS InterPro DOMAIN/s: Molecular chaperone, heat shock protein, Hsp40, DnaJ (InterPro:IPR015609); BEST Arabidopsis thaliana protein match is: unknown protein (TAIR:AT5G50510.1); Has 119 Blast hits to 119 proteins in 8 species: Archae - 0; Bacteria - 0; Metazoa - 0; Fungi…	5	20616736	20616773	20618667	20618704	2e-11	56.4	http://toxic.berkeley.edu/CoGe/GEvo.pl?prog=blastn;spike_len=15;accn1=AT5G50620;dr1up=1;dr1down=2000;autogo=1;accn2=AT5G50620;dr2up=2000;dr2down=1;num_seqs=2
5	AT5G50510	FUNCTIONS IN: molecular_function unknown; INVOLVED IN: biological_process unknown; LOCATED IN: cellular_component unknown; CONTAINS InterPro DOMAIN/s: Molecular chaperone, heat shock protein, Hsp40, DnaJ (InterPro:IPR015609); BEST Arabidopsis thaliana protein match is: unknown protein (TAIR:AT5G50620.1); Has 119 Blast hits to 119 proteins in 8 species: Archae - 0; Bacteria - 0; Metazoa - 0; Fungi…	5	20583396	20583433	20585326	20585363	2e-11	56.4	http://toxic.berkeley.edu/CoGe/GEvo.pl?prog=blastn;spike_len=15;accn1=AT5G50510;dr1up=1;dr1down=2000;autogo=1;accn2=AT5G50510;dr2up=2000;dr2down=1;num_seqs=2
1	AT1G51240	FUNCTIONS IN: molecular_function unknown; INVOLVED IN: biological_process unknown; LOCATED IN: cellular_component unknown; CONTAINS InterPro DOMAIN/s: Plant self-incompatibility S1 (InterPro:IPR010264); BEST Arabidopsis thaliana protein match is: unknown protein (TAIR:AT1G51250.1); Has 16 Blast hits to 16 proteins in 1 species: Archae - 0; Bacteria - 0; Metazoa - 0; Fungi - 0; Plants - 16; Viruse…	8	19004010	19004063	19005183	19005234	2e-12	60.3	http://toxic.berkeley.edu/CoGe/GEvo.pl?prog=blastn;spike_len=15;accn1=AT1G51240;dr1up=1;dr1down=2000;autogo=1;accn2=AT1G51240;dr2up=2000;dr2down=1;num_seqs=2
2	AT2G38995	FUNCTIONS IN: molecular_function unknown; INVOLVED IN: biological_process unknown; LOCATED IN: cellular_component unknown; CONTAINS InterPro DOMAIN/s: Protein of unknown function DUF1298 (InterPro:IPR009721), Uncharacterised protein family UPF0089 (InterPro:IPR004255); BEST Arabidopsis thaliana protein match is: WSD1; diacylglycerol O-acyltransferase/ long-chain-alcohol O-fatty-acyltransferase (T…	3	16289171	16289235	16292624	16292688	8e-15	68	http://toxic.berkeley.edu/CoGe/GEvo.pl?prog=blastn;spike_len=15;accn1=AT2G38995;dr1up=1;dr1down=2000;autogo=1;accn2=AT2G38995;dr2up=2000;dr2down=1;num_seqs=2
5	AT5G28615	FUNCTIONS IN: molecular_function unknown; INVOLVED IN: biological_process unknown; LOCATED IN: cellular_component unknown; CONTAINS InterPro DOMAIN/s: RNA-directed DNA polymerase (reverse transcriptase), related (InterPro:IPR015706); BEST Arabidopsis thaliana protein match is: unknown protein (TAIR:AT4G04650.1); Has 77 Blast hits to 77 proteins in 7 species: Archae - 0; Bacteria - 0; Metazoa - 0;…	3	10611757	10611974	10613398	10613622	2e-59	216	http://toxic.berkeley.edu/CoGe/GEvo.pl?prog=blastn;spike_len=15;accn1=AT5G28615;dr1up=1;dr1down=2000;autogo=1;accn2=AT5G28615;dr2up=2000;dr2down=1;num_seqs=2
5	AT5G28660	FUNCTIONS IN: molecular_function unknown; INVOLVED IN: biological_process unknown; LOCATED IN: cellular_component unknown; CONTAINS InterPro DOMAIN/s: Six-bladed beta-propeller, TolB-like (InterPro:IPR011042); BEST Arabidopsis thaliana protein match is: unknown protein (TAIR:AT2G47370.1); Has 39 Blast hits to 39 proteins in 10 species: Archae - 0; Bacteria - 2; Metazoa - 0; Fungi - 0; Plants - 37…	1	10682942	10683118	10684105	10683931	1e-61	223	http://toxic.berkeley.edu/CoGe/GEvo.pl?prog=blastn;spike_len=15;accn1=AT5G28660;dr1up=1;dr1down=2000;autogo=1;accn2=AT5G28660;dr2up=2000;dr2down=1;num_seqs=2
5	AT5G02670	FUNCTIONS IN: molecular_function unknown; INVOLVED IN: biological_process unknown; LOCATED IN: cellular_component unknown; EXPRESSED IN: 21 plant structures; EXPRESSED DURING: 13 growth stages; BEST Arabidopsis thaliana protein match is: polynucleotide adenylyltransferase/ protein binding (TAIR:AT3G06560.1); Has 13 Blast hits to 7 proteins in 2 species: Archae - 0; Bacteria - 0; Metazoa - 0; Fung…	5	602606	602680	605296	605370	2e-22	93	http://toxic.berkeley.edu/CoGe/GEvo.pl?prog=blastn;spike_len=15;accn1=AT5G02670;dr1up=1;dr1down=2000;autogo=1;accn2=AT5G02670;dr2up=2000;dr2down=1;num_seqs=2
3	AT3G26920	FUNCTIONS IN: molecular_function unknown; INVOLVED IN: biological_process unknown; LOCATED IN: cellular_component unknown; EXPRESSED IN: 7 plant structures; EXPRESSED DURING: 4 anthesis, C globular stage, petal differentiation and expansion stage, E expanded cotyledon stage; CONTAINS InterPro DOMAIN/s: FBD (InterPro:IPR013596), FBD-like (InterPro:IPR006566), Leucine-rich repeat 2 (InterPro:IPR013…	6	9921608	9921660	9926448	9926497	2e-08	46.8	http://toxic.berkeley.edu/CoGe/GEvo.pl?prog=blastn;spike_len=15;accn1=AT3G26920;dr1up=1;dr1down=2000;autogo=1;accn2=AT3G26920;dr2up=2000;dr2down=1;num_seqs=2
1	AT1G67020	FUNCTIONS IN: molecular_function unknown; INVOLVED IN: biological_process unknown; LOCATED IN: cellular_component unknown; EXPRESSED IN: leaf; CONTAINS InterPro DOMAIN/s: Retrotransposon gag protein (InterPro:IPR005162); Has 53 Blast hits to 53 proteins in 6 species: Archae - 0; Bacteria - 0; Metazoa - 0; Fungi - 0; Plants - 53; Viruses - 0; Other Eukaryotes - 0 (source: NCBI BLink).	4	25014315	25014638	25016682	25017006	5e-178	610	http://toxic.berkeley.edu/CoGe/GEvo.pl?prog=blastn;spike_len=15;accn1=AT1G67020;dr1up=1;dr1down=2000;autogo=1;accn2=AT1G67020;dr2up=2000;dr2down=1;num_seqs=2
5	AT5G62330	FUNCTIONS IN: molecular_function unknown; INVOLVED IN: biological_process unknown; LOCATED IN: cellular_component unknown; EXPRESSED IN: root; BEST Arabidopsis thaliana protein match is: invertase/pectin methylesterase inhibitor family protein (TAIR:AT5G62340.1); Has 5 Blast hits to 5 proteins in 1 species: Archae - 0; Bacteria - 0; Metazoa - 0; Fungi - 0; Plants - 5; Viruses - 0; Other Eukaryote…	10	25048505	25048806	25050512	25050822	7e-52	191	http://toxic.berkeley.edu/CoGe/GEvo.pl?prog=blastn;spike_len=15;accn1=AT5G62330;dr1up=1;dr1down=2000;autogo=1;accn2=AT5G62330;dr2up=2000;dr2down=1;num_seqs=2
5	AT5G22600	FUNCTIONS IN: molecular_function unknown; INVOLVED IN: biological_process unknown; LOCATED IN: cellular_component unknown; EXPRESSED IN: sperm cell, male gametophyte; EXPRESSED DURING: L mature pollen stage, M germinated pollen stage; CONTAINS InterPro DOMAIN/s: FBD (InterPro:IPR013596), FBD-like (InterPro:IPR006566), Leucine-rich repeat 2 (InterPro:IPR013101); BEST Arabidopsis thaliana protein m…	9	7509536	7509575	7512848	7512887	5e-16	71.8	http://toxic.berkeley.edu/CoGe/GEvo.pl?prog=blastn;spike_len=15;accn1=AT5G22600;dr1up=1;dr1down=2000;autogo=1;accn2=AT5G22600;dr2up=2000;dr2down=1;num_seqs=2
5	AT5G51360	FUNCTIONS IN: molecular_function unknown; INVOLVED IN: biological_process unknown; LOCATED IN: cellular_component unknown; EXPRESSED IN: sperm cell, sepal, flower; EXPRESSED DURING: petal differentiation and expansion stage; CONTAINS InterPro DOMAIN/s: TFIIS N-terminal (InterPro:IPR017923); BEST Arabidopsis thaliana protein match is: unknown protein (TAIR:AT3G50373.1); Has 6 Blast hits to 6 prote…	2	20888097	20888139	20889808	20889850	2e-12	60.3	http://toxic.berkeley.edu/CoGe/GEvo.pl?prog=blastn;spike_len=15;accn1=AT5G51360;dr1up=1;dr1down=2000;autogo=1;accn2=AT5G51360;dr2up=2000;dr2down=1;num_seqs=2
2	AT2G36550	FUNCTIONS IN: molecular_function unknown; INVOLVED IN: biological_process unknown; LOCATED IN: cellular_component unknown; EXPRESSED IN: sperm cell; BEST Arabidopsis thaliana protein match is: NLI interacting factor (NIF) family protein (TAIR:AT2G36540.1); Has 49 Blast hits to 49 proteins in 12 species: Archae - 0; Bacteria - 0; Metazoa - 0; Fungi - 0; Plants - 45; Viruses - 2; Other Eukaryotes -…	4	15333535	15333666	15335888	15336019	5e-31	121	http://toxic.berkeley.edu/CoGe/GEvo.pl?prog=blastn;spike_len=15;accn1=AT2G36550;dr1up=1;dr1down=2000;autogo=1;accn2=AT2G36550;dr2up=2000;dr2down=1;num_seqs=2
3	AT3G13280	FUNCTIONS IN: molecular_function unknown; INVOLVED IN: biological_process unknown; LOCATED IN: cellular_component unknown; EXPRESSED IN: stem, sperm cell, leaf whorl, sepal, flower; EXPRESSED DURING: petal differentiation and expansion stage; CONTAINS InterPro DOMAIN/s: Protein of unknown function DUF537 (InterPro:IPR007491); BEST Arabidopsis thaliana protein match is: zinc ion binding (TAIR:AT1G…	3	4295128	4295203	4297451	4297527	4e-24	98.7	http://toxic.berkeley.edu/CoGe/GEvo.pl?prog=blastn;spike_len=15;accn1=AT3G13280;dr1up=1;dr1down=2000;autogo=1;accn2=AT3G13280;dr2up=2000;dr2down=1;num_seqs=2
5	AT5G54350	FUNCTIONS IN: molecular_function unknown; INVOLVED IN: biological_process unknown; LOCATED IN: chloroplast; BEST Arabidopsis thaliana protein match is: zinc finger (C2H2 type) family protein-related (TAIR:AT5G54360.1); Has 12 Blast hits to 12 proteins in 4 species: Archae - 0; Bacteria - 0; Metazoa - 2; Fungi - 1; Plants - 7; Viruses - 0; Other Eukaryotes - 2 (source: NCBI BLink).	8	22086712	22086758	22088712	22088758	3e-18	79.5	http://toxic.berkeley.edu/CoGe/GEvo.pl?prog=blastn;spike_len=15;accn1=AT5G54350;dr1up=1;dr1down=2000;autogo=1;accn2=AT5G54350;dr2up=2000;dr2down=1;num_seqs=2
3	AT3G24260	FUNCTIONS IN: molecular_function unknown; INVOLVED IN: biological_process unknown; LOCATED IN: chloroplast; CONTAINS InterPro DOMAIN/s: Histone deacetylase interacting (InterPro:IPR013194); BEST Arabidopsis thaliana protein match is: unknown protein (TAIR:AT3G28870.1); Has 139 Blast hits to 137 proteins in 48 species: Archae - 5; Bacteria - 3; Metazoa - 37; Fungi - 2; Plants - 50; Viruses - 0; Ot…	2	8793654	8793840	8796061	8796249	7e-63	227	http://toxic.berkeley.edu/CoGe/GEvo.pl?prog=blastn;spike_len=15;accn1=AT3G24260;dr1up=1;dr1down=2000;autogo=1;accn2=AT3G24260;dr2up=2000;dr2down=1;num_seqs=2
3	AT3G08630	FUNCTIONS IN: molecular_function unknown; INVOLVED IN: biological_process unknown; LOCATED IN: chloroplast; EXPRESSED IN: 22 plant structures; EXPRESSED DURING: 13 growth stages; BEST Arabidopsis thaliana protein match is: alphavirus core protein family (TAIR:AT3G08640.1); Has 3471 Blast hits to 1913 proteins in 226 species: Archae - 0; Bacteria - 450; Metazoa - 1700; Fungi - 130; Plants - 787; V…	1	2620685	2620780	2622748	2622842	5e-09	48.8	http://toxic.berkeley.edu/CoGe/GEvo.pl?prog=blastn;spike_len=15;accn1=AT3G08630;dr1up=1;dr1down=2000;autogo=1;accn2=AT3G08630;dr2up=2000;dr2down=1;num_seqs=2
2	AT2G40710	FUNCTIONS IN: molecular_function unknown; INVOLVED IN: biological_process unknown; LOCATED IN: endomembrane system, integral to membrane; EXPRESSED IN: male gametophyte, pollen tube; EXPRESSED DURING: L mature pollen stage, M germinated pollen stage; CONTAINS InterPro DOMAIN/s: Hly-III related (InterPro:IPR004254); BEST Arabidopsis thaliana protein match is: HHP4 (heptahelical protein 4); recepto…	3	16987215	16987309	16989362	16989456	1e-42	160	http://toxic.berkeley.edu/CoGe/GEvo.pl?prog=blastn;spike_len=15;accn1=AT2G40710;dr1up=1;dr1down=2000;autogo=1;accn2=AT2G40710;dr2up=2000;dr2down=1;num_seqs=2
4	AT4G24980	FUNCTIONS IN: molecular_function unknown; INVOLVED IN: biological_process unknown; LOCATED IN: endomembrane system; BEST Arabidopsis thaliana protein match is: nodulin MtN21 family protein (TAIR:AT5G13670.1); Has 563 Blast hits to 558 proteins in 21 species: Archae - 0; Bacteria - 0; Metazoa - 0; Fungi - 0; Plants - 562; Viruses - 0; Other Eukaryotes - 1 (source: NCBI BLink).	4	12845097	12845185	12849430	12849518	1e-35	137	http://toxic.berkeley.edu/CoGe/GEvo.pl?prog=blastn;spike_len=15;accn1=AT4G24980;dr1up=1;dr1down=2000;autogo=1;accn2=AT4G24980;dr2up=2000;dr2down=1;num_seqs=2
5	AT5G12070	FUNCTIONS IN: molecular_function unknown; INVOLVED IN: biological_process unknown; LOCATED IN: endomembrane system; CONTAINS InterPro DOMAIN/s: Plant self-incompatibility S1 (InterPro:IPR010264); BEST Arabidopsis thaliana protein match is: self-incompatibility protein-related (TAIR:AT5G12060.1); Has 77 Blast hits to 74 proteins in 6 species: Archae - 0; Bacteria - 0; Metazoa - 0; Fungi - 0; Plant…	7	3895615	3895660	3897640	3897687	9e-11	54.5	http://toxic.berkeley.edu/CoGe/GEvo.pl?prog=blastn;spike_len=15;accn1=AT5G12070;dr1up=1;dr1down=2000;autogo=1;accn2=AT5G12070;dr2up=2000;dr2down=1;num_seqs=2
1	AT1G28305	FUNCTIONS IN: molecular_function unknown; INVOLVED IN: biological_process unknown; LOCATED IN: endomembrane system; CONTAINS InterPro DOMAIN/s: Plant self-incompatibility S1 (InterPro:IPR010264); BEST Arabidopsis thaliana protein match is: unknown protein (TAIR:AT1G28306.1); Has 67 Blast hits to 67 proteins in 6 species: Archae - 0; Bacteria - 0; Metazoa - 0; Fungi - 0; Plants - 67; Viruses - 0; …	4	9904553	9904715	9906733	9906897	2e-63	229	http://toxic.berkeley.edu/CoGe/GEvo.pl?prog=blastn;spike_len=15;accn1=AT1G28305;dr1up=1;dr1down=2000;autogo=1;accn2=AT1G28305;dr2up=2000;dr2down=1;num_seqs=2
3	AT3G24065	FUNCTIONS IN: molecular_function unknown; INVOLVED IN: biological_process unknown; LOCATED IN: endomembrane system; CONTAINS InterPro DOMAIN/s: Plant self-incompatibility S1 (InterPro:IPR010264); BEST Arabidopsis thaliana protein match is: unknown protein (TAIR:AT3G24068.1); Has 7 Blast hits to 7 proteins in 2 species: Archae - 0; Bacteria - 0; Metazoa - 0; Fungi - 0; Plants - 7; Viruses - 0; Oth…	7	8690704	8690737	8692233	8692266	5e-09	48.8	http://toxic.berkeley.edu/CoGe/GEvo.pl?prog=blastn;spike_len=15;accn1=AT3G24065;dr1up=1;dr1down=2000;autogo=1;accn2=AT3G24065;dr2up=2000;dr2down=1;num_seqs=2
3	AT3G55677	FUNCTIONS IN: molecular_function unknown; INVOLVED IN: biological_process unknown; LOCATED IN: endomembrane system; CONTAINS InterPro DOMAIN/s: Plant self-incompatibility S1 (InterPro:IPR010264); BEST Arabidopsis thaliana protein match is: unknown protein (TAIR:AT3G55672.1); Has 75 Blast hits to 72 proteins in 7 species: Archae - 0; Bacteria - 0; Metazoa - 0; Fungi - 0; Plants - 75; Viruses - 0; …	6	20673796	20673826	20676045	20676075	9e-11	54.5	http://toxic.berkeley.edu/CoGe/GEvo.pl?prog=blastn;spike_len=15;accn1=AT3G55677;dr1up=1;dr1down=2000;autogo=1;accn2=AT3G55677;dr2up=2000;dr2down=1;num_seqs=2
1	AT1G66855	FUNCTIONS IN: molecular_function unknown; INVOLVED IN: biological_process unknown; LOCATED IN: endomembrane system; CONTAINS InterPro DOMAIN/s: X8 (InterPro:IPR012946); BEST Arabidopsis thaliana protein match is: glycosyl hydrolase family protein 17 (TAIR:AT1G66870.1); Has 726 Blast hits to 690 proteins in 30 species: Archae - 0; Bacteria - 0; Metazoa - 0; Fungi - 0; Plants - 726; Viruses - 0; Ot…	5	24942635	24942675	24943809	24943849	1e-09	50.7	http://toxic.berkeley.edu/CoGe/GEvo.pl?prog=blastn;spike_len=15;accn1=AT1G66855;dr1up=1;dr1down=2000;autogo=1;accn2=AT1G66855;dr2up=2000;dr2down=1;num_seqs=2
1	AT1G49260	FUNCTIONS IN: molecular_function unknown; INVOLVED IN: biological_process unknown; LOCATED IN: endomembrane system; EXPRESSED IN: 22 plant structures; EXPRESSED DURING: 14 growth stages; BEST Arabidopsis thaliana protein match is: MSL5 (MECHANOSENSITIVE CHANNEL OF SMALL CONDUCTANCE-LIKE 5) (TAIR:AT3G14810.1); Has 63 Blast hits to 63 proteins in 8 species: Archae - 0; Bacteria - 0; Metazoa - 0; Fu…	1	18228496	18228556	18230451	18230509	1e-16	73.7	http://toxic.berkeley.edu/CoGe/GEvo.pl?prog=blastn;spike_len=15;accn1=AT1G49260;dr1up=1;dr1down=2000;autogo=1;accn2=AT1G49260;dr2up=2000;dr2down=1;num_seqs=2
3	AT3G57850	FUNCTIONS IN: molecular_function unknown; INVOLVED IN: biological_process unknown; LOCATED IN: endomembrane system; EXPRESSED IN: embryo; EXPRESSED DURING: C globular stage; BEST Arabidopsis thaliana protein match is: self-incompatibility protein-related (TAIR:AT3G57840.1); Has 5 Blast hits to 5 proteins in 1 species: Archae - 0; Bacteria - 0; Metazoa - 0; Fungi - 0; Plants - 5; Viruses - 0; Othe…	5	21433524	21433643	21436184	21436303	5e-38	144	http://toxic.berkeley.edu/CoGe/GEvo.pl?prog=blastn;spike_len=15;accn1=AT3G57850;dr1up=1;dr1down=2000;autogo=1;accn2=AT3G57850;dr2up=2000;dr2down=1;num_seqs=2
1	AT1G74140	FUNCTIONS IN: molecular_function unknown; INVOLVED IN: biological_process unknown; LOCATED IN: integral to membrane, chloroplast; CONTAINS InterPro DOMAIN/s: Peptidase S54, rhomboid (InterPro:IPR002610); BEST Arabidopsis thaliana protein match is: rhomboid family protein (TAIR:AT1G74130.1); Has 388 Blast hits to 388 proteins in 139 species: Archae - 2; Bacteria - 244; Metazoa - 0; Fungi - 2; Plan…	5	27879764	27879882	27883467	27883586	4e-35	135	http://toxic.berkeley.edu/CoGe/GEvo.pl?prog=blastn;spike_len=15;accn1=AT1G74140;dr1up=1;dr1down=2000;autogo=1;accn2=AT1G74140;dr2up=2000;dr2down=1;num_seqs=2
2	AT2G46190	FUNCTIONS IN: molecular_function unknown; INVOLVED IN: biological_process unknown; LOCATED IN: mitochondrial matrix; CONTAINS InterPro DOMAIN/s: Mitochondrial glycoprotein (InterPro:IPR003428); BEST Arabidopsis thaliana protein match is: mitochondrial glycoprotein family protein / MAM33 family protein (TAIR:AT2G39790.1); Has 30 Blast hits to 30 proteins in 5 species: Archae - 0; Bacteria - 0; Met…	2	18978533	18978652	18980207	18980327	2e-33	129	http://toxic.berkeley.edu/CoGe/GEvo.pl?prog=blastn;spike_len=15;accn1=AT2G46190;dr1up=1;dr1down=2000;autogo=1;accn2=AT2G46190;dr2up=2000;dr2down=1;num_seqs=2
2	AT2G02660	FUNCTIONS IN: molecular_function unknown; INVOLVED IN: biological_process unknown; LOCATED IN: mitochondrion; CONTAINS InterPro DOMAIN/s: F-box associated type 3 (InterPro:IPR013187), F-box associated type 1 (InterPro:IPR017451); BEST Arabidopsis thaliana protein match is: F-box family protein (TAIR:AT2G02890.1); Has 533 Blast hits to 502 proteins in 27 species: Archae - 0; Bacteria - 0; Metazoa …	3	737761	737842	740948	741025	1e-28	114	http://toxic.berkeley.edu/CoGe/GEvo.pl?prog=blastn;spike_len=15;accn1=AT2G02660;dr1up=1;dr1down=2000;autogo=1;accn2=AT2G02660;dr2up=2000;dr2down=1;num_seqs=2
5	AT5G25260	FUNCTIONS IN: molecular_function unknown; INVOLVED IN: biological_process unknown; LOCATED IN: plasma membrane; EXPRESSED IN: cultured cell; CONTAINS InterPro DOMAIN/s: Band 7 protein (InterPro:IPR001107); BEST Arabidopsis thaliana protein match is: unknown protein (TAIR:AT5G25250.1); Has 4214 Blast hits to 3442 proteins in 652 species: Archae - 14; Bacteria - 1365; Metazoa - 1204; Fungi - 198; P…	5	8751502	8751535	8754367	8754400	3e-07	43	http://toxic.berkeley.edu/CoGe/GEvo.pl?prog=blastn;spike_len=15;accn1=AT5G25260;dr1up=1;dr1down=2000;autogo=1;accn2=AT5G25260;dr2up=2000;dr2down=1;num_seqs=2
1	AT1G12340	FUNCTIONS IN: molecular_function unknown; INVOLVED IN: intracellular signaling cascade; LOCATED IN: membrane; EXPRESSED IN: male gametophyte, pollen tube; EXPRESSED DURING: L mature pollen stage, M germinated pollen stage; CONTAINS InterPro DOMAIN/s: Cornichon (InterPro:IPR003377); BEST Arabidopsis thaliana protein match is: cornichon family protein (TAIR:AT1G12390.1); Has 463 Blast hits to 463 p…	4	4196937	4197031	4198773	4198867	1e-49	183	http://toxic.berkeley.edu/CoGe/GEvo.pl?prog=blastn;spike_len=15;accn1=AT1G12340;dr1up=1;dr1down=2000;autogo=1;accn2=AT1G12340;dr2up=2000;dr2down=1;num_seqs=2
3	AT3G16220	FUNCTIONS IN: molecular_function unknown; INVOLVED IN: regulation of transcription; LOCATED IN: cytoplasm; EXPRESSED IN: 23 plant structures; EXPRESSED DURING: 12 growth stages; CONTAINS InterPro DOMAIN/s: Predicted eukaryotic LigT (InterPro:IPR009210); BEST Arabidopsis thaliana protein match is: RNA binding / catalytic (TAIR:AT3G16230.1); Has 197 Blast hits to 196 proteins in 65 species: Archae …	6	5497224	5497258	5500270	5500304	4e-06	39.1	http://toxic.berkeley.edu/CoGe/GEvo.pl?prog=blastn;spike_len=15;accn1=AT3G16220;dr1up=1;dr1down=2000;autogo=1;accn2=AT3G16220;dr2up=2000;dr2down=1;num_seqs=2
1	AT1G23910	FUNCTIONS IN: molecular_function unknown; INVOLVED IN: response to biotic stimulus, defense response; LOCATED IN: cellular_component unknown; CONTAINS InterPro DOMAIN/s: Bet v I allergen (InterPro:IPR000916); BEST Arabidopsis thaliana protein match is: Bet v I allergen family protein (TAIR:AT1G24000.1); Has 37 Blast hits to 35 proteins in 7 species: Archae - 0; Bacteria - 0; Metazoa - 0; Fungi - …	7	8449689	8449780	8451971	8452062	5e-20	85.3	http://toxic.berkeley.edu/CoGe/GEvo.pl?prog=blastn;spike_len=15;accn1=AT1G23910;dr1up=1;dr1down=2000;autogo=1;accn2=AT1G23910;dr2up=2000;dr2down=1;num_seqs=2
2	AT2G27780	FUNCTIONS IN: molecular_function unknown; INVOLVED IN: transcription; LOCATED IN: nucleus; CONTAINS InterPro DOMAIN/s: TFIIS N-terminal (InterPro:IPR017923), Transcription elongation factor, TFIIS/CRSP70, N-terminal, sub-type (InterPro:IPR003617); BEST Arabidopsis thaliana protein match is: unknown protein (TAIR:AT5G27310.1); Has 511 Blast hits to 423 proteins in 85 species: Archae - 2; Bacteria …	3	11851627	11851687	11853835	11853896	2e-08	46.8	http://toxic.berkeley.edu/CoGe/GEvo.pl?prog=blastn;spike_len=15;accn1=AT2G27780;dr1up=1;dr1down=2000;autogo=1;accn2=AT2G27780;dr2up=2000;dr2down=1;num_seqs=2
4	AT4G32090	galactosyltransferase; FUNCTIONS IN: galactosyltransferase activity; INVOLVED IN: protein amino acid glycosylation; LOCATED IN: endomembrane system, membrane; CONTAINS InterPro DOMAIN/s: Glycosyl transferase, family 31 (InterPro:IPR002659); BEST Arabidopsis thaliana protein match is: galactosyltransferase (TAIR:AT4G32105.1); Has 56 Blast hits to 56 proteins in 7 species: Archae - 0; Bacteria - 0;…	5	15509218	15509271	15510907	15510958	5e-09	48.8	http://toxic.berkeley.edu/CoGe/GEvo.pl?prog=blastn;spike_len=15;accn1=AT4G32090;dr1up=1;dr1down=2000;autogo=1;accn2=AT4G32090;dr2up=2000;dr2down=1;num_seqs=2
4	AT4G32105	galactosyltransferase; FUNCTIONS IN: galactosyltransferase activity; INVOLVED IN: protein amino acid glycosylation; LOCATED IN: endomembrane system, membrane; EXPRESSED IN: embryo, flower; EXPRESSED DURING: C globular stage, petal differentiation and expansion stage; CONTAINS InterPro DOMAIN/s: Glycosyl transferase, family 31 (InterPro:IPR002659); BEST Arabidopsis thaliana protein match is: trans…	3	15512977	15513130	15515414	15515562	6e-23	94.9	http://toxic.berkeley.edu/CoGe/GEvo.pl?prog=blastn;spike_len=15;accn1=AT4G32105;dr1up=1;dr1down=2000;autogo=1;accn2=AT4G32105;dr2up=2000;dr2down=1;num_seqs=2
4	AT4G09610	GAST1 PROTEIN HOMOLOG 2 (GASA2); FUNCTIONS IN: molecular_function unknown; INVOLVED IN: response to gibberellin stimulus; LOCATED IN: endomembrane system; CONTAINS InterPro DOMAIN/s: Gibberellin regulated protein (InterPro:IPR003854); BEST Arabidopsis thaliana protein match is: GASA3 (GAST1 PROTEIN HOMOLOG 3) (TAIR:AT4G09600.1); Has 250 Blast hits to 250 proteins in 35 species: Archae - 0; Bacter…	5	6073918	6073967	6076273	6076323	2e-12	60.3	http://toxic.berkeley.edu/CoGe/GEvo.pl?prog=blastn;spike_len=15;accn1=AT4G09610;dr1up=1;dr1down=2000;autogo=1;accn2=AT4G09610;dr2up=2000;dr2down=1;num_seqs=2
5	AT5G03820	GDSL-motif lipase/hydrolase family protein; FUNCTIONS IN: hydrolase activity, acting on ester bonds, lipase activity, carboxylesterase activity; INVOLVED IN: lipid metabolic process; LOCATED IN: endomembrane system; CONTAINS InterPro DOMAIN/s: Lipase, GDSL, active site (InterPro:IPR008265), Lipase, GDSL (InterPro:IPR001087); BEST Arabidopsis thaliana protein match is: carboxylesterase/ hydrolase,…	5	1015617	1015696	1017569	1017648	3e-25	102	http://toxic.berkeley.edu/CoGe/GEvo.pl?prog=blastn;spike_len=15;accn1=AT5G03820;dr1up=1;dr1down=2000;autogo=1;accn2=AT5G03820;dr2up=2000;dr2down=1;num_seqs=2
2	AT2G19050	GDSL-motif lipase/hydrolase family protein; FUNCTIONS IN: lipase activity, hydrolase activity, acting on ester bonds; INVOLVED IN: lipid metabolic process; LOCATED IN: endomembrane system; EXPRESSED IN: male gametophyte, sepal, pollen tube; EXPRESSED DURING: L mature pollen stage, M germinated pollen stage, 4 anthesis; CONTAINS InterPro DOMAIN/s: Lipase, GDSL (InterPro:IPR001087); BEST Arabidopsi…	6	8260017	8260080	8263635	8263702	2e-15	69.9	http://toxic.berkeley.edu/CoGe/GEvo.pl?prog=blastn;spike_len=15;accn1=AT2G19050;dr1up=1;dr1down=2000;autogo=1;accn2=AT2G19050;dr2up=2000;dr2down=1;num_seqs=2
2	AT2G19060	GDSL-motif lipase/hydrolase family protein; FUNCTIONS IN: lipase activity, hydrolase activity, acting on ester bonds; INVOLVED IN: lipid metabolic process; LOCATED IN: endomembrane system; EXPRESSED IN: root; CONTAINS InterPro DOMAIN/s: Lipase, GDSL (InterPro:IPR001087), Esterase, SGNH hydrolase-type (InterPro:IPR013830); BEST Arabidopsis thaliana protein match is: GDSL-motif lipase/hydrolase fam…	3	8263041	8263112	8266916	8266987	6e-12	58.4	http://toxic.berkeley.edu/CoGe/GEvo.pl?prog=blastn;spike_len=15;accn1=AT2G19060;dr1up=1;dr1down=2000;autogo=1;accn2=AT2G19060;dr2up=2000;dr2down=1;num_seqs=2
3	AT3G04190	germin-like protein, putative; FUNCTIONS IN: manganese ion binding, nutrient reservoir activity; INVOLVED IN: biological_process unknown; LOCATED IN: endomembrane system, apoplast; CONTAINS InterPro DOMAIN/s: Cupin, RmlC-type (InterPro:IPR011051), Cupin 1 (InterPro:IPR006045), RmlC-like jelly roll fold (InterPro:IPR014710), Germin (InterPro:IPR001929); BEST Arabidopsis thaliana protein match is: …	2	1101758	1101849	1102803	1102890	3e-29	116	http://toxic.berkeley.edu/CoGe/GEvo.pl?prog=blastn;spike_len=15;accn1=AT3G04190;dr1up=1;dr1down=2000;autogo=1;accn2=AT3G04190;dr2up=2000;dr2down=1;num_seqs=2
5	AT5G39120	germin-like protein, putative; FUNCTIONS IN: manganese ion binding, nutrient reservoir activity; INVOLVED IN: biological_process unknown; LOCATED IN: endomembrane system, apoplast; CONTAINS InterPro DOMAIN/s: Cupin, RmlC-type (InterPro:IPR011051), Cupin 1 (InterPro:IPR006045), RmlC-like jelly roll fold (InterPro:IPR014710), Germin (InterPro:IPR001929); BEST Arabidopsis thaliana protein match is: …	8	15679184	15679259	15681866	15681936	8e-15	68	http://toxic.berkeley.edu/CoGe/GEvo.pl?prog=blastn;spike_len=15;accn1=AT5G39120;dr1up=1;dr1down=2000;autogo=1;accn2=AT5G39120;dr2up=2000;dr2down=1;num_seqs=2
3	AT3G56705	gi|17665|emb|X52312.1|ATU26 Arabidopsis thaliana U2.6 snRNA gene for U2 snRNA	2	21014155	21014242	21017082	21017176	4e-17	75.7	http://toxic.berkeley.edu/CoGe/GEvo.pl?prog=blastn;spike_len=15;accn1=AT3G56705;dr1up=1;dr1down=2000;autogo=1;accn2=AT3G56705;dr2up=2000;dr2down=1;num_seqs=2
3	AT3G06900	gi|17674|emb|X67146.1|ATU42SN A.thaliana U4.2 snRNA gene	1	2177916	2177946	2178633	2178663	5e-09	48.8	http://toxic.berkeley.edu/CoGe/GEvo.pl?prog=blastn;spike_len=15;accn1=AT3G06900;dr1up=1;dr1down=2000;autogo=1;accn2=AT3G06900;dr2up=2000;dr2down=1;num_seqs=2
1	AT1G14185	glucose-methanol-choline (GMC) oxidoreductase family protein; FUNCTIONS IN: aldehyde-lyase activity, oxidoreductase activity, acting on CH-OH group of donors, FAD binding; INVOLVED IN: cellular alcohol metabolic process; LOCATED IN: endomembrane system; CONTAINS InterPro DOMAIN/s: Glucose-methanol-choline oxidoreductase, N-terminal (InterPro:IPR000172), Glucose-methanol-choline oxidoreductase (In…	4	4850176	4850274	4852543	4852641	2e-34	133	http://toxic.berkeley.edu/CoGe/GEvo.pl?prog=blastn;spike_len=15;accn1=AT1G14185;dr1up=1;dr1down=2000;autogo=1;accn2=AT1G14185;dr2up=2000;dr2down=1;num_seqs=2
4	AT4G15680	glutaredoxin family protein; FUNCTIONS IN: electron carrier activity, arsenate reductase (glutaredoxin) activity, protein disulfide oxidoreductase activity; INVOLVED IN: cell redox homeostasis; LOCATED IN: endomembrane system; EXPRESSED IN: 14 plant structures; EXPRESSED DURING: 8 growth stages; CONTAINS InterPro DOMAIN/s: Glutaredoxin-like, plant II (InterPro:IPR011905), Thioredoxin fold (InterP…	5	8930987	8931043	8933502	8933558	2e-22	93	http://toxic.berkeley.edu/CoGe/GEvo.pl?prog=blastn;spike_len=15;accn1=AT4G15680;dr1up=1;dr1down=2000;autogo=1;accn2=AT4G15680;dr2up=2000;dr2down=1;num_seqs=2
4	AT4G15700	glutaredoxin family protein; FUNCTIONS IN: electron carrier activity, arsenate reductase (glutaredoxin) activity, protein disulfide oxidoreductase activity; INVOLVED IN: cell redox homeostasis; LOCATED IN: endomembrane system; EXPRESSED IN: 16 plant structures; EXPRESSED DURING: 9 growth stages; CONTAINS InterPro DOMAIN/s: Glutaredoxin-like, plant II (InterPro:IPR011905), Thioredoxin fold (InterP…	6	8935906	8936061	8938678	8938835	2e-26	106	http://toxic.berkeley.edu/CoGe/GEvo.pl?prog=blastn;spike_len=15;accn1=AT4G15700;dr1up=1;dr1down=2000;autogo=1;accn2=AT4G15700;dr2up=2000;dr2down=1;num_seqs=2
3	AT3G29033	glycine-rich protein; FUNCTIONS IN: molecular_function unknown; INVOLVED IN: biological_process unknown; LOCATED IN: cellular_component unknown; BEST Arabidopsis thaliana protein match is: glycine-rich protein (TAIR:AT1G44085.1); Has 240 Blast hits to 203 proteins in 59 species: Archae - 0; Bacteria - 12; Metazoa - 117; Fungi - 43; Plants - 49; Viruses - 2; Other Eukaryotes - 17 (source: NCBI BLi…	5	11024162	11024383	11026846	11027069	1e-24	100	http://toxic.berkeley.edu/CoGe/GEvo.pl?prog=blastn;spike_len=15;accn1=AT3G29033;dr1up=1;dr1down=2000;autogo=1;accn2=AT3G29033;dr2up=2000;dr2down=1;num_seqs=2
5	AT5G07570	glycine/proline-rich protein; LOCATED IN: endomembrane system; BEST Arabidopsis thaliana protein match is: structural constituent of cell wall (TAIR:AT3G22142.1); Has 36657 Blast hits to 14158 proteins in 805 species: Archae - 137; Bacteria - 6438; Metazoa - 19592; Fungi - 2486; Plants - 1988; Viruses - 966; Other Eukaryotes - 5050 (source: NCBI BLink).	4	2391303	2391350	2397499	2397546	3e-10	52.6	http://toxic.berkeley.edu/CoGe/GEvo.pl?prog=blastn;spike_len=15;accn1=AT5G07570;dr1up=1;dr1down=2000;autogo=1;accn2=AT5G07570;dr2up=2000;dr2down=1;num_seqs=2
2	AT2G15470	glycoside hydrolase family 28 protein / polygalacturonase (pectinase) family protein; FUNCTIONS IN: polygalacturonase activity; INVOLVED IN: carbohydrate metabolic process; LOCATED IN: endomembrane system; CONTAINS InterPro DOMAIN/s: Pectin lyase fold/virulence factor (InterPro:IPR011050), Parallel beta-helix repeat (InterPro:IPR006626), Pectin lyase fold (InterPro:IPR012334), Glycoside hydrolase…	6	6759911	6760305	6763310	6763705	2e-169	581	http://toxic.berkeley.edu/CoGe/GEvo.pl?prog=blastn;spike_len=15;accn1=AT2G15470;dr1up=1;dr1down=2000;autogo=1;accn2=AT2G15470;dr2up=2000;dr2down=1;num_seqs=2
1	AT1G43080	glycoside hydrolase family 28 protein / polygalacturonase (pectinase) family protein; FUNCTIONS IN: polygalacturonase activity; INVOLVED IN: carbohydrate metabolic process; LOCATED IN: endomembrane system; CONTAINS InterPro DOMAIN/s: Pectin lyase fold/virulence factor (InterPro:IPR011050), Pectin lyase fold (InterPro:IPR012334), Glycoside hydrolase, family 28 (InterPro:IPR000743), Parallel beta-h…	2	16216237	16216315	16219558	16219636	2e-33	129	http://toxic.berkeley.edu/CoGe/GEvo.pl?prog=blastn;spike_len=15;accn1=AT1G43080;dr1up=1;dr1down=2000;autogo=1;accn2=AT1G43080;dr2up=2000;dr2down=1;num_seqs=2
2	AT2G15450	glycoside hydrolase family 28 protein / polygalacturonase (pectinase) family protein; FUNCTIONS IN: polygalacturonase activity; INVOLVED IN: carbohydrate metabolic process; LOCATED IN: endomembrane system; CONTAINS InterPro DOMAIN/s: Pectin lyase fold/virulence factor (InterPro:IPR011050), Pectin lyase fold (InterPro:IPR012334), Glycoside hydrolase, family 28 (InterPro:IPR000743), Parallel beta-h…	7	6753893	6754194	6757282	6757587	2e-122	425	http://toxic.berkeley.edu/CoGe/GEvo.pl?prog=blastn;spike_len=15;accn1=AT2G15450;dr1up=1;dr1down=2000;autogo=1;accn2=AT2G15450;dr2up=2000;dr2down=1;num_seqs=2
4	AT4G38300	glycosyl hydrolase family 10 protein; FUNCTIONS IN: cation binding, hydrolase activity, hydrolyzing O-glycosyl compounds, catalytic activity; INVOLVED IN: carbohydrate metabolic process; CONTAINS InterPro DOMAIN/s: Glycoside hydrolase, family 10 (InterPro:IPR001000), Glycoside hydrolase, catalytic core (InterPro:IPR017853), Glycoside hydrolase, subgroup, catalytic core (InterPro:IPR013781); BEST …	2	17943349	17943435	17946707	17946793	1e-39	150	http://toxic.berkeley.edu/CoGe/GEvo.pl?prog=blastn;spike_len=15;accn1=AT4G38300;dr1up=1;dr1down=2000;autogo=1;accn2=AT4G38300;dr2up=2000;dr2down=1;num_seqs=2
4	AT4G33810	glycosyl hydrolase family 10 protein; FUNCTIONS IN: cation binding, hydrolase activity, hydrolyzing O-glycosyl compounds, catalytic activity; INVOLVED IN: carbohydrate metabolic process; LOCATED IN: cell wall; EXPRESSED IN: 21 plant structures; EXPRESSED DURING: 12 growth stages; CONTAINS InterPro DOMAIN/s: Glycoside hydrolase, family 10 (InterPro:IPR001000), Glycoside hydrolase, catalytic core (…	5	16213260	16213290	16216941	16216971	1e-05	37.2	http://toxic.berkeley.edu/CoGe/GEvo.pl?prog=blastn;spike_len=15;accn1=AT4G33810;dr1up=1;dr1down=2000;autogo=1;accn2=AT4G33810;dr2up=2000;dr2down=1;num_seqs=2
4	AT4G33820	glycosyl hydrolase family 10 protein; FUNCTIONS IN: cation binding, hydrolase activity, hydrolyzing O-glycosyl compounds, catalytic activity; INVOLVED IN: carbohydrate metabolic process; LOCATED IN: endomembrane system; CONTAINS InterPro DOMAIN/s: Glycoside hydrolase, family 10 (InterPro:IPR001000), Glycoside hydrolase, catalytic core (InterPro:IPR017853), Glycoside hydrolase, subgroup, catalytic…	5	16215836	16215870	16219523	16219557	1e-09	50.7	http://toxic.berkeley.edu/CoGe/GEvo.pl?prog=blastn;spike_len=15;accn1=AT4G33820;dr1up=1;dr1down=2000;autogo=1;accn2=AT4G33820;dr2up=2000;dr2down=1;num_seqs=2
5	AT5G53600	glycosyl hydrolase family protein 17; FUNCTIONS IN: molecular_function unknown; INVOLVED IN: biological_process unknown; LOCATED IN: endomembrane system; CONTAINS InterPro DOMAIN/s: X8 (InterPro:IPR012946); BEST Arabidopsis thaliana protein match is: glycosyl hydrolase family protein 17 (TAIR:AT5G53610.1); Has 733 Blast hits to 697 proteins in 26 species: Archae - 0; Bacteria - 0; Metazoa - 0; Fu…	3	21792832	21792964	21796023	21796155	4e-61	221	http://toxic.berkeley.edu/CoGe/GEvo.pl?prog=blastn;spike_len=15;accn1=AT5G53600;dr1up=1;dr1down=2000;autogo=1;accn2=AT5G53600;dr2up=2000;dr2down=1;num_seqs=2
1	AT1G64920	glycosyltransferase family protein; FUNCTIONS IN: transferase activity, transferring glycosyl groups; INVOLVED IN: metabolic process; LOCATED IN: cellular_component unknown; EXPRESSED IN: root; CONTAINS InterPro DOMAIN/s: UDP-glucuronosyl/UDP-glucosyltransferase (InterPro:IPR002213); BEST Arabidopsis thaliana protein match is: glycosyltransferase family protein (TAIR:AT1G64910.1); Has 2645 Blast …	8	24120756	24120794	24122526	24122564	2e-08	46.8	http://toxic.berkeley.edu/CoGe/GEvo.pl?prog=blastn;spike_len=15;accn1=AT1G64920;dr1up=1;dr1down=2000;autogo=1;accn2=AT1G64920;dr2up=2000;dr2down=1;num_seqs=2
4	AT4G27570	glycosyltransferase family protein; FUNCTIONS IN: transferase activity, transferring glycosyl groups; INVOLVED IN: N-terminal protein myristoylation, metabolic process; LOCATED IN: cellular_component unknown; CONTAINS InterPro DOMAIN/s: UDP-glucuronosyl/UDP-glucosyltransferase (InterPro:IPR002213); BEST Arabidopsis thaliana protein match is: glycosyltransferase family protein (TAIR:AT4G27560.1); …	1	13761488	13761548	13765025	13765085	1e-24	100	http://toxic.berkeley.edu/CoGe/GEvo.pl?prog=blastn;spike_len=15;accn1=AT4G27570;dr1up=1;dr1down=2000;autogo=1;accn2=AT4G27570;dr2up=2000;dr2down=1;num_seqs=2
3	AT3G06470	GNS1/SUR4 membrane family protein; FUNCTIONS IN: molecular_function unknown; INVOLVED IN: biological_process unknown; LOCATED IN: integral to membrane; EXPRESSED IN: 22 plant structures; EXPRESSED DURING: 13 growth stages; CONTAINS InterPro DOMAIN/s: GNS1/SUR4 membrane protein (InterPro:IPR002076); BEST Arabidopsis thaliana protein match is: GNS1/SUR4 membrane family protein (TAIR:AT3G06460.1); H…	1	1983695	1983725	1985207	1985237	1e-05	37.2	http://toxic.berkeley.edu/CoGe/GEvo.pl?prog=blastn;spike_len=15;accn1=AT3G06470;dr1up=1;dr1down=2000;autogo=1;accn2=AT3G06470;dr2up=2000;dr2down=1;num_seqs=2
3	AT3G49420	Got1-like family protein; FUNCTIONS IN: molecular_function unknown; INVOLVED IN: vesicle-mediated transport; LOCATED IN: cellular_component unknown; EXPRESSED IN: male gametophyte, pollen tube; EXPRESSED DURING: M germinated pollen stage; CONTAINS InterPro DOMAIN/s: Got1-like protein (InterPro:IPR007305); BEST Arabidopsis thaliana protein match is: Got1-like family protein (TAIR:AT5G01430.1); Has…	5	18340065	18340366	18342249	18342545	1e-82	292	http://toxic.berkeley.edu/CoGe/GEvo.pl?prog=blastn;spike_len=15;accn1=AT3G49420;dr1up=1;dr1down=2000;autogo=1;accn2=AT3G49420;dr2up=2000;dr2down=1;num_seqs=2
2	AT2G44070	GTP binding / translation initiation factor; FUNCTIONS IN: GTP binding, translation initiation factor activity; INVOLVED IN: translational initiation, cellular metabolic process; LOCATED IN: eukaryotic translation initiation factor 2B complex; CONTAINS InterPro DOMAIN/s: Initiation factor 2B related (InterPro:IPR000649); BEST Arabidopsis thaliana protein match is: eukaryotic translation initiatio…	4	18237910	18238143	18240227	18240467	2e-77	275	http://toxic.berkeley.edu/CoGe/GEvo.pl?prog=blastn;spike_len=15;accn1=AT2G44070;dr1up=1;dr1down=2000;autogo=1;accn2=AT2G44070;dr2up=2000;dr2down=1;num_seqs=2
4	AT4G28630	Half-molecule ABC transporter ATM1. Arabidopsis thaliana has three ATM genes, namely ATM1, ATM2 and ATM3. Only ATM3 has an important function for plant growth.	3	14138166	14138205	14141065	14141104	2e-12	60.3	http://toxic.berkeley.edu/CoGe/GEvo.pl?prog=blastn;spike_len=15;accn1=AT4G28630;dr1up=1;dr1down=2000;autogo=1;accn2=AT4G28630;dr2up=2000;dr2down=1;num_seqs=2
2	AT2G35970	harpin-induced family protein / HIN1 family protein / harpin-responsive family protein; FUNCTIONS IN: molecular_function unknown; INVOLVED IN: biological_process unknown; LOCATED IN: cellular_component unknown; CONTAINS InterPro DOMAIN/s: Harpin-induced 1 (InterPro:IPR010847); BEST Arabidopsis thaliana protein match is: NHL22 (TAIR:AT4G09590.1); Has 560 Blast hits to 560 proteins in 22 species: A…	2	15114902	15114963	15116770	15116831	5e-27	108	http://toxic.berkeley.edu/CoGe/GEvo.pl?prog=blastn;spike_len=15;accn1=AT2G35970;dr1up=1;dr1down=2000;autogo=1;accn2=AT2G35970;dr2up=2000;dr2down=1;num_seqs=2
4	AT4G19630	heat shock factor protein-related / heat shock transcription factor-related; FUNCTIONS IN: transcription factor activity; INVOLVED IN: regulation of transcription, DNA-dependent; LOCATED IN: nucleus; CONTAINS InterPro DOMAIN/s: Winged helix repressor DNA-binding (InterPro:IPR011991), Heat shock factor (HSF)-type, DNA-binding (InterPro:IPR000232); BEST Arabidopsis thaliana protein match is: AT-HSF…	3	10683834	10683954	10685388	10685511	2e-33	129	http://toxic.berkeley.edu/CoGe/GEvo.pl?prog=blastn;spike_len=15;accn1=AT4G19630;dr1up=1;dr1down=2000;autogo=1;accn2=AT4G19630;dr2up=2000;dr2down=1;num_seqs=2
4	AT4G16560	heat shock protein-related; FUNCTIONS IN: aspartic-type endopeptidase activity; INVOLVED IN: proteolysis; LOCATED IN: cellular_component unknown; CONTAINS InterPro DOMAIN/s: Heat shock protein Hsp20 (InterPro:IPR002068), Peptidase A1 (InterPro:IPR001461), HSP20-like chaperone (InterPro:IPR008978); BEST Arabidopsis thaliana protein match is: heat shock protein-related (TAIR:AT4G16550.1); Has 90 Bl…	6	9323267	9323355	9328669	9328757	5e-31	121	http://toxic.berkeley.edu/CoGe/GEvo.pl?prog=blastn;spike_len=15;accn1=AT4G16560;dr1up=1;dr1down=2000;autogo=1;accn2=AT4G16560;dr2up=2000;dr2down=1;num_seqs=2
5	AT5G52700	heavy-metal-associated domain-containing protein; FUNCTIONS IN: metal ion binding; INVOLVED IN: metal ion transport; LOCATED IN: cellular_component unknown; CONTAINS InterPro DOMAIN/s: Heavy metal transport/detoxification protein (InterPro:IPR006121); BEST Arabidopsis thaliana protein match is: heavy-metal-associated domain-containing protein (TAIR:AT5G52680.1); Has 16 Blast hits to 14 proteins i…	5	21389524	21389670	21392649	21392788	3e-14	66.1	http://toxic.berkeley.edu/CoGe/GEvo.pl?prog=blastn;spike_len=15;accn1=AT5G52700;dr1up=1;dr1down=2000;autogo=1;accn2=AT5G52700;dr2up=2000;dr2down=1;num_seqs=2
5	AT5G52690	heavy-metal-associated domain-containing protein; FUNCTIONS IN: metal ion binding; INVOLVED IN: metal ion transport; LOCATED IN: cellular_component unknown; CONTAINS InterPro DOMAIN/s: Heavy metal transport/detoxification protein (InterPro:IPR006121); BEST Arabidopsis thaliana protein match is: heavy-metal-associated domain-containing protein (TAIR:AT5G52680.1); Has 23 Blast hits to 13 proteins i…	16	21387610	21387696	21389802	21389888	8e-26	104	http://toxic.berkeley.edu/CoGe/GEvo.pl?prog=blastn;spike_len=15;accn1=AT5G52690;dr1up=1;dr1down=2000;autogo=1;accn2=AT5G52690;dr2up=2000;dr2down=1;num_seqs=2
5	AT5G52670	heavy-metal-associated domain-containing protein; FUNCTIONS IN: metal ion binding; INVOLVED IN: metal ion transport; LOCATED IN: cellular_component unknown; EXPRESSED IN: root; CONTAINS InterPro DOMAIN/s: Heavy metal transport/detoxification protein (InterPro:IPR006121); BEST Arabidopsis thaliana protein match is: metal ion binding (TAIR:AT5G52720.1); Has 117 Blast hits to 113 proteins in 12 spec…	5	21380643	21380675	21382542	21382574	3e-10	52.6	http://toxic.berkeley.edu/CoGe/GEvo.pl?prog=blastn;spike_len=15;accn1=AT5G52670;dr1up=1;dr1down=2000;autogo=1;accn2=AT5G52670;dr2up=2000;dr2down=1;num_seqs=2
4	AT4G01020	helicase domain-containing protein / IBR domain-containing protein / zinc finger protein-related; FUNCTIONS IN: in 6 functions; LOCATED IN: intracellular, chloroplast; CONTAINS InterPro DOMAIN/s: Helicase-associated region (InterPro:IPR007502), Zinc finger, RING-type, conserved site (InterPro:IPR017907), Zinc finger, C6HC-type (InterPro:IPR002867), Region of unknown function DUF1605 (InterPro:IPR…	2	437650	437697	445339	445386	1e-20	87.2	http://toxic.berkeley.edu/CoGe/GEvo.pl?prog=blastn;spike_len=15;accn1=AT4G01020;dr1up=1;dr1down=2000;autogo=1;accn2=AT4G01020;dr2up=2000;dr2down=1;num_seqs=2
1	AT1G20280	homeobox-leucine zipper protein-related; FUNCTIONS IN: molecular_function unknown; INVOLVED IN: biological_process unknown; EXPRESSED IN: male gametophyte, flower; EXPRESSED DURING: L mature pollen stage, 4 anthesis; BEST Arabidopsis thaliana protein match is: homeobox-leucine zipper protein-related (TAIR:AT1G61200.1); Has 13 Blast hits to 13 proteins in 6 species: Archae - 0; Bacteria - 0; Metaz…	4	7023536	7023651	7024525	7024411	9e-33	127	http://toxic.berkeley.edu/CoGe/GEvo.pl?prog=blastn;spike_len=15;accn1=AT1G20280;dr1up=1;dr1down=2000;autogo=1;accn2=AT1G20280;dr2up=2000;dr2down=1;num_seqs=2
1	AT1G61200	homeobox-leucine zipper protein-related; FUNCTIONS IN: molecular_function unknown; INVOLVED IN: biological_process unknown; LOCATED IN: chloroplast; BEST Arabidopsis thaliana protein match is: homeobox-leucine zipper protein-related (TAIR:AT1G20280.1); Has 12 Blast hits to 12 proteins in 5 species: Archae - 0; Bacteria - 0; Metazoa - 0; Fungi - 0; Plants - 12; Viruses - 0; Other Eukaryotes - 0 (s…	2	22566410	22566579	22567308	22567139	4e-79	281	http://toxic.berkeley.edu/CoGe/GEvo.pl?prog=blastn;spike_len=15;accn1=AT1G61200;dr1up=1;dr1down=2000;autogo=1;accn2=AT1G61200;dr2up=2000;dr2down=1;num_seqs=2
4	AT4G16220	hydrolase, acting on ester bonds; FUNCTIONS IN: hydrolase activity, acting on ester bonds; INVOLVED IN: lipid metabolic process; LOCATED IN: endomembrane system; CONTAINS InterPro DOMAIN/s: Lipase, GDSL (InterPro:IPR001087); BEST Arabidopsis thaliana protein match is: carboxylesterase/ hydrolase, acting on ester bonds (TAIR:AT4G16230.1); Has 898 Blast hits to 893 proteins in 32 species: Archae - …	14	9182112	9182259	9185122	9185275	7e-19	81.4	http://toxic.berkeley.edu/CoGe/GEvo.pl?prog=blastn;spike_len=15;accn1=AT4G16220;dr1up=1;dr1down=2000;autogo=1;accn2=AT4G16220;dr2up=2000;dr2down=1;num_seqs=2
1	AT1G74280	hydrolase, alpha/beta fold family protein; FUNCTIONS IN: hydrolase activity; CONTAINS InterPro DOMAIN/s: Alpha/beta hydrolase fold-1 (InterPro:IPR000073); BEST Arabidopsis thaliana protein match is: esterase/lipase/thioesterase family protein (TAIR:AT1G74290.1); Has 506 Blast hits to 505 proteins in 118 species: Archae - 4; Bacteria - 217; Metazoa - 4; Fungi - 28; Plants - 184; Viruses - 0; Other…	1	27933329	27933412	27935408	27935491	8e-26	104	http://toxic.berkeley.edu/CoGe/GEvo.pl?prog=blastn;spike_len=15;accn1=AT1G74280;dr1up=1;dr1down=2000;autogo=1;accn2=AT1G74280;dr2up=2000;dr2down=1;num_seqs=2
1	AT1G77420	hydrolase, alpha/beta fold family protein; FUNCTIONS IN: hydrolase activity; EXPRESSED IN: 22 plant structures; EXPRESSED DURING: 13 growth stages; CONTAINS InterPro DOMAIN/s: Alpha/beta hydrolase fold-1 (InterPro:IPR000073); BEST Arabidopsis thaliana protein match is: hydrolase, alpha/beta fold family protein (TAIR:AT5G16120.2); Has 2683 Blast hits to 2679 proteins in 755 species: Archae - 29; B…	4	29098255	29098285	29101061	29101091	5e-09	48.8	http://toxic.berkeley.edu/CoGe/GEvo.pl?prog=blastn;spike_len=15;accn1=AT1G77420;dr1up=1;dr1down=2000;autogo=1;accn2=AT1G77420;dr2up=2000;dr2down=1;num_seqs=2
1	AT1G52460	hydrolase; FUNCTIONS IN: hydrolase activity; INVOLVED IN: biological_process unknown; LOCATED IN: cellular_component unknown; CONTAINS InterPro DOMAIN/s: Phospholipase/carboxylesterase (InterPro:IPR003140); BEST Arabidopsis thaliana protein match is: unknown protein (TAIR:AT1G52440.1); Has 107 Blast hits to 107 proteins in 26 species: Archae - 0; Bacteria - 2; Metazoa - 37; Fungi - 0; Plants - 68…	8	19552060	19552254	19555927	19556119	2e-52	192	http://toxic.berkeley.edu/CoGe/GEvo.pl?prog=blastn;spike_len=15;accn1=AT1G52460;dr1up=1;dr1down=2000;autogo=1;accn2=AT1G52460;dr2up=2000;dr2down=1;num_seqs=2
4	AT4G30650	hydrophobic protein, putative / low temperature and salt responsive protein, putative; INVOLVED IN: response to salt stress, hyperosmotic salinity response, response to cold; LOCATED IN: endomembrane system, integral to membrane; EXPRESSED IN: 21 plant structures; EXPRESSED DURING: 13 growth stages; CONTAINS InterPro DOMAIN/s: Uncharacterised protein family UPF0057 (InterPro:IPR000612); BEST Arab…	5	14954207	14954262	14955273	14955327	6e-12	58.4	http://toxic.berkeley.edu/CoGe/GEvo.pl?prog=blastn;spike_len=15;accn1=AT4G30650;dr1up=1;dr1down=2000;autogo=1;accn2=AT4G30650;dr2up=2000;dr2down=1;num_seqs=2
3	AT3G03776	hydroxyproline-rich glycoprotein family protein; FUNCTIONS IN: molecular_function unknown; INVOLVED IN: biological_process unknown; LOCATED IN: endomembrane system; Has 861 Blast hits to 613 proteins in 133 species: Archae - 2; Bacteria - 90; Metazoa - 183; Fungi - 108; Plants - 301; Viruses - 58; Other Eukaryotes - 119 (source: NCBI BLink).	3	953843	953878	955549	955584	2e-08	46.8	http://toxic.berkeley.edu/CoGe/GEvo.pl?prog=blastn;spike_len=15;accn1=AT3G03776;dr1up=1;dr1down=2000;autogo=1;accn2=AT3G03776;dr2up=2000;dr2down=1;num_seqs=2
5	AT5G09530	hydroxyproline-rich glycoprotein family protein; INVOLVED IN: biological_process unknown; LOCATED IN: endomembrane system; EXPRESSED IN: 7 plant structures; EXPRESSED DURING: 4 anthesis, C globular stage; BEST Arabidopsis thaliana protein match is: hydroxyproline-rich glycoprotein family protein (TAIR:AT5G09520.1); Has 49052 Blast hits to 15523 proteins in 1287 species: Archae - 249; Bacteria - 1…	2	2958953	2959113	2961300	2961462	4e-46	171	http://toxic.berkeley.edu/CoGe/GEvo.pl?prog=blastn;spike_len=15;accn1=AT5G09530;dr1up=1;dr1down=2000;autogo=1;accn2=AT5G09530;dr2up=2000;dr2down=1;num_seqs=2
2	AT2G11165	hypothetical protein	11	4429911	4429947	4436159	4436195	9e-11	54.5	http://toxic.berkeley.edu/CoGe/GEvo.pl?prog=blastn;spike_len=15;accn1=AT2G11165;dr1up=1;dr1down=2000;autogo=1;accn2=AT2G11165;dr2up=2000;dr2down=1;num_seqs=2
2	AT2G27630	hypothetical protein	2	11794662	11794701	11800004	11800043	3e-07	43	http://toxic.berkeley.edu/CoGe/GEvo.pl?prog=blastn;spike_len=15;accn1=AT2G27630;dr1up=1;dr1down=2000;autogo=1;accn2=AT2G27630;dr2up=2000;dr2down=1;num_seqs=2
2	AT2G27650	hypothetical protein	2	11799191	11799380	11804544	11804736	4e-24	98.7	http://toxic.berkeley.edu/CoGe/GEvo.pl?prog=blastn;spike_len=15;accn1=AT2G27650;dr1up=1;dr1down=2000;autogo=1;accn2=AT2G27650;dr2up=2000;dr2down=1;num_seqs=2
5	AT5G28580	hypothetical protein	3	10574249	10574486	10578681	10578458	9e-77	273	http://toxic.berkeley.edu/CoGe/GEvo.pl?prog=blastn;spike_len=15;accn1=AT5G28580;dr1up=1;dr1down=2000;autogo=1;accn2=AT5G28580;dr2up=2000;dr2down=1;num_seqs=2
5	AT5G35310	hypothetical protein,	1	13538101	13538134	13538646	13538679	3e-14	66.1	http://toxic.berkeley.edu/CoGe/GEvo.pl?prog=blastn;spike_len=15;accn1=AT5G35310;dr1up=1;dr1down=2000;autogo=1;accn2=AT5G35310;dr2up=2000;dr2down=1;num_seqs=2
2	AT2G31430	invertase/pectin methylesterase inhibitor family protein; FUNCTIONS IN: enzyme inhibitor activity, pectinesterase inhibitor activity, pectinesterase activity; INVOLVED IN: biological_process unknown; LOCATED IN: endomembrane system; CONTAINS InterPro DOMAIN/s: Pectinesterase inhibitor (InterPro:IPR006501); BEST Arabidopsis thaliana protein match is: enzyme inhibitor/ pectinesterase (TAIR:AT2G3142…	2	13401718	13401786	13404477	13404545	6e-12	58.4	http://toxic.berkeley.edu/CoGe/GEvo.pl?prog=blastn;spike_len=15;accn1=AT2G31430;dr1up=1;dr1down=2000;autogo=1;accn2=AT2G31430;dr2up=2000;dr2down=1;num_seqs=2
3	AT3G17225	invertase/pectin methylesterase inhibitor family protein; FUNCTIONS IN: enzyme inhibitor activity, pectinesterase inhibitor activity, pectinesterase activity; INVOLVED IN: biological_process unknown; LOCATED IN: endomembrane system; CONTAINS InterPro DOMAIN/s: Pectinesterase inhibitor (InterPro:IPR006501); BEST Arabidopsis thaliana protein match is: invertase/pectin methylesterase inhibitor famil…	4	5884288	5884379	5886298	5886386	1e-20	87.2	http://toxic.berkeley.edu/CoGe/GEvo.pl?prog=blastn;spike_len=15;accn1=AT3G17225;dr1up=1;dr1down=2000;autogo=1;accn2=AT3G17225;dr2up=2000;dr2down=1;num_seqs=2
5	AT5G46950	invertase/pectin methylesterase inhibitor family protein; FUNCTIONS IN: enzyme inhibitor activity, pectinesterase inhibitor activity, pectinesterase activity; INVOLVED IN: biological_process unknown; LOCATED IN: endomembrane system; CONTAINS InterPro DOMAIN/s: Pectinesterase inhibitor (InterPro:IPR006501); BEST Arabidopsis thaliana protein match is: invertase/pectin methylesterase inhibitor famil…	3	19075988	19076146	19078657	19078817	1e-71	256	http://toxic.berkeley.edu/CoGe/GEvo.pl?prog=blastn;spike_len=15;accn1=AT5G46950;dr1up=1;dr1down=2000;autogo=1;accn2=AT5G46950;dr2up=2000;dr2down=1;num_seqs=2
5	AT5G46940	invertase/pectin methylesterase inhibitor family protein; FUNCTIONS IN: enzyme inhibitor activity, pectinesterase inhibitor activity, pectinesterase activity; INVOLVED IN: biological_process unknown; LOCATED IN: endomembrane system; EXPRESSED IN: 6 plant structures; EXPRESSED DURING: 4 anthesis, petal differentiation and expansion stage; CONTAINS InterPro DOMAIN/s: Pectinesterase inhibitor (Inter…	4	19074420	19074513	19075988	19076082	1e-09	50.7	http://toxic.berkeley.edu/CoGe/GEvo.pl?prog=blastn;spike_len=15;accn1=AT5G46940;dr1up=1;dr1down=2000;autogo=1;accn2=AT5G46940;dr2up=2000;dr2down=1;num_seqs=2
2	AT2G10970	invertase/pectin methylesterase inhibitor family protein; FUNCTIONS IN: enzyme inhibitor activity, pectinesterase inhibitor activity, pectinesterase activity; INVOLVED IN: biological_process unknown; LOCATED IN: endomembrane system; EXPRESSED IN: 6 plant structures; EXPRESSED DURING: L mature pollen stage, M germinated pollen stage, 4 anthesis, petal differentiation and expansion stage; CONTAINS …	3	4338902	4338947	4341760	4341805	5e-09	48.8	http://toxic.berkeley.edu/CoGe/GEvo.pl?prog=blastn;spike_len=15;accn1=AT2G10970;dr1up=1;dr1down=2000;autogo=1;accn2=AT2G10970;dr2up=2000;dr2down=1;num_seqs=2
5	AT5G62340	invertase/pectin methylesterase inhibitor family protein; FUNCTIONS IN: enzyme inhibitor activity, pectinesterase inhibitor activity, pectinesterase activity; INVOLVED IN: biological_process unknown; LOCATED IN: endomembrane system; EXPRESSED IN: hypocotyl, root; CONTAINS InterPro DOMAIN/s: Pectinesterase inhibitor (InterPro:IPR006501); BEST Arabidopsis thaliana protein match is: invertase/pectin…	6	25049480	25049879	25051512	25051904	2e-56	206	http://toxic.berkeley.edu/CoGe/GEvo.pl?prog=blastn;spike_len=15;accn1=AT5G62340;dr1up=1;dr1down=2000;autogo=1;accn2=AT5G62340;dr2up=2000;dr2down=1;num_seqs=2
3	AT3G17230	invertase/pectin methylesterase inhibitor family protein; FUNCTIONS IN: enzyme inhibitor activity, pectinesterase inhibitor activity, pectinesterase activity; INVOLVED IN: biological_process unknown; LOCATED IN: endomembrane system; EXPRESSED IN: shoot apex, embryo, sepal, pedicel; EXPRESSED DURING: 4 anthesis, C globular stage; CONTAINS InterPro DOMAIN/s: Pectinesterase inhibitor (InterPro:IPR00…	9	5885328	5885443	5889661	5889772	3e-10	52.6	http://toxic.berkeley.edu/CoGe/GEvo.pl?prog=blastn;spike_len=15;accn1=AT3G17230;dr1up=1;dr1down=2000;autogo=1;accn2=AT3G17230;dr2up=2000;dr2down=1;num_seqs=2
4	AT4G00070	INVOLVED IN: biological_process unknown; LOCATED IN: cellular_component unknown; CONTAINS InterPro DOMAIN/s: Zinc finger, RING/FYVE/PHD-type (InterPro:IPR013083); BEST Arabidopsis thaliana protein match is: zinc finger protein-related (TAIR:AT1G36950.1); Has 412 Blast hits to 412 proteins in 58 species: Archae - 0; Bacteria - 0; Metazoa - 32; Fungi - 25; Plants - 277; Viruses - 0; Other Eukaryote…	2	28979	29335	32293	32641	3e-150	517	http://toxic.berkeley.edu/CoGe/GEvo.pl?prog=blastn;spike_len=15;accn1=AT4G00070;dr1up=1;dr1down=2000;autogo=1;accn2=AT4G00070;dr2up=2000;dr2down=1;num_seqs=2
4	AT4G14980	INVOLVED IN: intracellular signaling cascade; EXPRESSED IN: shoot apex, root, seed; EXPRESSED DURING: E expanded cotyledon stage; CONTAINS InterPro DOMAIN/s: Protein kinase C, phorbol ester/diacylglycerol binding (InterPro:IPR002219), DC1 (InterPro:IPR004146), C1-like (InterPro:IPR011424); BEST Arabidopsis thaliana protein match is: DC1 domain-containing protein (TAIR:AT5G54050.1); Has 1104 Blast…	2	8561662	8561722	8564109	8564175	0.0002	33.4	http://toxic.berkeley.edu/CoGe/GEvo.pl?prog=blastn;spike_len=15;accn1=AT4G14980;dr1up=1;dr1down=2000;autogo=1;accn2=AT4G14980;dr2up=2000;dr2down=1;num_seqs=2
5	AT5G65080	Is upregulated during vernalization and regulates flowering time. Encodes MADS-domain protein. Two variants encoding proteins of 198 and 184 amino acids have been reported.	14	26013396	26013448	26019686	26019738	8e-15	68	http://toxic.berkeley.edu/CoGe/GEvo.pl?prog=blastn;spike_len=15;accn1=AT5G65080;dr1up=1;dr1down=2000;autogo=1;accn2=AT5G65080;dr2up=2000;dr2down=1;num_seqs=2
1	AT1G75280	isoflavone reductase, putative, identical to SP:P52577 Isoflavone reductase homolog P3 (EC 1.3.1.-) {Arabidopsis thaliana}; contains Pfam profile PF02716: isoflavone reductase. Involved in response to oxidative stress.	1	28255535	28255568	28257412	28257445	3e-07	43	http://toxic.berkeley.edu/CoGe/GEvo.pl?prog=blastn;spike_len=15;accn1=AT1G75280;dr1up=1;dr1down=2000;autogo=1;accn2=AT1G75280;dr2up=2000;dr2down=1;num_seqs=2
5	AT5G59920	Isolated in a screen for UV-B insensitive mutants using a hypocotyl growth inhibition assay. Mutants are defective in a number of UV-B responses.	3	24145351	24145419	24149097	24149162	2e-12	60.3	http://toxic.berkeley.edu/CoGe/GEvo.pl?prog=blastn;spike_len=15;accn1=AT5G59920;dr1up=1;dr1down=2000;autogo=1;accn2=AT5G59920;dr2up=2000;dr2down=1;num_seqs=2
3	AT3G16430	JACALIN-RELATED LECTIN 31 (JAL31); FUNCTIONS IN: copper ion binding; INVOLVED IN: biological_process unknown; LOCATED IN: cellular_component unknown; EXPRESSED IN: root; CONTAINS InterPro DOMAIN/s: Mannose-binding lectin (InterPro:IPR001229); BEST Arabidopsis thaliana protein match is: PBP1 (PYK10-BINDING PROTEIN 1); copper ion binding (TAIR:AT3G16420.3); Has 1046 Blast hits to 511 proteins in 33…	4	5580731	5581036	5583009	5583306	4e-24	98.7	http://toxic.berkeley.edu/CoGe/GEvo.pl?prog=blastn;spike_len=15;accn1=AT3G16430;dr1up=1;dr1down=2000;autogo=1;accn2=AT3G16430;dr2up=2000;dr2down=1;num_seqs=2
2	AT2G29770	kelch repeat-containing F-box family protein; FUNCTIONS IN: molecular_function unknown; INVOLVED IN: biological_process unknown; LOCATED IN: cellular_component unknown; EXPRESSED IN: flower; EXPRESSED DURING: petal differentiation and expansion stage; CONTAINS InterPro DOMAIN/s: Cyclin-like F-box (InterPro:IPR001810), Galactose oxidase/kelch, beta-propeller (InterPro:IPR011043), Kelch repeat type…	2	12722202	12722328	12724540	12724662	7e-30	117	http://toxic.berkeley.edu/CoGe/GEvo.pl?prog=blastn;spike_len=15;accn1=AT2G29770;dr1up=1;dr1down=2000;autogo=1;accn2=AT2G29770;dr2up=2000;dr2down=1;num_seqs=2
1	AT1G19470	kelch repeat-containing F-box family protein; FUNCTIONS IN: molecular_function unknown; INVOLVED IN: biological_process unknown; LOCATED IN: cellular_component unknown; EXPRESSED IN: pollen tube; CONTAINS InterPro DOMAIN/s: Galactose oxidase/kelch, beta-propeller (InterPro:IPR011043), Kelch repeat type 1 (InterPro:IPR006652), Kelch related (InterPro:IPR013089), Kelch-type beta propeller (InterPro…	10	6740106	6740222	6742830	6742944	2e-26	106	http://toxic.berkeley.edu/CoGe/GEvo.pl?prog=blastn;spike_len=15;accn1=AT1G19470;dr1up=1;dr1down=2000;autogo=1;accn2=AT1G19470;dr2up=2000;dr2down=1;num_seqs=2
4	AT4G19870	kelch repeat-containing F-box family protein; FUNCTIONS IN: molecular_function unknown; INVOLVED IN: biological_process unknown; LOCATED IN: chloroplast; CONTAINS InterPro DOMAIN/s: Cyclin-like F-box (InterPro:IPR001810), Galactose oxidase/kelch, beta-propeller (InterPro:IPR011043), Kelch repeat type 1 (InterPro:IPR006652), Kelch related (InterPro:IPR013089), Kelch-type beta propeller (InterPro:I…	2	10782576	10782629	10784496	10784552	2e-12	60.3	http://toxic.berkeley.edu/CoGe/GEvo.pl?prog=blastn;spike_len=15;accn1=AT4G19870;dr1up=1;dr1down=2000;autogo=1;accn2=AT4G19870;dr2up=2000;dr2down=1;num_seqs=2
5	AT5G38680	kelch repeat-containing F-box family protein; FUNCTIONS IN: molecular_function unknown; INVOLVED IN: biological_process unknown; LOCATED IN: chloroplast; CONTAINS InterPro DOMAIN/s: Cyclin-like F-box (InterPro:IPR001810), Galactose oxidase/kelch, beta-propeller (InterPro:IPR011043), Kelch repeat type 1 (InterPro:IPR006652), Kelch related (InterPro:IPR013089), Kelch-type beta propeller (InterPro:I…	2	15494200	15494249	15496356	15496405	1e-09	50.7	http://toxic.berkeley.edu/CoGe/GEvo.pl?prog=blastn;spike_len=15;accn1=AT5G38680;dr1up=1;dr1down=2000;autogo=1;accn2=AT5G38680;dr2up=2000;dr2down=1;num_seqs=2
5	AT5G02990	kelch repeat-containing F-box family protein; FUNCTIONS IN: molecular_function unknown; INVOLVED IN: biological_process unknown; LOCATED IN: chloroplast; EXPRESSED IN: sperm cell; CONTAINS InterPro DOMAIN/s: Cyclin-like F-box (InterPro:IPR001810), Kelch repeat type 1 (InterPro:IPR006652), Galactose oxidase/kelch, beta-propeller (InterPro:IPR011043), Kelch related (InterPro:IPR013089), Kelch-type …	6	699759	699907	702678	702824	1e-28	114	http://toxic.berkeley.edu/CoGe/GEvo.pl?prog=blastn;spike_len=15;accn1=AT5G02990;dr1up=1;dr1down=2000;autogo=1;accn2=AT5G02990;dr2up=2000;dr2down=1;num_seqs=2
4	AT4G33900	kelch repeat-containing F-box family protein; LOCATED IN: cellular_component unknown; CONTAINS InterPro DOMAIN/s: Cyclin-like F-box (InterPro:IPR001810), Galactose oxidase/kelch, beta-propeller (InterPro:IPR011043), Kelch repeat type 1 (InterPro:IPR006652), Kelch related (InterPro:IPR013089), Kelch-type beta propeller (InterPro:IPR015915); BEST Arabidopsis thaliana protein match is: kelch repeat-…	1	16251091	16251125	16253663	16253698	0.0008	31.5	http://toxic.berkeley.edu/CoGe/GEvo.pl?prog=blastn;spike_len=15;accn1=AT4G33900;dr1up=1;dr1down=2000;autogo=1;accn2=AT4G33900;dr2up=2000;dr2down=1;num_seqs=2
2	AT2G19230	kinase; FUNCTIONS IN: kinase activity; INVOLVED IN: protein amino acid phosphorylation, N-terminal protein myristoylation; LOCATED IN: endomembrane system; CONTAINS InterPro DOMAIN/s: Protein kinase, ATP binding site (InterPro:IPR017441), Protein kinase, core (InterPro:IPR000719), Serine/threonine protein kinase (InterPro:IPR002290), Leucine-rich repeat (InterPro:IPR001611), Tyrosine protein kina…	4	8350340	8350520	8355884	8356065	3e-95	335	http://toxic.berkeley.edu/CoGe/GEvo.pl?prog=blastn;spike_len=15;accn1=AT2G19230;dr1up=1;dr1down=2000;autogo=1;accn2=AT2G19230;dr2up=2000;dr2down=1;num_seqs=2
3	AT3G22500	late embryogenesis abundant (LEA) protein	5	7970815	7970862	7972945	7972992	1e-13	64.1	http://toxic.berkeley.edu/CoGe/GEvo.pl?prog=blastn;spike_len=15;accn1=AT3G22500;dr1up=1;dr1down=2000;autogo=1;accn2=AT3G22500;dr2up=2000;dr2down=1;num_seqs=2
2	AT2G43700	lectin protein kinase family protein; FUNCTIONS IN: kinase activity; INVOLVED IN: protein amino acid phosphorylation; LOCATED IN: endomembrane system; CONTAINS InterPro DOMAIN/s: Legume lectin, beta domain (InterPro:IPR001220), Protein kinase, ATP binding site (InterPro:IPR017441), Serine/threonine protein kinase-related (InterPro:IPR017442), Concanavalin A-like lectin/glucanase, subgroup (InterP…	4	18122887	18122917	18125776	18125806	3e-07	43	http://toxic.berkeley.edu/CoGe/GEvo.pl?prog=blastn;spike_len=15;accn1=AT2G43700;dr1up=1;dr1down=2000;autogo=1;accn2=AT2G43700;dr2up=2000;dr2down=1;num_seqs=2
3	AT3G45420	lectin protein kinase family protein; FUNCTIONS IN: kinase activity; INVOLVED IN: protein amino acid phosphorylation; LOCATED IN: mitochondrion; EXPRESSED IN: 10 plant structures; EXPRESSED DURING: 4 anthesis, F mature embryo stage, petal differentiation and expansion stage, D bilateral stage, E expanded cotyledon stage; CONTAINS InterPro DOMAIN/s: Legume lectin, beta domain (InterPro:IPR001220),…	8	16667256	16667290	16670503	16670537	1e-09	50.7	http://toxic.berkeley.edu/CoGe/GEvo.pl?prog=blastn;spike_len=15;accn1=AT3G45420;dr1up=1;dr1down=2000;autogo=1;accn2=AT3G45420;dr2up=2000;dr2down=1;num_seqs=2
2	AT2G43690	lectin protein kinase, putative; FUNCTIONS IN: kinase activity; INVOLVED IN: protein amino acid phosphorylation; LOCATED IN: endomembrane system; EXPRESSED IN: 19 plant structures; EXPRESSED DURING: 9 growth stages; CONTAINS InterPro DOMAIN/s: Legume lectin, beta domain (InterPro:IPR001220), Serine/threonine protein kinase-related (InterPro:IPR017442), Concanavalin A-like lectin/glucanase, subgro…	6	18119559	18119657	18122575	18122677	2e-19	83.4	http://toxic.berkeley.edu/CoGe/GEvo.pl?prog=blastn;spike_len=15;accn1=AT2G43690;dr1up=1;dr1down=2000;autogo=1;accn2=AT2G43690;dr2up=2000;dr2down=1;num_seqs=2
5	AT5G49760	leucine-rich repeat family protein / protein kinase family protein; FUNCTIONS IN: kinase activity; INVOLVED IN: protein amino acid phosphorylation; LOCATED IN: plasma membrane, vacuole; EXPRESSED IN: 24 plant structures; EXPRESSED DURING: 13 growth stages; CONTAINS InterPro DOMAIN/s: Protein kinase, ATP binding site (InterPro:IPR017441), Protein kinase, core (InterPro:IPR000719), Leucine-rich rep…	6	20233227	20233259	20239420	20239452	2e-08	46.8	http://toxic.berkeley.edu/CoGe/GEvo.pl?prog=blastn;spike_len=15;accn1=AT5G49760;dr1up=1;dr1down=2000;autogo=1;accn2=AT5G49760;dr2up=2000;dr2down=1;num_seqs=2
1	AT1G56130	leucine-rich repeat family protein / protein kinase family protein; FUNCTIONS IN: protein binding, protein serine/threonine kinase activity, protein tyrosine kinase activity, protein kinase activity, ATP binding; INVOLVED IN: protein amino acid phosphorylation; LOCATED IN: plasma membrane, membrane; EXPRESSED IN: cultured cell; CONTAINS InterPro DOMAIN/s: Protein kinase, core (InterPro:IPR000719)…	7	20998368	20998417	21005168	21005217	1e-09	50.7	http://toxic.berkeley.edu/CoGe/GEvo.pl?prog=blastn;spike_len=15;accn1=AT1G56130;dr1up=1;dr1down=2000;autogo=1;accn2=AT1G56130;dr2up=2000;dr2down=1;num_seqs=2
4	AT4G37250	leucine-rich repeat family protein / protein kinase family protein; FUNCTIONS IN: protein serine/threonine kinase activity, kinase activity, ATP binding; INVOLVED IN: transmembrane receptor protein tyrosine kinase signaling pathway, protein amino acid phosphorylation; LOCATED IN: endomembrane system; EXPRESSED IN: 22 plant structures; EXPRESSED DURING: 13 growth stages; CONTAINS InterPro DOMAIN/s…	7	17527522	17527586	17531554	17531618	8e-15	68	http://toxic.berkeley.edu/CoGe/GEvo.pl?prog=blastn;spike_len=15;accn1=AT4G37250;dr1up=1;dr1down=2000;autogo=1;accn2=AT4G37250;dr2up=2000;dr2down=1;num_seqs=2
1	AT1G33600	leucine-rich repeat family protein; FUNCTIONS IN: protein binding; INVOLVED IN: signal transduction; LOCATED IN: cell wall, membrane, plant-type cell wall; EXPRESSED IN: 21 plant structures; EXPRESSED DURING: 13 growth stages; CONTAINS InterPro DOMAIN/s: Leucine-rich repeat, N-terminal (InterPro:IPR013210), Leucine-rich repeat (InterPro:IPR001611); BEST Arabidopsis thaliana protein match is: dise…	6	12180187	12180315	12183145	12183268	3e-10	52.6	http://toxic.berkeley.edu/CoGe/GEvo.pl?prog=blastn;spike_len=15;accn1=AT1G33600;dr1up=1;dr1down=2000;autogo=1;accn2=AT1G33600;dr2up=2000;dr2down=1;num_seqs=2
1	AT1G51860	leucine-rich repeat protein kinase, putative; FUNCTIONS IN: kinase activity; INVOLVED IN: protein amino acid phosphorylation; LOCATED IN: endomembrane system; EXPRESSED IN: stem, root, stamen; EXPRESSED DURING: 4 anthesis; CONTAINS InterPro DOMAIN/s: Protein kinase, ATP binding site (InterPro:IPR017441), Serine/threonine protein kinase (InterPro:IPR002290), Leucine-rich repeat (InterPro:IPR001611…	12	19261196	19261236	19266431	19266471	4e-13	62.2	http://toxic.berkeley.edu/CoGe/GEvo.pl?prog=blastn;spike_len=15;accn1=AT1G51860;dr1up=1;dr1down=2000;autogo=1;accn2=AT1G51860;dr2up=2000;dr2down=1;num_seqs=2
5	AT5G59660	leucine-rich repeat protein kinase, putative; FUNCTIONS IN: protein serine/threonine kinase activity, kinase activity, ATP binding; INVOLVED IN: transmembrane receptor protein tyrosine kinase signaling pathway, protein amino acid phosphorylation; LOCATED IN: cellular_component unknown; EXPRESSED IN: 7 plant structures; EXPRESSED DURING: LP.04 four leaves visible; CONTAINS InterPro DOMAIN/s: Prote…	10	24052781	24052816	24058533	24058568	2e-08	46.8	http://toxic.berkeley.edu/CoGe/GEvo.pl?prog=blastn;spike_len=15;accn1=AT5G59660;dr1up=1;dr1down=2000;autogo=1;accn2=AT5G59660;dr2up=2000;dr2down=1;num_seqs=2
5	AT5G49770	leucine-rich repeat transmembrane protein kinase, putative; FUNCTIONS IN: protein binding, protein serine/threonine kinase activity, protein kinase activity, ATP binding; INVOLVED IN: transmembrane receptor protein tyrosine kinase signaling pathway, protein amino acid phosphorylation; LOCATED IN: endomembrane system; EXPRESSED IN: sperm cell, root; CONTAINS InterPro DOMAIN/s: Protein kinase, ATP …	3	20239379	20239482	20245223	20245321	1e-17	77.6	http://toxic.berkeley.edu/CoGe/GEvo.pl?prog=blastn;spike_len=15;accn1=AT5G49770;dr1up=1;dr1down=2000;autogo=1;accn2=AT5G49770;dr2up=2000;dr2down=1;num_seqs=2
3	AT3G49050	lipase class 3 family protein / calmodulin-binding heat-shock protein, putative; FUNCTIONS IN: triacylglycerol lipase activity, calmodulin binding; INVOLVED IN: lipid catabolic process, lipid metabolic process; LOCATED IN: endomembrane system; EXPRESSED IN: 22 plant structures; EXPRESSED DURING: 13 growth stages; CONTAINS InterPro DOMAIN/s: Lipase, class 3 (InterPro:IPR002921), Mono- and diacylgl…	3	18190376	18190428	18195835	18195887	4e-13	62.2	http://toxic.berkeley.edu/CoGe/GEvo.pl?prog=blastn;spike_len=15;accn1=AT3G49050;dr1up=1;dr1down=2000;autogo=1;accn2=AT3G49050;dr2up=2000;dr2down=1;num_seqs=2
5	AT5G24180	lipase class 3-related; LOCATED IN: cellular_component unknown; BEST Arabidopsis thaliana protein match is: lipase class 3-related (TAIR:AT5G24220.1); Has 120 Blast hits to 120 proteins in 9 species: Archae - 0; Bacteria - 0; Metazoa - 0; Fungi - 3; Plants - 117; Viruses - 0; Other Eukaryotes - 0 (source: NCBI BLink).	27	8195295	8195377	8198237	8198321	2e-08	46.8	http://toxic.berkeley.edu/CoGe/GEvo.pl?prog=blastn;spike_len=15;accn1=AT5G24180;dr1up=1;dr1down=2000;autogo=1;accn2=AT5G24180;dr2up=2000;dr2down=1;num_seqs=2
2	AT2G44300	lipid transfer protein-related; FUNCTIONS IN: lipid binding; INVOLVED IN: lipid transport; LOCATED IN: plasma membrane, anchored to membrane; EXPRESSED IN: 21 plant structures; EXPRESSED DURING: 13 growth stages; CONTAINS InterPro DOMAIN/s: Bifunctional inhibitor/plant lipid transfer protein/seed storage (InterPro:IPR016140), Plant lipid transfer protein/seed storage/trypsin-alpha amylase inhibit…	3	18313356	18313416	18315494	18315555	6e-12	58.4	http://toxic.berkeley.edu/CoGe/GEvo.pl?prog=blastn;spike_len=15;accn1=AT2G44300;dr1up=1;dr1down=2000;autogo=1;accn2=AT2G44300;dr2up=2000;dr2down=1;num_seqs=2
1	AT1G68790	LITTLE NUCLEI3 (LINC3); INVOLVED IN: biological_process unknown; LOCATED IN: nucleolus; EXPRESSED IN: 23 plant structures; EXPRESSED DURING: 13 growth stages; BEST Arabidopsis thaliana protein match is: LINC2 (LITTLE NUCLEI2) (TAIR:AT1G13220.2); Has 250284 Blast hits to 107694 proteins in 2507 species: Archae - 2115; Bacteria - 37052; Metazoa - 113182; Fungi - 17848; Plants - 9025; Viruses - 1093…	2	25837681	25837712	25844315	25844283	0.041	25.7	http://toxic.berkeley.edu/CoGe/GEvo.pl?prog=blastn;spike_len=15;accn1=AT1G68790;dr1up=1;dr1down=2000;autogo=1;accn2=AT1G68790;dr2up=2000;dr2down=1;num_seqs=2
3	AT3G55252	LOCATED IN: endomembrane system; CONTAINS InterPro DOMAIN/s: Plant self-incompatibility S1 (InterPro:IPR010264); BEST Arabidopsis thaliana protein match is: unknown protein (TAIR:AT3G55254.1); Has 81 Blast hits to 78 proteins in 7 species: Archae - 0; Bacteria - 0; Metazoa - 0; Fungi - 0; Plants - 81; Viruses - 0; Other Eukaryotes - 0 (source: NCBI BLink).	2	20491626	20491769	20493107	20493258	4e-24	98.7	http://toxic.berkeley.edu/CoGe/GEvo.pl?prog=blastn;spike_len=15;accn1=AT3G55252;dr1up=1;dr1down=2000;autogo=1;accn2=AT3G55252;dr2up=2000;dr2down=1;num_seqs=2
5	AT5G65060	MADS domain protein - flowering regulator that is closely related to FLC	6	26003378	26003714	26008333	26008660	8e-70	250	http://toxic.berkeley.edu/CoGe/GEvo.pl?prog=blastn;spike_len=15;accn1=AT5G65060;dr1up=1;dr1down=2000;autogo=1;accn2=AT5G65060;dr2up=2000;dr2down=1;num_seqs=2
4	AT4G28580	magnesium transporter CorA-like family protein (MRS2-6); FUNCTIONS IN: metal ion transmembrane transporter activity; INVOLVED IN: metal ion transport; LOCATED IN: membrane; EXPRESSED IN: sperm cell, leaf whorl, petal, sepal, flower; EXPRESSED DURING: 4 anthesis, petal differentiation and expansion stage; CONTAINS InterPro DOMAIN/s: Mg2+ transporter protein, CorA-like (InterPro:IPR002523); BEST Ar…	1	14123041	14123073	14125117	14125149	5e-05	35.3	http://toxic.berkeley.edu/CoGe/GEvo.pl?prog=blastn;spike_len=15;accn1=AT4G28580;dr1up=1;dr1down=2000;autogo=1;accn2=AT4G28580;dr2up=2000;dr2down=1;num_seqs=2
4	AT4G23670	major latex protein-related / MLP-related; FUNCTIONS IN: copper ion binding; INVOLVED IN: response to cadmium ion, response to salt stress, defense response to bacterium; LOCATED IN: vacuole; EXPRESSED IN: 24 plant structures; EXPRESSED DURING: 14 growth stages; CONTAINS InterPro DOMAIN/s: Bet v I allergen (InterPro:IPR000916); BEST Arabidopsis thaliana protein match is: major latex protein-relat…	4	12331926	12332046	12334767	12334890	1e-17	77.6	http://toxic.berkeley.edu/CoGe/GEvo.pl?prog=blastn;spike_len=15;accn1=AT4G23670;dr1up=1;dr1down=2000;autogo=1;accn2=AT4G23670;dr2up=2000;dr2down=1;num_seqs=2
3	AT3G26460	major latex protein-related / MLP-related; FUNCTIONS IN: molecular_function unknown; INVOLVED IN: response to biotic stimulus, defense response; LOCATED IN: cellular_component unknown; EXPRESSED IN: hypocotyl, root; CONTAINS InterPro DOMAIN/s: Bet v I allergen (InterPro:IPR000916); BEST Arabidopsis thaliana protein match is: major latex protein-related / MLP-related (TAIR:AT3G26450.1); Has 230 Bl…	10	9684766	9684854	9685996	9686084	5e-27	108	http://toxic.berkeley.edu/CoGe/GEvo.pl?prog=blastn;spike_len=15;accn1=AT3G26460;dr1up=1;dr1down=2000;autogo=1;accn2=AT3G26460;dr2up=2000;dr2down=1;num_seqs=2
1	AT1G15170	MATE efflux family protein; FUNCTIONS IN: drug transporter activity, antiporter activity, transporter activity; INVOLVED IN: multidrug transport; LOCATED IN: chloroplast, membrane; EXPRESSED IN: 17 plant structures; EXPRESSED DURING: 9 growth stages; CONTAINS InterPro DOMAIN/s: MATE family transporter related protein (InterPro:IPR015521), Multi antimicrobial extrusion protein MatE (InterPro:IPR00…	1	5220179	5220231	5224178	5224229	4e-06	39.1	http://toxic.berkeley.edu/CoGe/GEvo.pl?prog=blastn;spike_len=15;accn1=AT1G15170;dr1up=1;dr1down=2000;autogo=1;accn2=AT1G15170;dr2up=2000;dr2down=1;num_seqs=2
1	AT1G33090	MATE efflux family protein; FUNCTIONS IN: drug transporter activity, antiporter activity, transporter activity; INVOLVED IN: multidrug transport; LOCATED IN: membrane; CONTAINS InterPro DOMAIN/s: Multi antimicrobial extrusion protein MatE (InterPro:IPR002528); BEST Arabidopsis thaliana protein match is: MATE efflux family protein (TAIR:AT1G33110.1); Has 5585 Blast hits to 5544 proteins in 1058 sp…	11	11993182	11993306	11997446	11997570	3e-25	102	http://toxic.berkeley.edu/CoGe/GEvo.pl?prog=blastn;spike_len=15;accn1=AT1G33090;dr1up=1;dr1down=2000;autogo=1;accn2=AT1G33090;dr2up=2000;dr2down=1;num_seqs=2
2	AT2G34220	maternal effect embryo arrest 20 (MEE20); FUNCTIONS IN: molecular_function unknown; INVOLVED IN: embryonic development ending in seed dormancy, pollen development; LOCATED IN: nucleus; CONTAINS InterPro DOMAIN/s: Protein of unknown function DUF627 (InterPro:IPR006866), Protein of unknown function DUF629 (InterPro:IPR006865); BEST Arabidopsis thaliana protein match is: unknown protein (TAIR:AT2G34…	3	14458025	14458078	14461424	14461477	4e-17	75.7	http://toxic.berkeley.edu/CoGe/GEvo.pl?prog=blastn;spike_len=15;accn1=AT2G34220;dr1up=1;dr1down=2000;autogo=1;accn2=AT2G34220;dr2up=2000;dr2down=1;num_seqs=2
2	AT2G02240	maternal effect embryo arrest 66 (MEE66); FUNCTIONS IN: molecular_function unknown; INVOLVED IN: embryonic development ending in seed dormancy; LOCATED IN: cellular_component unknown; CONTAINS InterPro DOMAIN/s: Cyclin-like F-box (InterPro:IPR001810); BEST Arabidopsis thaliana protein match is: AtPP2-B2 (Phloem protein 2-B2); carbohydrate binding (TAIR:AT2G02250.1); Has 336 Blast hits to 322 prot…	8	591780	591858	594000	594075	3e-18	79.5	http://toxic.berkeley.edu/CoGe/GEvo.pl?prog=blastn;spike_len=15;accn1=AT2G02240;dr1up=1;dr1down=2000;autogo=1;accn2=AT2G02240;dr2up=2000;dr2down=1;num_seqs=2
5	AT5G23830	MD-2-related lipid recognition domain-containing protein / ML domain-containing protein; FUNCTIONS IN: molecular_function unknown; INVOLVED IN: biological_process unknown; LOCATED IN: endomembrane system; EXPRESSED IN: hypocotyl, root; CONTAINS InterPro DOMAIN/s: MD-2-related lipid-recognition (InterPro:IPR003172); BEST Arabidopsis thaliana protein match is: MD-2-related lipid recognition domain-…	11	8033348	8033509	8035273	8035433	3e-73	262	http://toxic.berkeley.edu/CoGe/GEvo.pl?prog=blastn;spike_len=15;accn1=AT5G23830;dr1up=1;dr1down=2000;autogo=1;accn2=AT5G23830;dr2up=2000;dr2down=1;num_seqs=2
5	AT5G23840	MD-2-related lipid recognition domain-containing protein / ML domain-containing protein; FUNCTIONS IN: molecular_function unknown; INVOLVED IN: biological_process unknown; LOCATED IN: endomembrane system; EXPRESSED IN: root; CONTAINS InterPro DOMAIN/s: MD-2-related lipid-recognition (InterPro:IPR003172); BEST Arabidopsis thaliana protein match is: MD-2-related lipid recognition domain-containing …	4	8034897	8034973	8036926	8037003	4e-17	75.7	http://toxic.berkeley.edu/CoGe/GEvo.pl?prog=blastn;spike_len=15;accn1=AT5G23840;dr1up=1;dr1down=2000;autogo=1;accn2=AT5G23840;dr2up=2000;dr2down=1;num_seqs=2
5	AT5G23820	MD-2-related lipid recognition domain-containing protein / ML domain-containing protein; FUNCTIONS IN: molecular_function unknown; INVOLVED IN: biological_process unknown; LOCATED IN: vacuole; EXPRESSED IN: 19 plant structures; EXPRESSED DURING: 13 growth stages; CONTAINS InterPro DOMAIN/s: MD-2-related lipid-recognition (InterPro:IPR003172); BEST Arabidopsis thaliana protein match is: MD-2-relat…	3	8031058	8031152	8033511	8033606	1e-24	100	http://toxic.berkeley.edu/CoGe/GEvo.pl?prog=blastn;spike_len=15;accn1=AT5G23820;dr1up=1;dr1down=2000;autogo=1;accn2=AT5G23820;dr2up=2000;dr2down=1;num_seqs=2
1	AT1G53570	MEK kinase (MAP3Ka)	1	19989791	19989911	19994991	19995099	2e-22	93	http://toxic.berkeley.edu/CoGe/GEvo.pl?prog=blastn;spike_len=15;accn1=AT1G53570;dr1up=1;dr1down=2000;autogo=1;accn2=AT1G53570;dr2up=2000;dr2down=1;num_seqs=2
1	AT1G61566	Member of a diversely expressed predicted peptide family showing sequence similarity to tobacco Rapid Alkalinization Factor (RALF), and is believed to play an essential role in the physiology of Arabidopsis. Consists of a single exon and is characterized by a conserved C-terminal motif and N-terminal signal peptide.	4	22719976	22720015	22721692	22721731	3e-14	66.1	http://toxic.berkeley.edu/CoGe/GEvo.pl?prog=blastn;spike_len=15;accn1=AT1G61566;dr1up=1;dr1down=2000;autogo=1;accn2=AT1G61566;dr2up=2000;dr2down=1;num_seqs=2
2	AT2G19020	Member of a diversely expressed predicted peptide family showing sequence similarity to tobacco Rapid Alkalinization Factor (RALF), and is believed to play an essential role in the physiology of Arabidopsis. Consists of a single exon and is characterized by a conserved C-terminal motif and N-terminal signal peptide.	8	8253192	8253241	8254760	8254807	1e-13	64.1	http://toxic.berkeley.edu/CoGe/GEvo.pl?prog=blastn;spike_len=15;accn1=AT2G19020;dr1up=1;dr1down=2000;autogo=1;accn2=AT2G19020;dr2up=2000;dr2down=1;num_seqs=2
2	AT2G19030	Member of a diversely expressed predicted peptide family showing sequence similarity to tobacco Rapid Alkalinization Factor (RALF), and is believed to play an essential role in the physiology of Arabidopsis. Consists of a single exon and is characterized by a conserved C-terminal motif and N-terminal signal peptide.	5	8253894	8254044	8255426	8255576	8e-70	250	http://toxic.berkeley.edu/CoGe/GEvo.pl?prog=blastn;spike_len=15;accn1=AT2G19030;dr1up=1;dr1down=2000;autogo=1;accn2=AT2G19030;dr2up=2000;dr2down=1;num_seqs=2
2	AT2G19045	Member of a diversely expressed predicted peptide family showing sequence similarity to tobacco Rapid Alkalinization Factor (RALF), and is believed to play an essential role in the physiology of Arabidopsis. Consists of a single exon and is characterized by a conserved C-terminal motif and N-terminal signal peptide.	8	8257276	8257402	8259031	8259145	4e-24	98.7	http://toxic.berkeley.edu/CoGe/GEvo.pl?prog=blastn;spike_len=15;accn1=AT2G19045;dr1up=1;dr1down=2000;autogo=1;accn2=AT2G19045;dr2up=2000;dr2down=1;num_seqs=2
1	AT1G57943	Member of a family of proteins related to PUP1, a purine transporter. May be involved in the transport of purine and purine derivatives such as cytokinins, across the plasma membrane.	1	21441178	21441253	21443006	21443085	1e-27	110	http://toxic.berkeley.edu/CoGe/GEvo.pl?prog=blastn;spike_len=15;accn1=AT1G57943;dr1up=1;dr1down=2000;autogo=1;accn2=AT1G57943;dr2up=2000;dr2down=1;num_seqs=2
1	AT1G57990	Member of a family of proteins related to PUP1, a purine transporter. May be involved in the transport of purine and purine derivatives such as cytokinins, across the plasma membrane.	3	21444538	21444614	21446724	21446797	3e-14	66.1	http://toxic.berkeley.edu/CoGe/GEvo.pl?prog=blastn;spike_len=15;accn1=AT1G57990;dr1up=1;dr1down=2000;autogo=1;accn2=AT1G57990;dr2up=2000;dr2down=1;num_seqs=2
4	AT4G18210	Member of a family of proteins related to PUP1, a purine transporter. May be involved in the transport of purine and purine derivatives such as cytokinins, across the plasma membrane.	5	10075316	10075544	10077922	10078145	1e-39	150	http://toxic.berkeley.edu/CoGe/GEvo.pl?prog=blastn;spike_len=15;accn1=AT4G18210;dr1up=1;dr1down=2000;autogo=1;accn2=AT4G18210;dr2up=2000;dr2down=1;num_seqs=2
1	AT1G67775	Member of a large family of putative ligands homologous to the Clavata3 gene. Consists of a single exon.	11	25414827	25414882	25415938	25415993	8e-15	68	http://toxic.berkeley.edu/CoGe/GEvo.pl?prog=blastn;spike_len=15;accn1=AT1G67775;dr1up=1;dr1down=2000;autogo=1;accn2=AT1G67775;dr2up=2000;dr2down=1;num_seqs=2
2	AT2G31083	Member of a large family of putative ligands homologous to the Clavata3 gene. Consists of a single exon.	6	13258926	13259058	13260832	13260954	2e-19	83.4	http://toxic.berkeley.edu/CoGe/GEvo.pl?prog=blastn;spike_len=15;accn1=AT2G31083;dr1up=1;dr1down=2000;autogo=1;accn2=AT2G31083;dr2up=2000;dr2down=1;num_seqs=2
2	AT2G31085	Member of a large family of putative ligands homologous to the Clavata3 gene. Consists of a single exon. Can replace CLV3 function in vivo.	10	13259847	13259945	13261788	13261877	1e-17	77.6	http://toxic.berkeley.edu/CoGe/GEvo.pl?prog=blastn;spike_len=15;accn1=AT2G31085;dr1up=1;dr1down=2000;autogo=1;accn2=AT2G31085;dr2up=2000;dr2down=1;num_seqs=2
5	AT5G39280	member of Alpha-Expansin Gene Family. Naming convention from the Expansin Working Group (Kende et al, 2004. Plant Mol Bio)	7	15747379	15747516	15748935	15749072	3e-29	116	http://toxic.berkeley.edu/CoGe/GEvo.pl?prog=blastn;spike_len=15;accn1=AT5G39280;dr1up=1;dr1down=2000;autogo=1;accn2=AT5G39280;dr2up=2000;dr2down=1;num_seqs=2
5	AT5G39300	member of Alpha-Expansin Gene Family. Naming convention from the Expansin Working Group (Kende et al, 2004. Plant Mol Bio)	3	15754202	15754248	15755681	15755728	3e-07	43	http://toxic.berkeley.edu/CoGe/GEvo.pl?prog=blastn;spike_len=15;accn1=AT5G39300;dr1up=1;dr1down=2000;autogo=1;accn2=AT5G39300;dr2up=2000;dr2down=1;num_seqs=2
3	AT3G47750	member of ATH subfamily	1	17616586	17616632	17622233	17622277	1e-05	37.2	http://toxic.berkeley.edu/CoGe/GEvo.pl?prog=blastn;spike_len=15;accn1=AT3G47750;dr1up=1;dr1down=2000;autogo=1;accn2=AT3G47750;dr2up=2000;dr2down=1;num_seqs=2
4	AT4G11840	member of C2-PLD subfamily	3	7121932	7121962	7126390	7126420	3e-07	43	http://toxic.berkeley.edu/CoGe/GEvo.pl?prog=blastn;spike_len=15;accn1=AT4G11840;dr1up=1;dr1down=2000;autogo=1;accn2=AT4G11840;dr2up=2000;dr2down=1;num_seqs=2
4	AT4G04710	member of Calcium Dependent Protein Kinase	14	2389165	2389204	2393530	2393569	3e-14	66.1	http://toxic.berkeley.edu/CoGe/GEvo.pl?prog=blastn;spike_len=15;accn1=AT4G04710;dr1up=1;dr1down=2000;autogo=1;accn2=AT4G04710;dr2up=2000;dr2down=1;num_seqs=2
4	AT4G04695	member of Calcium Dependent Protein Kinase. Involved in response to salicylic acid.	3	2381078	2381138	2385116	2385180	2e-11	56.4	http://toxic.berkeley.edu/CoGe/GEvo.pl?prog=blastn;spike_len=15;accn1=AT4G04695;dr1up=1;dr1down=2000;autogo=1;accn2=AT4G04695;dr2up=2000;dr2down=1;num_seqs=2
2	AT2G46440	Member of Cyclic nucleotide gated channel family. Positive regulator of resistance against avirulent fungal pathogen.	9	19068362	19068603	19071844	19072093	3e-40	152	http://toxic.berkeley.edu/CoGe/GEvo.pl?prog=blastn;spike_len=15;accn1=AT2G46440;dr1up=1;dr1down=2000;autogo=1;accn2=AT2G46440;dr2up=2000;dr2down=1;num_seqs=2
2	AT2G44890	member of CYP704A	3	18514699	18514732	18518229	18518263	1e-06	41.1	http://toxic.berkeley.edu/CoGe/GEvo.pl?prog=blastn;spike_len=15;accn1=AT2G44890;dr1up=1;dr1down=2000;autogo=1;accn2=AT2G44890;dr2up=2000;dr2down=1;num_seqs=2
1	AT1G50520	member of CYP705A	1	18722907	18723035	18725428	18725551	3e-21	89.1	http://toxic.berkeley.edu/CoGe/GEvo.pl?prog=blastn;spike_len=15;accn1=AT1G50520;dr1up=1;dr1down=2000;autogo=1;accn2=AT1G50520;dr2up=2000;dr2down=1;num_seqs=2
4	AT4G12310	member of CYP706A	7	7309812	7309864	7312656	7312706	2e-08	46.8	http://toxic.berkeley.edu/CoGe/GEvo.pl?prog=blastn;spike_len=15;accn1=AT4G12310;dr1up=1;dr1down=2000;autogo=1;accn2=AT4G12310;dr2up=2000;dr2down=1;num_seqs=2
4	AT4G27710	member of CYP709B	2	13827807	13827849	13830570	13830612	9e-11	54.5	http://toxic.berkeley.edu/CoGe/GEvo.pl?prog=blastn;spike_len=15;accn1=AT4G27710;dr1up=1;dr1down=2000;autogo=1;accn2=AT4G27710;dr2up=2000;dr2down=1;num_seqs=2
5	AT5G10610	member of CYP81K	1	3352784	3352864	3355027	3355107	4e-17	75.7	http://toxic.berkeley.edu/CoGe/GEvo.pl?prog=blastn;spike_len=15;accn1=AT5G10610;dr1up=1;dr1down=2000;autogo=1;accn2=AT5G10610;dr2up=2000;dr2down=1;num_seqs=2
4	AT4G31940	member of CYP82C	5	15451984	15452045	15455107	15455168	1e-16	73.7	http://toxic.berkeley.edu/CoGe/GEvo.pl?prog=blastn;spike_len=15;accn1=AT4G31940;dr1up=1;dr1down=2000;autogo=1;accn2=AT4G31940;dr2up=2000;dr2down=1;num_seqs=2
4	AT4G31950	member of CYP82C	2	15453973	15454015	15457097	15457139	9e-11	54.5	http://toxic.berkeley.edu/CoGe/GEvo.pl?prog=blastn;spike_len=15;accn1=AT4G31950;dr1up=1;dr1down=2000;autogo=1;accn2=AT4G31950;dr2up=2000;dr2down=1;num_seqs=2
4	AT4G39480	member of CYP96A	6	18362309	18362345	18364998	18365035	2e-08	46.8	http://toxic.berkeley.edu/CoGe/GEvo.pl?prog=blastn;spike_len=15;accn1=AT4G39480;dr1up=1;dr1down=2000;autogo=1;accn2=AT4G39480;dr2up=2000;dr2down=1;num_seqs=2
3	AT3G24520	member of Heat Stress Transcription Factor (Hsf) family	5	8940261	8940298	8944238	8944275	2e-11	56.4	http://toxic.berkeley.edu/CoGe/GEvo.pl?prog=blastn;spike_len=15;accn1=AT3G24520;dr1up=1;dr1down=2000;autogo=1;accn2=AT3G24520;dr2up=2000;dr2down=1;num_seqs=2
1	AT1G55720	member of Low affinity calcium antiporter CAX2 family	7	20831670	20831705	20834860	20834895	5e-05	35.3	http://toxic.berkeley.edu/CoGe/GEvo.pl?prog=blastn;spike_len=15;accn1=AT1G55720;dr1up=1;dr1down=2000;autogo=1;accn2=AT1G55720;dr2up=2000;dr2down=1;num_seqs=2
3	AT3G13100	member of MRP subfamily	3	4208477	4208508	4214482	4214513	7e-08	44.9	http://toxic.berkeley.edu/CoGe/GEvo.pl?prog=blastn;spike_len=15;accn1=AT3G13100;dr1up=1;dr1down=2000;autogo=1;accn2=AT3G13100;dr2up=2000;dr2down=1;num_seqs=2
5	AT5G07550	member of Oleosin-like protein family	2	2387298	2387341	2389288	2389331	4e-13	62.2	http://toxic.berkeley.edu/CoGe/GEvo.pl?prog=blastn;spike_len=15;accn1=AT5G07550;dr1up=1;dr1down=2000;autogo=1;accn2=AT5G07550;dr2up=2000;dr2down=1;num_seqs=2
2	AT2G29110	member of Putative ligand-gated ion channel subunit family	5	12513170	12513203	12518219	12518252	5e-09	48.8	http://toxic.berkeley.edu/CoGe/GEvo.pl?prog=blastn;spike_len=15;accn1=AT2G29110;dr1up=1;dr1down=2000;autogo=1;accn2=AT2G29110;dr2up=2000;dr2down=1;num_seqs=2
5	AT5G48400	member of Putative ligand-gated ion channel subunit family	7	19632954	19633014	19636876	19636936	3e-21	89.1	http://toxic.berkeley.edu/CoGe/GEvo.pl?prog=blastn;spike_len=15;accn1=AT5G48400;dr1up=1;dr1down=2000;autogo=1;accn2=AT5G48400;dr2up=2000;dr2down=1;num_seqs=2
5	AT5G48410	member of Putative ligand-gated ion channel subunit family	3	19636587	19636621	19640558	19640592	0.011	27.6	http://toxic.berkeley.edu/CoGe/GEvo.pl?prog=blastn;spike_len=15;accn1=AT5G48410;dr1up=1;dr1down=2000;autogo=1;accn2=AT5G48410;dr2up=2000;dr2down=1;num_seqs=2
4	AT4G17170	member of RAB gene family	1	9644294	9644342	9646349	9646397	3e-14	66.1	http://toxic.berkeley.edu/CoGe/GEvo.pl?prog=blastn;spike_len=15;accn1=AT4G17170;dr1up=1;dr1down=2000;autogo=1;accn2=AT4G17170;dr2up=2000;dr2down=1;num_seqs=2
1	AT1G30835	Member of Sadhu non-coding retrotransposon family	6	10966406	10966453	10969025	10969072	2e-15	69.9	http://toxic.berkeley.edu/CoGe/GEvo.pl?prog=blastn;spike_len=15;accn1=AT1G30835;dr1up=1;dr1down=2000;autogo=1;accn2=AT1G30835;dr2up=2000;dr2down=1;num_seqs=2
5	AT5G48600	member of SMC subfamily	6	19717679	19717727	19727277	19727325	2e-19	83.4	http://toxic.berkeley.edu/CoGe/GEvo.pl?prog=blastn;spike_len=15;accn1=AT5G48600;dr1up=1;dr1down=2000;autogo=1;accn2=AT5G48600;dr2up=2000;dr2down=1;num_seqs=2
1	AT1G66550	member of WRKY Transcription Factor; Group III	8	24830727	24830807	24834082	24834166	2e-08	46.8	http://toxic.berkeley.edu/CoGe/GEvo.pl?prog=blastn;spike_len=15;accn1=AT1G66550;dr1up=1;dr1down=2000;autogo=1;accn2=AT1G66550;dr2up=2000;dr2down=1;num_seqs=2
1	AT1G80590	member of WRKY Transcription Factor; Group III	3	30299608	30299642	30302602	30302636	4e-06	39.1	http://toxic.berkeley.edu/CoGe/GEvo.pl?prog=blastn;spike_len=15;accn1=AT1G80590;dr1up=1;dr1down=2000;autogo=1;accn2=AT1G80590;dr2up=2000;dr2down=1;num_seqs=2
5	AT5G26290	meprin and TRAF homology domain-containing protein / MATH domain-containing protein; FUNCTIONS IN: molecular_function unknown; INVOLVED IN: biological_process unknown; LOCATED IN: anchored to membrane; CONTAINS InterPro DOMAIN/s: TRAF-like (InterPro:IPR008974), MATH (InterPro:IPR002083); BEST Arabidopsis thaliana protein match is: meprin and TRAF homology domain-containing protein / MATH domain-c…	4	9225967	9226014	9229229	9229276	1e-06	41.1	http://toxic.berkeley.edu/CoGe/GEvo.pl?prog=blastn;spike_len=15;accn1=AT5G26290;dr1up=1;dr1down=2000;autogo=1;accn2=AT5G26290;dr2up=2000;dr2down=1;num_seqs=2
5	AT5G26300	meprin and TRAF homology domain-containing protein / MATH domain-containing protein; FUNCTIONS IN: molecular_function unknown; INVOLVED IN: biological_process unknown; LOCATED IN: anchored to membrane; CONTAINS InterPro DOMAIN/s: TRAF-like (InterPro:IPR008974), MATH (InterPro:IPR002083); BEST Arabidopsis thaliana protein match is: meprin and TRAF homology domain-containing protein / MATH domain-c…	3	9227986	9228031	9231140	9231185	1e-17	77.6	http://toxic.berkeley.edu/CoGe/GEvo.pl?prog=blastn;spike_len=15;accn1=AT5G26300;dr1up=1;dr1down=2000;autogo=1;accn2=AT5G26300;dr2up=2000;dr2down=1;num_seqs=2
2	AT2G05400	meprin and TRAF homology domain-containing protein / MATH domain-containing protein; FUNCTIONS IN: molecular_function unknown; INVOLVED IN: biological_process unknown; LOCATED IN: cellular_component unknown; BEST Arabidopsis thaliana protein match is: ubiquitin-specific protease-related / meprin and TRAF homology (MATH) domain-containing protein-related (TAIR:AT2G05410.1); Has 139 Blast hits to 1…	4	1974999	1975198	1977129	1977327	1e-53	196	http://toxic.berkeley.edu/CoGe/GEvo.pl?prog=blastn;spike_len=15;accn1=AT2G05400;dr1up=1;dr1down=2000;autogo=1;accn2=AT2G05400;dr2up=2000;dr2down=1;num_seqs=2
2	AT2G32880	meprin and TRAF homology domain-containing protein / MATH domain-containing protein; FUNCTIONS IN: molecular_function unknown; INVOLVED IN: biological_process unknown; LOCATED IN: cellular_component unknown; CONTAINS InterPro DOMAIN/s: TRAF-like (InterPro:IPR008974), MATH (InterPro:IPR002083), TRAF-type (InterPro:IPR013322); BEST Arabidopsis thaliana protein match is: meprin and TRAF homology dom…	7	13954547	13954763	13958519	13958729	2e-56	206	http://toxic.berkeley.edu/CoGe/GEvo.pl?prog=blastn;spike_len=15;accn1=AT2G32880;dr1up=1;dr1down=2000;autogo=1;accn2=AT2G32880;dr2up=2000;dr2down=1;num_seqs=2
1	AT1G31400	meprin and TRAF homology domain-containing protein / MATH domain-containing protein; FUNCTIONS IN: molecular_function unknown; INVOLVED IN: biological_process unknown; LOCATED IN: cellular_component unknown; CONTAINS InterPro DOMAIN/s: TRAF-like (InterPro:IPR008974), MATH (InterPro:IPR002083); BEST Arabidopsis thaliana protein match is: meprin and TRAF homology domain-containing protein / MATH do…	4	11244938	11245044	11246895	11247001	1e-35	137	http://toxic.berkeley.edu/CoGe/GEvo.pl?prog=blastn;spike_len=15;accn1=AT1G31400;dr1up=1;dr1down=2000;autogo=1;accn2=AT1G31400;dr2up=2000;dr2down=1;num_seqs=2
1	AT1G31390	meprin and TRAF homology domain-containing protein / MATH domain-containing protein; FUNCTIONS IN: molecular_function unknown; INVOLVED IN: biological_process unknown; LOCATED IN: cellular_component unknown; CONTAINS InterPro DOMAIN/s: TRAF-like (InterPro:IPR008974), MATH (InterPro:IPR002083); BEST Arabidopsis thaliana protein match is: meprin and TRAF homology domain-containing protein / MATH do…	1	11243051	11243115	11245133	11245197	1e-16	73.7	http://toxic.berkeley.edu/CoGe/GEvo.pl?prog=blastn;spike_len=15;accn1=AT1G31390;dr1up=1;dr1down=2000;autogo=1;accn2=AT1G31390;dr2up=2000;dr2down=1;num_seqs=2
3	AT3G58410	meprin and TRAF homology domain-containing protein / MATH domain-containing protein; FUNCTIONS IN: molecular_function unknown; INVOLVED IN: biological_process unknown; LOCATED IN: cellular_component unknown; CONTAINS InterPro DOMAIN/s: TRAF-like (InterPro:IPR008974), MATH (InterPro:IPR002083); BEST Arabidopsis thaliana protein match is: meprin and TRAF homology domain-containing protein / MATH do…	4	21615263	21615315	21617530	21617582	2e-11	56.4	http://toxic.berkeley.edu/CoGe/GEvo.pl?prog=blastn;spike_len=15;accn1=AT3G58410;dr1up=1;dr1down=2000;autogo=1;accn2=AT3G58410;dr2up=2000;dr2down=1;num_seqs=2
3	AT3G58340	meprin and TRAF homology domain-containing protein / MATH domain-containing protein; FUNCTIONS IN: molecular_function unknown; INVOLVED IN: biological_process unknown; LOCATED IN: cellular_component unknown; CONTAINS InterPro DOMAIN/s: TRAF-like (InterPro:IPR008974), MATH (InterPro:IPR002083); BEST Arabidopsis thaliana protein match is: meprin and TRAF homology domain-containing protein / MATH do…	3	21599478	21599511	21602366	21602399	3e-07	43	http://toxic.berkeley.edu/CoGe/GEvo.pl?prog=blastn;spike_len=15;accn1=AT3G58340;dr1up=1;dr1down=2000;autogo=1;accn2=AT3G58340;dr2up=2000;dr2down=1;num_seqs=2
2	AT2G32870	meprin and TRAF homology domain-containing protein / MATH domain-containing protein; FUNCTIONS IN: molecular_function unknown; INVOLVED IN: biological_process unknown; LOCATED IN: cellular_component unknown; EXPRESSED IN: cotyledon; CONTAINS InterPro DOMAIN/s: TRAF-like (InterPro:IPR008974), MATH (InterPro:IPR002083), TRAF-type (InterPro:IPR013322); BEST Arabidopsis thaliana protein match is: mep…	7	13951527	13951621	13955139	13955246	2e-15	69.9	http://toxic.berkeley.edu/CoGe/GEvo.pl?prog=blastn;spike_len=15;accn1=AT2G32870;dr1up=1;dr1down=2000;autogo=1;accn2=AT2G32870;dr2up=2000;dr2down=1;num_seqs=2
4	AT4G21840	methionine sulfoxide reductase domain-containing protein / SelR domain-containing protein; FUNCTIONS IN: peptide-methionine-(S)-S-oxide reductase activity; INVOLVED IN: biological_process unknown; LOCATED IN: cellular_component unknown; CONTAINS InterPro DOMAIN/s: Methionine sulphoxide reductase B (InterPro:IPR002579), Mss4-like (InterPro:IPR011057); BEST Arabidopsis thaliana protein match is: me…	6	11585810	11585880	11589275	11589344	2e-11	56.4	http://toxic.berkeley.edu/CoGe/GEvo.pl?prog=blastn;spike_len=15;accn1=AT4G21840;dr1up=1;dr1down=2000;autogo=1;accn2=AT4G21840;dr2up=2000;dr2down=1;num_seqs=2
3	AT3G13440	methyltransferase/ nucleic acid binding; FUNCTIONS IN: methyltransferase activity, nucleic acid binding; INVOLVED IN: methylation, acetate biosynthetic process from carbon monoxide, methanol oxidation; LOCATED IN: cellular_component unknown; EXPRESSED IN: 24 plant structures; EXPRESSED DURING: 15 growth stages; CONTAINS InterPro DOMAIN/s: N-6 adenine-specific DNA methylase, conserved site (InterP…	3	4378185	4378226	4380158	4380199	1e-13	64.1	http://toxic.berkeley.edu/CoGe/GEvo.pl?prog=blastn;spike_len=15;accn1=AT3G13440;dr1up=1;dr1down=2000;autogo=1;accn2=AT3G13440;dr2up=2000;dr2down=1;num_seqs=2
1	AT1G56030	MIF4G domain-containing protein / U-box domain-containing protein; FUNCTIONS IN: ubiquitin-protein ligase activity, protein binding, RNA binding; INVOLVED IN: translation, RNA metabolic process, protein ubiquitination; LOCATED IN: ubiquitin ligase complex; EXPRESSED IN: flower; EXPRESSED DURING: petal differentiation and expansion stage; CONTAINS InterPro DOMAIN/s: U box (InterPro:IPR003613), Zin…	6	20960486	20960625	20963336	20963478	7e-52	191	http://toxic.berkeley.edu/CoGe/GEvo.pl?prog=blastn;spike_len=15;accn1=AT1G56030;dr1up=1;dr1down=2000;autogo=1;accn2=AT1G56030;dr2up=2000;dr2down=1;num_seqs=2
2	AT2G39795	mitochondrial glycoprotein family protein / MAM33 family protein; LOCATED IN: mitochondrion, mitochondrial matrix; EXPRESSED IN: 22 plant structures; EXPRESSED DURING: 13 growth stages; CONTAINS InterPro DOMAIN/s: Mitochondrial glycoprotein (InterPro:IPR003428); BEST Arabidopsis thaliana protein match is: mitochondrial glycoprotein family protein / MAM33 family protein (TAIR:AT3G55605.1); Has 256…	1	16603639	16603669	16605195	16605225	0.0008	31.5	http://toxic.berkeley.edu/CoGe/GEvo.pl?prog=blastn;spike_len=15;accn1=AT2G39795;dr1up=1;dr1down=2000;autogo=1;accn2=AT2G39795;dr2up=2000;dr2down=1;num_seqs=2
1	AT1G61980	mitochondrial transcription termination factor-related / mTERF-related; FUNCTIONS IN: molecular_function unknown; INVOLVED IN: response to cold; LOCATED IN: mitochondrion, nucleus; CONTAINS InterPro DOMAIN/s: Mitochodrial transcription termination factor-related (InterPro:IPR003690); BEST Arabidopsis thaliana protein match is: mitochondrial transcription termination factor-related / mTERF-related…	1	22910386	22910630	22913854	22914082	2e-30	119	http://toxic.berkeley.edu/CoGe/GEvo.pl?prog=blastn;spike_len=15;accn1=AT1G61980;dr1up=1;dr1down=2000;autogo=1;accn2=AT1G61980;dr2up=2000;dr2down=1;num_seqs=2
5	AT5G16990	molecular function has not been defined, was shown involved in oxidative stress tolerance.	9	5581703	5581779	5584896	5584972	1e-09	50.7	http://toxic.berkeley.edu/CoGe/GEvo.pl?prog=blastn;spike_len=15;accn1=AT5G16990;dr1up=1;dr1down=2000;autogo=1;accn2=AT5G16990;dr2up=2000;dr2down=1;num_seqs=2
2	AT2G20400	myb family transcription factor; FUNCTIONS IN: transcription factor activity, DNA binding; INVOLVED IN: regulation of transcription; EXPRESSED IN: 23 plant structures; EXPRESSED DURING: 13 growth stages; CONTAINS InterPro DOMAIN/s: Homeodomain-like (InterPro:IPR009057), Myb, DNA-binding (InterPro:IPR014778), Myb-type HTH DNA-binding domain (InterPro:IPR017930), Myb-like DNA-binding region, SHAQKY…	1	8806467	8806512	8809537	8809582	1e-05	37.2	http://toxic.berkeley.edu/CoGe/GEvo.pl?prog=blastn;spike_len=15;accn1=AT2G20400;dr1up=1;dr1down=2000;autogo=1;accn2=AT2G20400;dr2up=2000;dr2down=1;num_seqs=2
1	AT1G54010	myrosinase-associated protein, putative; FUNCTIONS IN: hydrolase activity, acting on ester bonds, carboxylesterase activity; INVOLVED IN: lipid metabolic process; LOCATED IN: plasma membrane, vacuole, membrane; EXPRESSED IN: cultured cell, leaf; EXPRESSED DURING: seedling growth; CONTAINS InterPro DOMAIN/s: Lipase, GDSL (InterPro:IPR001087); BEST Arabidopsis thaliana protein match is: myrosinase-…	3	20161792	20162043	20165177	20165441	9e-33	127	http://toxic.berkeley.edu/CoGe/GEvo.pl?prog=blastn;spike_len=15;accn1=AT1G54010;dr1up=1;dr1down=2000;autogo=1;accn2=AT1G54010;dr2up=2000;dr2down=1;num_seqs=2
3	AT3G16440	myrosinase-binding protein-like protein (AtMLP-300B) mRNA,	1	5585769	5585825	5588283	5588339	1e-13	64.1	http://toxic.berkeley.edu/CoGe/GEvo.pl?prog=blastn;spike_len=15;accn1=AT3G16440;dr1up=1;dr1down=2000;autogo=1;accn2=AT3G16440;dr2up=2000;dr2down=1;num_seqs=2
5	AT5G16980	NADP-dependent oxidoreductase, putative; FUNCTIONS IN: oxidoreductase activity, binding, catalytic activity, zinc ion binding; INVOLVED IN: response to oxidative stress, response to cyclopentenone; EXPRESSED IN: 11 plant structures; EXPRESSED DURING: LP.06 six leaves visible, 4 anthesis, LP.04 four leaves visible, petal differentiation and expansion stage; CONTAINS InterPro DOMAIN/s: GroES-like (…	10	5579021	5579196	5581650	5581826	2e-59	216	http://toxic.berkeley.edu/CoGe/GEvo.pl?prog=blastn;spike_len=15;accn1=AT5G16980;dr1up=1;dr1down=2000;autogo=1;accn2=AT5G16980;dr2up=2000;dr2down=1;num_seqs=2
2	AT2G36540	NLI interacting factor (NIF) family protein; FUNCTIONS IN: molecular_function unknown; INVOLVED IN: biological_process unknown; LOCATED IN: cellular_component unknown; CONTAINS InterPro DOMAIN/s: NLI interacting factor (InterPro:IPR004274); BEST Arabidopsis thaliana protein match is: unknown protein (TAIR:AT2G36550.1); Has 129 Blast hits to 129 proteins in 37 species: Archae - 0; Bacteria - 10; M…	6	15332140	15332254	15334450	15334567	8e-37	141	http://toxic.berkeley.edu/CoGe/GEvo.pl?prog=blastn;spike_len=15;accn1=AT2G36540;dr1up=1;dr1down=2000;autogo=1;accn2=AT2G36540;dr2up=2000;dr2down=1;num_seqs=2
1	AT1G29770	NLI interacting factor (NIF) family protein; FUNCTIONS IN: phosphatase activity; INVOLVED IN: biological_process unknown; EXPRESSED IN: pollen tube; CONTAINS InterPro DOMAIN/s: Dullard-like phosphatase domain (InterPro:IPR011948), NLI interacting factor (InterPro:IPR004274); BEST Arabidopsis thaliana protein match is: NLI interacting factor (NIF) family protein (TAIR:AT1G29780.1); Has 1909 Blast …	2	10424419	10424454	10426495	10426530	1e-06	41.1	http://toxic.berkeley.edu/CoGe/GEvo.pl?prog=blastn;spike_len=15;accn1=AT1G29770;dr1up=1;dr1down=2000;autogo=1;accn2=AT1G29770;dr2up=2000;dr2down=1;num_seqs=2
3	AT3G28070	nodulin MtN21 family protein; FUNCTIONS IN: molecular_function unknown; INVOLVED IN: biological_process unknown; LOCATED IN: membrane; CONTAINS InterPro DOMAIN/s: Protein of unknown function DUF6, transmembrane (InterPro:IPR000620); BEST Arabidopsis thaliana protein match is: nodulin MtN21 family protein (TAIR:AT3G28100.1); Has 979 Blast hits to 971 proteins in 146 species: Archae - 4; Bacteria -…	6	10449054	10449107	10452640	10452692	1e-17	77.6	http://toxic.berkeley.edu/CoGe/GEvo.pl?prog=blastn;spike_len=15;accn1=AT3G28070;dr1up=1;dr1down=2000;autogo=1;accn2=AT3G28070;dr2up=2000;dr2down=1;num_seqs=2
3	AT3G28080	nodulin MtN21 family protein; FUNCTIONS IN: molecular_function unknown; INVOLVED IN: biological_process unknown; LOCATED IN: membrane; EXPRESSED IN: 21 plant structures; EXPRESSED DURING: 13 growth stages; CONTAINS InterPro DOMAIN/s: Protein of unknown function DUF6, transmembrane (InterPro:IPR000620); BEST Arabidopsis thaliana protein match is: nodulin MtN21 family protein (TAIR:AT3G28070.1); Ha…	6	10452657	10452694	10457252	10457289	4e-06	39.1	http://toxic.berkeley.edu/CoGe/GEvo.pl?prog=blastn;spike_len=15;accn1=AT3G28080;dr1up=1;dr1down=2000;autogo=1;accn2=AT3G28080;dr2up=2000;dr2down=1;num_seqs=2
1	AT1G11450	nodulin MtN21 family protein; LOCATED IN: endomembrane system, membrane; CONTAINS InterPro DOMAIN/s: Protein of unknown function DUF6, transmembrane (InterPro:IPR000620); BEST Arabidopsis thaliana protein match is: nodulin MtN21 family protein (TAIR:AT1G11460.1); Has 1077 Blast hits to 1068 proteins in 143 species: Archae - 11; Bacteria - 396; Metazoa - 4; Fungi - 4; Plants - 622; Viruses - 0; Ot…	18	3851981	3852046	3855813	3855878	7e-19	81.4	http://toxic.berkeley.edu/CoGe/GEvo.pl?prog=blastn;spike_len=15;accn1=AT1G11450;dr1up=1;dr1down=2000;autogo=1;accn2=AT1G11450;dr2up=2000;dr2down=1;num_seqs=2
1	AT1G11460	nodulin MtN21 family protein; LOCATED IN: membrane; CONTAINS InterPro DOMAIN/s: Protein of unknown function DUF6, transmembrane (InterPro:IPR000620); BEST Arabidopsis thaliana protein match is: nodulin MtN21 family protein (TAIR:AT1G01070.1); Has 1259 Blast hits to 1247 proteins in 176 species: Archae - 13; Bacteria - 459; Metazoa - 4; Fungi - 0; Plants - 632; Viruses - 0; Other Eukaryotes - 151 …	1	3855591	3855638	3859319	3859366	2e-15	69.9	http://toxic.berkeley.edu/CoGe/GEvo.pl?prog=blastn;spike_len=15;accn1=AT1G11460;dr1up=1;dr1down=2000;autogo=1;accn2=AT1G11460;dr2up=2000;dr2down=1;num_seqs=2
3	AT3G16690	nodulin MtN3 family protein; INVOLVED IN: biological_process unknown; LOCATED IN: endomembrane system, integral to membrane, membrane; EXPRESSED IN: 18 plant structures; EXPRESSED DURING: 11 growth stages; CONTAINS InterPro DOMAIN/s: MtN3 and saliva related transmembrane protein, conserved region (InterPro:IPR018169), RAG1-activating protein 1 homologue (InterPro:IPR018179), MtN3 and saliva relat…	2	5684328	5684363	5687640	5687676	7e-08	44.9	http://toxic.berkeley.edu/CoGe/GEvo.pl?prog=blastn;spike_len=15;accn1=AT3G16690;dr1up=1;dr1down=2000;autogo=1;accn2=AT3G16690;dr2up=2000;dr2down=1;num_seqs=2
3	AT3G43660	nodulin, putative; FUNCTIONS IN: molecular_function unknown; INVOLVED IN: biological_process unknown; LOCATED IN: cellular_component unknown; EXPRESSED IN: sperm cell; CONTAINS InterPro DOMAIN/s: Protein of unknown function DUF125, transmembrane (InterPro:IPR008217); BEST Arabidopsis thaliana protein match is: nodulin, putative (TAIR:AT3G43630.1); Has 1038 Blast hits to 1034 proteins in 345 speci…	8	15574793	15574858	15577478	15577414	3e-07	43	http://toxic.berkeley.edu/CoGe/GEvo.pl?prog=blastn;spike_len=15;accn1=AT3G43660;dr1up=1;dr1down=2000;autogo=1;accn2=AT3G43660;dr2up=2000;dr2down=1;num_seqs=2
3	AT3G20590	non-race specific disease resistance protein, putative; FUNCTIONS IN: molecular_function unknown; INVOLVED IN: biological_process unknown; LOCATED IN: cellular_component unknown; CONTAINS InterPro DOMAIN/s: Harpin-induced 1 (InterPro:IPR010847); BEST Arabidopsis thaliana protein match is: NDR1 (non race-specific disease resistance 1); signal transducer (TAIR:AT3G20600.1); Has 356 Blast hits to 35…	5	7191411	7191652	7192899	7193137	3e-43	162	http://toxic.berkeley.edu/CoGe/GEvo.pl?prog=blastn;spike_len=15;accn1=AT3G20590;dr1up=1;dr1down=2000;autogo=1;accn2=AT3G20590;dr2up=2000;dr2down=1;num_seqs=2
1	AT1G69250	nuclear transport factor 2 (NTF2) family protein / RNA recognition motif (RRM)-containing protein; FUNCTIONS IN: RNA binding, nucleotide binding, nucleic acid binding; INVOLVED IN: transport, nucleocytoplasmic transport; LOCATED IN: intracellular; EXPRESSED IN: 23 plant structures; EXPRESSED DURING: 13 growth stages; CONTAINS InterPro DOMAIN/s: Nuclear transport factor 2 (InterPro:IPR002075), RNA…	7	26035787	26035900	26038965	26039075	2e-26	106	http://toxic.berkeley.edu/CoGe/GEvo.pl?prog=blastn;spike_len=15;accn1=AT1G69250;dr1up=1;dr1down=2000;autogo=1;accn2=AT1G69250;dr2up=2000;dr2down=1;num_seqs=2
3	AT3G43470	nucleic acid binding / zinc ion binding; FUNCTIONS IN: zinc ion binding, nucleic acid binding; INVOLVED IN: biological_process unknown; LOCATED IN: cellular_component unknown; CONTAINS InterPro DOMAIN/s: Zinc finger, CCHC-type (InterPro:IPR001878); BEST Arabidopsis thaliana protein match is: zinc knuckle (CCHC-type) family protein (TAIR:AT2G15180.1); Has 11 Blast hits to 9 proteins in 1 species: …	2	15402208	15402555	15404618	15404965	2e-166	571	http://toxic.berkeley.edu/CoGe/GEvo.pl?prog=blastn;spike_len=15;accn1=AT3G43470;dr1up=1;dr1down=2000;autogo=1;accn2=AT3G43470;dr2up=2000;dr2down=1;num_seqs=2
4	AT4G06479	nucleic acid binding / zinc ion binding; FUNCTIONS IN: zinc ion binding, nucleic acid binding; LOCATED IN: cellular_component unknown; CONTAINS InterPro DOMAIN/s: Zinc finger, CCHC-type (InterPro:IPR001878); BEST Arabidopsis thaliana protein match is: nucleic acid binding / zinc ion binding (TAIR:AT4G06526.1); Has 17 Blast hits to 17 proteins in 7 species: Archae - 0; Bacteria - 2; Metazoa - 1; F…	2	3066003	3066311	3069949	3070262	9e-121	419	http://toxic.berkeley.edu/CoGe/GEvo.pl?prog=blastn;spike_len=15;accn1=AT4G06479;dr1up=1;dr1down=2000;autogo=1;accn2=AT4G06479;dr2up=2000;dr2down=1;num_seqs=2
3	AT3G12420	nucleic acid binding; FUNCTIONS IN: nucleic acid binding; EXPRESSED IN: sperm cell; CONTAINS InterPro DOMAIN/s: Polynucleotidyl transferase, Ribonuclease H fold (InterPro:IPR012337); BEST Arabidopsis thaliana protein match is: 3'-5' exonuclease/ nucleic acid binding (TAIR:AT3G12410.1).	4	3947123	3947176	3949043	3949098	1e-06	41.1	http://toxic.berkeley.edu/CoGe/GEvo.pl?prog=blastn;spike_len=15;accn1=AT3G12420;dr1up=1;dr1down=2000;autogo=1;accn2=AT3G12420;dr2up=2000;dr2down=1;num_seqs=2
5	AT5G48350	nucleic acid binding; FUNCTIONS IN: nucleic acid binding; INVOLVED IN: biological_process unknown; EXPRESSED IN: shoot apex, sperm cell, seed; EXPRESSED DURING: E expanded cotyledon stage; CONTAINS InterPro DOMAIN/s: Polynucleotidyl transferase, Ribonuclease H fold (InterPro:IPR012337); BEST Arabidopsis thaliana protein match is: nucleic acid binding (TAIR:AT3G62320.1); Has 93 Blast hits to 93 pr…	7	19609990	19610048	19611900	19611959	5e-16	71.8	http://toxic.berkeley.edu/CoGe/GEvo.pl?prog=blastn;spike_len=15;accn1=AT5G48350;dr1up=1;dr1down=2000;autogo=1;accn2=AT5G48350;dr2up=2000;dr2down=1;num_seqs=2
2	AT2G46460	nucleic acid binding; FUNCTIONS IN: nucleic acid binding; INVOLVED IN: biological_process unknown; LOCATED IN: cellular_component unknown; CONTAINS InterPro DOMAIN/s: Polynucleotidyl transferase, Ribonuclease H fold (InterPro:IPR012337); BEST Arabidopsis thaliana protein match is: nucleic acid binding (TAIR:AT1G47497.1); Has 144 Blast hits to 144 proteins in 12 species: Archae - 0; Bacteria - 6; …	4	19078236	19078270	19079310	19079344	2e-11	56.4	http://toxic.berkeley.edu/CoGe/GEvo.pl?prog=blastn;spike_len=15;accn1=AT2G46460;dr1up=1;dr1down=2000;autogo=1;accn2=AT2G46460;dr2up=2000;dr2down=1;num_seqs=2
1	AT1G14240	nucleoside phosphatase family protein / GDA1/CD39 family protein; FUNCTIONS IN: hydrolase activity; INVOLVED IN: biological_process unknown; LOCATED IN: cellular_component unknown; EXPRESSED IN: 19 plant structures; EXPRESSED DURING: 11 growth stages; CONTAINS InterPro DOMAIN/s: Nucleoside phosphatase GDA1/CD39 (InterPro:IPR000407); BEST Arabidopsis thaliana protein match is: nucleoside phosphata…	4	4864922	4864957	4868455	4868490	1e-13	64.1	http://toxic.berkeley.edu/CoGe/GEvo.pl?prog=blastn;spike_len=15;accn1=AT1G14240;dr1up=1;dr1down=2000;autogo=1;accn2=AT1G14240;dr2up=2000;dr2down=1;num_seqs=2
1	AT1G14250	nucleoside phosphatase family protein / GDA1/CD39 family protein; FUNCTIONS IN: hydrolase activity; INVOLVED IN: biological_process unknown; LOCATED IN: vacuole; EXPRESSED IN: male gametophyte, cultured cell, pollen tube; EXPRESSED DURING: L mature pollen stage, M germinated pollen stage; CONTAINS InterPro DOMAIN/s: Nucleoside phosphatase GDA1/CD39 (InterPro:IPR000407); BEST Arabidopsis thaliana …	4	4867800	4867837	4871227	4871264	7e-08	44.9	http://toxic.berkeley.edu/CoGe/GEvo.pl?prog=blastn;spike_len=15;accn1=AT1G14250;dr1up=1;dr1down=2000;autogo=1;accn2=AT1G14250;dr2up=2000;dr2down=1;num_seqs=2
5	AT5G03495	nucleotide binding; FUNCTIONS IN: nucleotide binding; INVOLVED IN: biological_process unknown; LOCATED IN: cellular_component unknown; CONTAINS InterPro DOMAIN/s: Nucleotide-binding, alpha-beta plait (InterPro:IPR012677); BEST Arabidopsis thaliana protein match is: nucleic acid binding / nucleotide binding (TAIR:AT5G03480.1); Has 94 Blast hits to 60 proteins in 11 species: Archae - 0; Bacteria - …	9	873421	873463	875933	875975	9e-11	54.5	http://toxic.berkeley.edu/CoGe/GEvo.pl?prog=blastn;spike_len=15;accn1=AT5G03495;dr1up=1;dr1down=2000;autogo=1;accn2=AT5G03495;dr2up=2000;dr2down=1;num_seqs=2
5	AT5G37170	O-methyltransferase family 2 protein; FUNCTIONS IN: O-methyltransferase activity; INVOLVED IN: lignin biosynthetic process; LOCATED IN: cytosol; EXPRESSED IN: 6 plant structures; EXPRESSED DURING: 4 anthesis, C globular stage; CONTAINS InterPro DOMAIN/s: Winged helix repressor DNA-binding (InterPro:IPR011991), Plant methyltransferase dimerisation (InterPro:IPR012967), O-methyltransferase, family …	4	14729005	14729070	14732412	14732477	2e-15	69.9	http://toxic.berkeley.edu/CoGe/GEvo.pl?prog=blastn;spike_len=15;accn1=AT5G37170;dr1up=1;dr1down=2000;autogo=1;accn2=AT5G37170;dr2up=2000;dr2down=1;num_seqs=2
1	AT1G21110	O-methyltransferase, putative; FUNCTIONS IN: methyltransferase activity, O-methyltransferase activity, protein dimerization activity; LOCATED IN: cytosol; CONTAINS InterPro DOMAIN/s: Winged helix repressor DNA-binding (InterPro:IPR011991), Plant methyltransferase dimerisation (InterPro:IPR012967), O-methyltransferase, family 2 (InterPro:IPR001077), O-methyltransferase, COMT, eukaryota (InterPro:I…	5	7388626	7388660	7391741	7391775	7e-08	44.9	http://toxic.berkeley.edu/CoGe/GEvo.pl?prog=blastn;spike_len=15;accn1=AT1G21110;dr1up=1;dr1down=2000;autogo=1;accn2=AT1G21110;dr2up=2000;dr2down=1;num_seqs=2
1	AT1G21120	O-methyltransferase, putative; FUNCTIONS IN: methyltransferase activity, O-methyltransferase activity, protein dimerization activity; LOCATED IN: cytosol; EXPRESSED IN: 9 plant structures; EXPRESSED DURING: LP.04 four leaves visible, LP.10 ten leaves visible, LP.08 eight leaves visible; CONTAINS InterPro DOMAIN/s: Winged helix repressor DNA-binding (InterPro:IPR011991), Plant methyltransferase di…	5	7393947	7394077	7398029	7398164	4e-28	112	http://toxic.berkeley.edu/CoGe/GEvo.pl?prog=blastn;spike_len=15;accn1=AT1G21120;dr1up=1;dr1down=2000;autogo=1;accn2=AT1G21120;dr2up=2000;dr2down=1;num_seqs=2
1	AT1G24735	O-methyltransferase; FUNCTIONS IN: O-methyltransferase activity; LOCATED IN: cytosol; EXPRESSED IN: stem, leaf apex, flower, root; EXPRESSED DURING: petal differentiation and expansion stage; CONTAINS InterPro DOMAIN/s: O-methyltransferase, family 3 (InterPro:IPR002935); BEST Arabidopsis thaliana protein match is: CCoAMT; caffeoyl-CoA O-methyltransferase (TAIR:AT1G67980.1); Has 3167 Blast hits to…	2	8757350	8757407	8759436	8759492	1e-16	73.7	http://toxic.berkeley.edu/CoGe/GEvo.pl?prog=blastn;spike_len=15;accn1=AT1G24735;dr1up=1;dr1down=2000;autogo=1;accn2=AT1G24735;dr2up=2000;dr2down=1;num_seqs=2
3	AT3G21850	one of Arabidopsis SKP1 homologues	16	7695928	7696223	7697590	7697898	1e-86	306	http://toxic.berkeley.edu/CoGe/GEvo.pl?prog=blastn;spike_len=15;accn1=AT3G21850;dr1up=1;dr1down=2000;autogo=1;accn2=AT3G21850;dr2up=2000;dr2down=1;num_seqs=2
2	AT2G31030	OSBP(OXYSTEROL BINDING PROTEIN)-RELATED PROTEIN 1B (ORP1B); FUNCTIONS IN: oxysterol binding; INVOLVED IN: steroid metabolic process; LOCATED IN: cellular_component unknown; CONTAINS InterPro DOMAIN/s: Oxysterol-binding protein (InterPro:IPR000648); BEST Arabidopsis thaliana protein match is: ORP1A (OSBP(OXYSTEROL BINDING PROTEIN)-RELATED PROTEIN 1A); oxysterol binding (TAIR:AT2G31020.1); Has 1756…	2	13212817	13213078	13215478	13215740	8e-70	250	http://toxic.berkeley.edu/CoGe/GEvo.pl?prog=blastn;spike_len=15;accn1=AT2G31030;dr1up=1;dr1down=2000;autogo=1;accn2=AT2G31030;dr2up=2000;dr2down=1;num_seqs=2
1	AT1G28030	oxidoreductase, 2OG-Fe(II) oxygenase family protein; FUNCTIONS IN: 2-oxoglutarate-dependent dioxygenase activity; INVOLVED IN: biological_process unknown; LOCATED IN: cellular_component unknown; EXPRESSED IN: 10 plant structures; EXPRESSED DURING: 6 growth stages; CONTAINS InterPro DOMAIN/s: 2OG-Fe(II) oxygenase (InterPro:IPR005123); BEST Arabidopsis thaliana protein match is: 2-oxoglutarate-depe…	1	9770937	9770971	9773490	9773524	1e-09	50.7	http://toxic.berkeley.edu/CoGe/GEvo.pl?prog=blastn;spike_len=15;accn1=AT1G28030;dr1up=1;dr1down=2000;autogo=1;accn2=AT1G28030;dr2up=2000;dr2down=1;num_seqs=2
3	AT3G28480	oxidoreductase, 2OG-Fe(II) oxygenase family protein; FUNCTIONS IN: oxidoreductase activity, acting on paired donors, with incorporation or reduction of molecular oxygen, 2-oxoglutarate as one donor, and incorporation of one atom each of oxygen into both donors, oxidoreductase activity, iron ion binding; INVOLVED IN: protein metabolic process, peptidyl-proline hydroxylation to 4-hydroxy-L-proline;…	1	10677135	10677168	10680276	10680309	2e-12	60.3	http://toxic.berkeley.edu/CoGe/GEvo.pl?prog=blastn;spike_len=15;accn1=AT3G28480;dr1up=1;dr1down=2000;autogo=1;accn2=AT3G28480;dr2up=2000;dr2down=1;num_seqs=2
1	AT1G02520	P-GLYCOPROTEIN 11 (PGP11); FUNCTIONS IN: ATPase activity, coupled to transmembrane movement of substances; INVOLVED IN: transport; LOCATED IN: plasma membrane; EXPRESSED IN: callus; CONTAINS InterPro DOMAIN/s: ATPase, AAA+ type, core (InterPro:IPR003593), ABC transporter-like (InterPro:IPR003439), ABC transporter, transmembrane region, type 1 (InterPro:IPR011527), ABC transporter integral membran…	8	524053	524098	529762	529807	2e-12	60.3	http://toxic.berkeley.edu/CoGe/GEvo.pl?prog=blastn;spike_len=15;accn1=AT1G02520;dr1up=1;dr1down=2000;autogo=1;accn2=AT1G02520;dr2up=2000;dr2down=1;num_seqs=2
3	AT3G28390	P-GLYCOPROTEIN 18 (PGP18); FUNCTIONS IN: ATPase activity, coupled to transmembrane movement of substances; INVOLVED IN: transport; LOCATED IN: integral to membrane; CONTAINS InterPro DOMAIN/s: ATPase, AAA+ type, core (InterPro:IPR003593), ABC transporter-like (InterPro:IPR003439), ABC transporter, transmembrane region, type 1 (InterPro:IPR011527), ABC transporter integral membrane type 1 (InterPr…	2	10629528	10629565	10635418	10635455	7e-08	44.9	http://toxic.berkeley.edu/CoGe/GEvo.pl?prog=blastn;spike_len=15;accn1=AT3G28390;dr1up=1;dr1down=2000;autogo=1;accn2=AT3G28390;dr2up=2000;dr2down=1;num_seqs=2
5	AT5G15030	paired amphipathic helix repeat-containing protein; FUNCTIONS IN: molecular_function unknown; INVOLVED IN: regulation of transcription, DNA-dependent; LOCATED IN: cytosol, nucleus; EXPRESSED IN: cultured cell; CONTAINS InterPro DOMAIN/s: Paired amphipathic helix (InterPro:IPR003822); BEST Arabidopsis thaliana protein match is: SNL1 (SIN3-LIKE 1) (TAIR:AT3G01320.1); Has 461 Blast hits to 377 prote…	10	4866316	4866381	4869504	4869570	3e-18	79.5	http://toxic.berkeley.edu/CoGe/GEvo.pl?prog=blastn;spike_len=15;accn1=AT5G15030;dr1up=1;dr1down=2000;autogo=1;accn2=AT5G15030;dr2up=2000;dr2down=1;num_seqs=2
1	AT1G27270	paired amphipathic helix repeat-containing protein; FUNCTIONS IN: molecular_function unknown; INVOLVED IN: regulation of transcription, DNA-dependent; LOCATED IN: nucleus; CONTAINS InterPro DOMAIN/s: Paired amphipathic helix (InterPro:IPR003822); BEST Arabidopsis thaliana protein match is: paired amphipathic helix repeat-containing protein (TAIR:AT1G23810.1); Has 425 Blast hits to 345 proteins in…	6	9471528	9471558	9473532	9473562	5e-09	48.8	http://toxic.berkeley.edu/CoGe/GEvo.pl?prog=blastn;spike_len=15;accn1=AT1G27270;dr1up=1;dr1down=2000;autogo=1;accn2=AT1G27270;dr2up=2000;dr2down=1;num_seqs=2
1	AT1G27260	paired amphipathic helix repeat-containing protein; FUNCTIONS IN: molecular_function unknown; INVOLVED IN: regulation of transcription, DNA-dependent; LOCATED IN: nucleus; CONTAINS InterPro DOMAIN/s: Paired amphipathic helix (InterPro:IPR003822); BEST Arabidopsis thaliana protein match is: paired amphipathic helix repeat-containing protein (TAIR:AT1G23810.1); Has 725 Blast hits to 375 proteins in…	3	9469622	9469794	9471747	9471920	1e-50	187	http://toxic.berkeley.edu/CoGe/GEvo.pl?prog=blastn;spike_len=15;accn1=AT1G27260;dr1up=1;dr1down=2000;autogo=1;accn2=AT1G27260;dr2up=2000;dr2down=1;num_seqs=2
1	AT1G24230	paired amphipathic helix repeat-containing protein; FUNCTIONS IN: molecular_function unknown; INVOLVED IN: regulation of transcription, DNA-dependent; LOCATED IN: nucleus; CONTAINS InterPro DOMAIN/s: Paired amphipathic helix (InterPro:IPR003822); BEST Arabidopsis thaliana protein match is: paired amphipathic helix repeat-containing protein (TAIR:AT1G23810.1); Has 810 Blast hits to 442 proteins in…	4	8583640	8583674	8585830	8585864	1e-09	50.7	http://toxic.berkeley.edu/CoGe/GEvo.pl?prog=blastn;spike_len=15;accn1=AT1G24230;dr1up=1;dr1down=2000;autogo=1;accn2=AT1G24230;dr2up=2000;dr2down=1;num_seqs=2
1	AT1G27280	paired amphipathic helix repeat-containing protein; FUNCTIONS IN: molecular_function unknown; INVOLVED IN: regulation of transcription, DNA-dependent; LOCATED IN: nucleus; CONTAINS InterPro DOMAIN/s: Paired amphipathic helix (InterPro:IPR003822); BEST Arabidopsis thaliana protein match is: paired amphipathic helix repeat-containing protein (TAIR:AT1G24230.1); Has 453 Blast hits to 367 proteins in…	2	9473430	9473460	9475479	9475509	1e-05	37.2	http://toxic.berkeley.edu/CoGe/GEvo.pl?prog=blastn;spike_len=15;accn1=AT1G27280;dr1up=1;dr1down=2000;autogo=1;accn2=AT1G27280;dr2up=2000;dr2down=1;num_seqs=2
5	AT5G15040	paired amphipathic helix repeat-containing protein; FUNCTIONS IN: molecular_function unknown; INVOLVED IN: regulation of transcription, DNA-dependent; LOCATED IN: nucleus; CONTAINS InterPro DOMAIN/s: Paired amphipathic helix (InterPro:IPR003822); BEST Arabidopsis thaliana protein match is: SNL2 (SIN3-LIKE 2) (TAIR:AT5G15020.1); Has 372 Blast hits to 362 proteins in 104 species: Archae - 0; Bacter…	6	4868945	4869026	4870594	4870676	2e-22	93	http://toxic.berkeley.edu/CoGe/GEvo.pl?prog=blastn;spike_len=15;accn1=AT5G15040;dr1up=1;dr1down=2000;autogo=1;accn2=AT5G15040;dr2up=2000;dr2down=1;num_seqs=2
5	AT5G47340	palmitoyl protein thioesterase family protein; FUNCTIONS IN: palmitoyl-(protein) hydrolase activity; INVOLVED IN: protein modification process; LOCATED IN: endomembrane system; EXPRESSED IN: 12 plant structures; EXPRESSED DURING: 4 anthesis, 4 leaf senescence stage, petal differentiation and expansion stage, D bilateral stage; CONTAINS InterPro DOMAIN/s: Palmitoyl protein thioesterase (InterPro:I…	4	19226426	19226598	19229658	19229831	1e-64	233	http://toxic.berkeley.edu/CoGe/GEvo.pl?prog=blastn;spike_len=15;accn1=AT5G47340;dr1up=1;dr1down=2000;autogo=1;accn2=AT5G47340;dr2up=2000;dr2down=1;num_seqs=2
4	AT4G17480	palmitoyl protein thioesterase family protein; FUNCTIONS IN: palmitoyl-(protein) hydrolase activity; INVOLVED IN: protein modification process; LOCATED IN: endomembrane system; EXPRESSED IN: 8 plant structures; EXPRESSED DURING: 4 anthesis, C globular stage, petal differentiation and expansion stage, D bilateral stage; CONTAINS InterPro DOMAIN/s: Palmitoyl protein thioesterase (InterPro:IPR002472…	1	9744565	9744596	9746979	9747010	7e-08	44.9	http://toxic.berkeley.edu/CoGe/GEvo.pl?prog=blastn;spike_len=15;accn1=AT4G17480;dr1up=1;dr1down=2000;autogo=1;accn2=AT4G17480;dr2up=2000;dr2down=1;num_seqs=2
5	AT5G47330	palmitoyl protein thioesterase family protein; FUNCTIONS IN: palmitoyl-(protein) hydrolase activity; INVOLVED IN: response to salt stress; LOCATED IN: endomembrane system; EXPRESSED IN: 12 plant structures; EXPRESSED DURING: LP.06 six leaves visible, 4 anthesis, LP.04 four leaves visible, petal differentiation and expansion stage; CONTAINS InterPro DOMAIN/s: Palmitoyl protein thioesterase (InterP…	6	19224225	19224327	19226577	19226677	9e-22	91.1	http://toxic.berkeley.edu/CoGe/GEvo.pl?prog=blastn;spike_len=15;accn1=AT5G47330;dr1up=1;dr1down=2000;autogo=1;accn2=AT5G47330;dr2up=2000;dr2down=1;num_seqs=2
2	AT2G17340	pantothenate kinase-related; FUNCTIONS IN: molecular_function unknown; LOCATED IN: cellular_component unknown; EXPRESSED IN: 22 plant structures; EXPRESSED DURING: 13 growth stages; CONTAINS InterPro DOMAIN/s: Domain of unknown function DUF89 (InterPro:IPR002791), Uncharacterised conserved protein UCP030210 (InterPro:IPR016949); BEST Arabidopsis thaliana protein match is: pantothenate kinase fami…	2	7548237	7548388	7552401	7552557	4e-13	62.2	http://toxic.berkeley.edu/CoGe/GEvo.pl?prog=blastn;spike_len=15;accn1=AT2G17340;dr1up=1;dr1down=2000;autogo=1;accn2=AT2G17340;dr2up=2000;dr2down=1;num_seqs=2
4	AT4G15215	PDR13; FUNCTIONS IN: nucleoside-triphosphatase activity, ATPase activity, nucleotide binding, ATP binding; INVOLVED IN: multidrug transport; LOCATED IN: membrane; EXPRESSED IN: root; CONTAINS InterPro DOMAIN/s: ATPase, AAA+ type, core (InterPro:IPR003593), ABC transporter-like (InterPro:IPR003439), Plant PDR ABC transporter associated (InterPro:IPR013581), ABC-2 type transporter (InterPro:IPR0135…	9	8671670	8671725	8679940	8679995	1e-16	73.7	http://toxic.berkeley.edu/CoGe/GEvo.pl?prog=blastn;spike_len=15;accn1=AT4G15215;dr1up=1;dr1down=2000;autogo=1;accn2=AT4G15215;dr2up=2000;dr2down=1;num_seqs=2
4	AT4G22090	pectate lyase family protein; FUNCTIONS IN: lyase activity, pectate lyase activity; INVOLVED IN: biological_process unknown; LOCATED IN: endomembrane system; CONTAINS InterPro DOMAIN/s: Pectin lyase fold/virulence factor (InterPro:IPR011050), AmbAllergen (InterPro:IPR018082), Pectate lyase/Amb allergen (InterPro:IPR002022), Pectin lyase fold (InterPro:IPR012334); BEST Arabidopsis thaliana protein…	4	11702776	11702952	11706548	11706724	2e-30	119	http://toxic.berkeley.edu/CoGe/GEvo.pl?prog=blastn;spike_len=15;accn1=AT4G22090;dr1up=1;dr1down=2000;autogo=1;accn2=AT4G22090;dr2up=2000;dr2down=1;num_seqs=2
5	AT5G51500	pectinesterase family protein; FUNCTIONS IN: enzyme inhibitor activity, pectinesterase activity; INVOLVED IN: cell wall modification; LOCATED IN: endomembrane system, cell wall, plant-type cell wall; EXPRESSED IN: sperm cell, root, flower; EXPRESSED DURING: 4 anthesis; CONTAINS InterPro DOMAIN/s: Pectinesterase, active site (InterPro:IPR018040), Pectin lyase fold/virulence factor (InterPro:IPR011…	9	20933684	20933734	20937529	20937579	1e-20	87.2	http://toxic.berkeley.edu/CoGe/GEvo.pl?prog=blastn;spike_len=15;accn1=AT5G51500;dr1up=1;dr1down=2000;autogo=1;accn2=AT5G51500;dr2up=2000;dr2down=1;num_seqs=2
5	AT5G14820	pentatricopeptide (PPR) repeat-containing protein; FUNCTIONS IN: molecular_function unknown; INVOLVED IN: biological_process unknown; LOCATED IN: cellular_component unknown; CONTAINS InterPro DOMAIN/s: Pentatricopeptide repeat (InterPro:IPR002885); BEST Arabidopsis thaliana protein match is: pentatricopeptide (PPR) repeat-containing protein (TAIR:AT3G62540.1); Has 16921 Blast hits to 5317 protein…	2	4791394	4791443	4794071	4794118	3e-10	52.6	http://toxic.berkeley.edu/CoGe/GEvo.pl?prog=blastn;spike_len=15;accn1=AT5G14820;dr1up=1;dr1down=2000;autogo=1;accn2=AT5G14820;dr2up=2000;dr2down=1;num_seqs=2
1	AT1G53600	pentatricopeptide (PPR) repeat-containing protein; FUNCTIONS IN: molecular_function unknown; INVOLVED IN: biological_process unknown; LOCATED IN: cellular_component unknown; CONTAINS InterPro DOMAIN/s: Pentatricopeptide repeat (InterPro:IPR002885); BEST Arabidopsis thaliana protein match is: pentatricopeptide (PPR) repeat-containing protein (TAIR:AT4G02750.1); Has 43782 Blast hits to 13148 protei…	5	20004445	20004479	20009675	20009710	0.041	25.7	http://toxic.berkeley.edu/CoGe/GEvo.pl?prog=blastn;spike_len=15;accn1=AT1G53600;dr1up=1;dr1down=2000;autogo=1;accn2=AT1G53600;dr2up=2000;dr2down=1;num_seqs=2
5	AT5G60960	pentatricopeptide (PPR) repeat-containing protein; FUNCTIONS IN: molecular_function unknown; INVOLVED IN: biological_process unknown; LOCATED IN: cellular_component unknown; EXPRESSED IN: 22 plant structures; EXPRESSED DURING: 13 growth stages; CONTAINS InterPro DOMAIN/s: Pentatricopeptide repeat (InterPro:IPR002885); BEST Arabidopsis thaliana protein match is: pentatricopeptide (PPR) repeat-cont…	2	24544074	24544268	24548332	24548523	1e-57	210	http://toxic.berkeley.edu/CoGe/GEvo.pl?prog=blastn;spike_len=15;accn1=AT5G60960;dr1up=1;dr1down=2000;autogo=1;accn2=AT5G60960;dr2up=2000;dr2down=1;num_seqs=2
4	AT4G26800	pentatricopeptide (PPR) repeat-containing protein; INVOLVED IN: biological_process unknown; LOCATED IN: cellular_component unknown; CONTAINS InterPro DOMAIN/s: Pentatricopeptide repeat (InterPro:IPR002885); BEST Arabidopsis thaliana protein match is: unknown protein (TAIR:AT1G62680.1); Has 24656 Blast hits to 5788 proteins in 181 species: Archae - 5; Bacteria - 18; Metazoa - 547; Fungi - 350; Pla…	4	13489270	13489301	13492019	13492051	1e-05	37.2	http://toxic.berkeley.edu/CoGe/GEvo.pl?prog=blastn;spike_len=15;accn1=AT4G26800;dr1up=1;dr1down=2000;autogo=1;accn2=AT4G26800;dr2up=2000;dr2down=1;num_seqs=2
2	AT2G44880	pentatricopeptide (PPR) repeat-containing protein; INVOLVED IN: biological_process unknown; LOCATED IN: endomembrane system; CONTAINS InterPro DOMAIN/s: Pentatricopeptide repeat (InterPro:IPR002885); BEST Arabidopsis thaliana protein match is: pentatricopeptide (PPR) repeat-containing protein (TAIR:AT3G29230.1); Has 12671 Blast hits to 4919 proteins in 119 species: Archae - 0; Bacteria - 0; Metaz…	1	18511799	18511832	18514740	18514774	2e-08	46.8	http://toxic.berkeley.edu/CoGe/GEvo.pl?prog=blastn;spike_len=15;accn1=AT2G44880;dr1up=1;dr1down=2000;autogo=1;accn2=AT2G44880;dr2up=2000;dr2down=1;num_seqs=2
3	AT3G57470	peptidase M16 family protein / insulinase family protein; FUNCTIONS IN: metalloendopeptidase activity, zinc ion binding, catalytic activity, metal ion binding; INVOLVED IN: proteolysis; LOCATED IN: cellular_component unknown; EXPRESSED IN: 22 plant structures; EXPRESSED DURING: 13 growth stages; CONTAINS InterPro DOMAIN/s: Peptidase M16, C-terminal (InterPro:IPR007863), Peptidase M16, N-terminal …	5	21278824	21278885	21288305	21288243	2e-15	69.9	http://toxic.berkeley.edu/CoGe/GEvo.pl?prog=blastn;spike_len=15;accn1=AT3G57470;dr1up=1;dr1down=2000;autogo=1;accn2=AT3G57470;dr2up=2000;dr2down=1;num_seqs=2
5	AT5G35210	peptidase M50 family protein / sterol-regulatory element binding protein (SREBP) site 2 protease family protein; FUNCTIONS IN: protein binding, DNA binding, metalloendopeptidase activity, zinc ion binding; INVOLVED IN: proteolysis, regulation of transcription, DNA-dependent; LOCATED IN: nucleus, chloroplast envelope; EXPRESSED IN: male gametophyte; EXPRESSED DURING: M germinated pollen stage; CON…	8	13490356	13490482	13500836	13500962	2e-45	169	http://toxic.berkeley.edu/CoGe/GEvo.pl?prog=blastn;spike_len=15;accn1=AT5G35210;dr1up=1;dr1down=2000;autogo=1;accn2=AT5G35210;dr2up=2000;dr2down=1;num_seqs=2
2	AT2G38380	peroxidase 22 (PER22) (P22) (PRXEA) / basic peroxidase E; FUNCTIONS IN: electron carrier activity, peroxidase activity, heme binding; INVOLVED IN: response to salt stress; LOCATED IN: plant-type cell wall; EXPRESSED IN: stem, root; CONTAINS InterPro DOMAIN/s: Haem peroxidase (InterPro:IPR010255), Plant peroxidase (InterPro:IPR000823), Haem peroxidase, plant/fungal/bacterial (InterPro:IPR002016); …	8	16082368	16082541	16085736	16085921	1e-24	100	http://toxic.berkeley.edu/CoGe/GEvo.pl?prog=blastn;spike_len=15;accn1=AT2G38380;dr1up=1;dr1down=2000;autogo=1;accn2=AT2G38380;dr2up=2000;dr2down=1;num_seqs=2
4	AT4G37520	peroxidase 50 (PER50) (P50) (PRXR2); FUNCTIONS IN: electron carrier activity, peroxidase activity, heme binding; INVOLVED IN: response to oxidative stress; LOCATED IN: cytoplasm; CONTAINS InterPro DOMAIN/s: Haem peroxidase (InterPro:IPR010255), Plant peroxidase (InterPro:IPR000823), Haem peroxidase, plant/fungal/bacterial (InterPro:IPR002016); BEST Arabidopsis thaliana protein match is: peroxidas…	13	17631109	17631368	17634241	17634495	2e-63	229	http://toxic.berkeley.edu/CoGe/GEvo.pl?prog=blastn;spike_len=15;accn1=AT4G37520;dr1up=1;dr1down=2000;autogo=1;accn2=AT4G37520;dr2up=2000;dr2down=1;num_seqs=2
5	AT5G17820	peroxidase 57 (PER57) (P57) (PRXR10); FUNCTIONS IN: electron carrier activity, peroxidase activity, heme binding; INVOLVED IN: response to oxidative stress; LOCATED IN: cell wall, membrane, plant-type cell wall; EXPRESSED IN: root, leaf; CONTAINS InterPro DOMAIN/s: Haem peroxidase (InterPro:IPR010255), Plant peroxidase (InterPro:IPR000823), Haem peroxidase, plant/fungal/bacterial (InterPro:IPR002…	1	5887760	5887817	5890396	5890453	5e-16	71.8	http://toxic.berkeley.edu/CoGe/GEvo.pl?prog=blastn;spike_len=15;accn1=AT5G17820;dr1up=1;dr1down=2000;autogo=1;accn2=AT5G17820;dr2up=2000;dr2down=1;num_seqs=2
4	AT4G08770	peroxidase, putative; FUNCTIONS IN: electron carrier activity, peroxidase activity, heme binding; INVOLVED IN: response to oxidative stress; LOCATED IN: vacuole; EXPRESSED IN: hypocotyl, root; CONTAINS InterPro DOMAIN/s: Haem peroxidase (InterPro:IPR010255), Plant peroxidase (InterPro:IPR000823), Haem peroxidase, plant/fungal/bacterial (InterPro:IPR002016); BEST Arabidopsis thaliana protein match…	6	5597636	5597672	5601687	5601651	2e-12	60.3	http://toxic.berkeley.edu/CoGe/GEvo.pl?prog=blastn;spike_len=15;accn1=AT4G08770;dr1up=1;dr1down=2000;autogo=1;accn2=AT4G08770;dr2up=2000;dr2down=1;num_seqs=2
2	AT2G38390	peroxidase, putative; FUNCTIONS IN: electron carrier activity, peroxidase activity, heme binding; INVOLVED IN: response to salt stress; LOCATED IN: endomembrane system; EXPRESSED IN: root; CONTAINS InterPro DOMAIN/s: Haem peroxidase (InterPro:IPR010255), Plant peroxidase (InterPro:IPR000823), Haem peroxidase, plant/fungal/bacterial (InterPro:IPR002016); BEST Arabidopsis thaliana protein match is:…	6	16085420	16085509	16088475	16088567	1e-13	64.1	http://toxic.berkeley.edu/CoGe/GEvo.pl?prog=blastn;spike_len=15;accn1=AT2G38390;dr1up=1;dr1down=2000;autogo=1;accn2=AT2G38390;dr2up=2000;dr2down=1;num_seqs=2
1	AT1G06020	pfkB-type carbohydrate kinase family protein; FUNCTIONS IN: kinase activity, ribokinase activity; INVOLVED IN: D-ribose metabolic process, acetate fermentation, sucrose biosynthetic process, sucrose catabolic process, using beta-fructofuranosidase; EXPRESSED IN: embryo; EXPRESSED DURING: C globular stage; CONTAINS InterPro DOMAIN/s: Carbohydrate/purine kinase (InterPro:IPR011611), Ribokinase (Int…	3	1824261	1824380	1826550	1826671	2e-15	69.9	http://toxic.berkeley.edu/CoGe/GEvo.pl?prog=blastn;spike_len=15;accn1=AT1G06020;dr1up=1;dr1down=2000;autogo=1;accn2=AT1G06020;dr2up=2000;dr2down=1;num_seqs=2
2	AT2G26820	Phloem protein 2-A3 (ATPP2-A3); FUNCTIONS IN: carbohydrate binding; INVOLVED IN: response to bacterium; EXPRESSED IN: root; CONTAINS InterPro DOMAIN/s: AIG1 (InterPro:IPR006703); BEST Arabidopsis thaliana protein match is: avirulence-responsive protein, putative / avirulence induced gene protein, putative / AIG protein, putative (TAIR:AT1G33900.1); Has 6414 Blast hits to 4523 proteins in 386 spec…	3	11443405	11443441	11450197	11450233	5e-09	48.8	http://toxic.berkeley.edu/CoGe/GEvo.pl?prog=blastn;spike_len=15;accn1=AT2G26820;dr1up=1;dr1down=2000;autogo=1;accn2=AT2G26820;dr2up=2000;dr2down=1;num_seqs=2
2	AT2G02360	Phloem protein 2-B10 (AtPP2-B10); FUNCTIONS IN: carbohydrate binding; LOCATED IN: cellular_component unknown; EXPRESSED IN: 22 plant structures; EXPRESSED DURING: 13 growth stages; CONTAINS InterPro DOMAIN/s: Cyclin-like F-box (InterPro:IPR001810); BEST Arabidopsis thaliana protein match is: AtPP2-B8 (Phloem protein 2-B8); carbohydrate binding (TAIR:AT2G02340.1); Has 336 Blast hits to 323 protein…	1	619133	619182	620869	620918	4e-13	62.2	http://toxic.berkeley.edu/CoGe/GEvo.pl?prog=blastn;spike_len=15;accn1=AT2G02360;dr1up=1;dr1down=2000;autogo=1;accn2=AT2G02360;dr2up=2000;dr2down=1;num_seqs=2
2	AT2G02250	Phloem protein 2-B2 (AtPP2-B2); FUNCTIONS IN: carbohydrate binding; INVOLVED IN: N-terminal protein myristoylation; LOCATED IN: cellular_component unknown; EXPRESSED IN: stamen; EXPRESSED DURING: 4 anthesis; CONTAINS InterPro DOMAIN/s: Cyclin-like F-box (InterPro:IPR001810); BEST Arabidopsis thaliana protein match is: MEE66 (maternal effect embryo arrest 66) (TAIR:AT2G02240.1); Has 330 Blast hits…	5	594398	594430	596171	596203	2e-08	46.8	http://toxic.berkeley.edu/CoGe/GEvo.pl?prog=blastn;spike_len=15;accn1=AT2G02250;dr1up=1;dr1down=2000;autogo=1;accn2=AT2G02250;dr2up=2000;dr2down=1;num_seqs=2
3	AT3G15820	phosphatidic acid phosphatase-related / PAP2-related; FUNCTIONS IN: molecular_function unknown; INVOLVED IN: biological_process unknown; BEST Arabidopsis thaliana protein match is: phosphatidic acid phosphatase-related / PAP2-related (TAIR:AT3G15830.1); Has 40 Blast hits to 40 proteins in 11 species: Archae - 0; Bacteria - 2; Metazoa - 0; Fungi - 0; Plants - 22; Viruses - 0; Other Eukaryotes - 16…	5	5351166	5351212	5354924	5354969	1e-06	41.1	http://toxic.berkeley.edu/CoGe/GEvo.pl?prog=blastn;spike_len=15;accn1=AT3G15820;dr1up=1;dr1down=2000;autogo=1;accn2=AT3G15820;dr2up=2000;dr2down=1;num_seqs=2
3	AT3G15830	phosphatidic acid phosphatase-related / PAP2-related; FUNCTIONS IN: molecular_function unknown; INVOLVED IN: biological_process unknown; LOCATED IN: cellular_component unknown; BEST Arabidopsis thaliana protein match is: phosphatidic acid phosphatase-related / PAP2-related (TAIR:AT3G15820.1); Has 38 Blast hits to 38 proteins in 11 species: Archae - 0; Bacteria - 2; Metazoa - 0; Fungi - 0; Plants …	3	5354222	5354253	5356620	5356651	2e-11	56.4	http://toxic.berkeley.edu/CoGe/GEvo.pl?prog=blastn;spike_len=15;accn1=AT3G15830;dr1up=1;dr1down=2000;autogo=1;accn2=AT3G15830;dr2up=2000;dr2down=1;num_seqs=2
4	AT4G29710	phosphodiesterase/nucleotide pyrophosphatase-related; FUNCTIONS IN: catalytic activity; INVOLVED IN: metabolic process; LOCATED IN: cellular_component unknown; EXPRESSED IN: shoot apex, embryo; EXPRESSED DURING: D bilateral stage; CONTAINS InterPro DOMAIN/s: Type I phosphodiesterase/nucleotide pyrophosphatase/phosphate transferase (InterPro:IPR002591), Alkaline-phosphatase-like, core domain (Inte…	7	14545787	14545894	14547533	14547640	3e-29	116	http://toxic.berkeley.edu/CoGe/GEvo.pl?prog=blastn;spike_len=15;accn1=AT4G29710;dr1up=1;dr1down=2000;autogo=1;accn2=AT4G29710;dr2up=2000;dr2down=1;num_seqs=2
3	AT3G47290	phosphoinositide-specific phospholipase C family protein; FUNCTIONS IN: phospholipase C activity, phosphoinositide phospholipase C activity, phosphoric diester hydrolase activity; INVOLVED IN: signal transduction, intracellular signaling cascade, lipid metabolic process; CONTAINS InterPro DOMAIN/s: Phospholipase C, phosphatidylinositol-specific , X region (InterPro:IPR000909), PLC-like phosphodie…	5	17431208	17431273	17434650	17434713	6e-23	94.9	http://toxic.berkeley.edu/CoGe/GEvo.pl?prog=blastn;spike_len=15;accn1=AT3G47290;dr1up=1;dr1down=2000;autogo=1;accn2=AT3G47290;dr2up=2000;dr2down=1;num_seqs=2
4	AT4G29470	phospholipase A2, putative; FUNCTIONS IN: phospholipase A2 activity; INVOLVED IN: phospholipid metabolic process, lipid catabolic process; LOCATED IN: endomembrane system; CONTAINS InterPro DOMAIN/s: Phospholipase A2, active site (InterPro:IPR013090), Phospholipase A2 (InterPro:IPR016090); BEST Arabidopsis thaliana protein match is: phospholipase A2 gamma, secretory low molecular weight (TAIR:AT4…	3	14484101	14484202	14485863	14485963	3e-14	66.1	http://toxic.berkeley.edu/CoGe/GEvo.pl?prog=blastn;spike_len=15;accn1=AT4G29470;dr1up=1;dr1down=2000;autogo=1;accn2=AT4G29470;dr2up=2000;dr2down=1;num_seqs=2
1	AT1G13680	phospholipase C/ phosphoric diester hydrolase; FUNCTIONS IN: phospholipase C activity, phosphoric diester hydrolase activity; INVOLVED IN: intracellular signaling cascade, lipid metabolic process; LOCATED IN: endomembrane system; EXPRESSED IN: embryo, flower, seed; EXPRESSED DURING: F mature embryo stage, petal differentiation and expansion stage, D bilateral stage, E expanded cotyledon stage; CO…	3	4689605	4689651	4692988	4693037	1e-06	41.1	http://toxic.berkeley.edu/CoGe/GEvo.pl?prog=blastn;spike_len=15;accn1=AT1G13680;dr1up=1;dr1down=2000;autogo=1;accn2=AT1G13680;dr2up=2000;dr2down=1;num_seqs=2
1	AT1G52695	phospholipase/carboxylesterase family protein; FUNCTIONS IN: hydrolase activity, hydrolase activity, acting on ester bonds; INVOLVED IN: metabolic process; LOCATED IN: cellular_component unknown; CONTAINS InterPro DOMAIN/s: Phospholipase/carboxylesterase (InterPro:IPR003140); BEST Arabidopsis thaliana protein match is: phospholipase/carboxylesterase family protein (TAIR:AT1G52700.1); Has 874 Blas…	4	19624952	19624989	19628319	19628356	1e-09	50.7	http://toxic.berkeley.edu/CoGe/GEvo.pl?prog=blastn;spike_len=15;accn1=AT1G52695;dr1up=1;dr1down=2000;autogo=1;accn2=AT1G52695;dr2up=2000;dr2down=1;num_seqs=2
4	AT4G15230	PLEIOTROPIC DRUG RESISTANCE 2 (PDR2); FUNCTIONS IN: ATPase activity, coupled to transmembrane movement of substances; INVOLVED IN: multidrug transport; LOCATED IN: membrane; EXPRESSED IN: 18 plant structures; EXPRESSED DURING: 10 growth stages; CONTAINS InterPro DOMAIN/s: ATPase, AAA+ type, core (InterPro:IPR003593), ABC transporter-like (InterPro:IPR003439), Plant PDR ABC transporter associated …	14	8680118	8680207	8687748	8687840	6e-23	94.9	http://toxic.berkeley.edu/CoGe/GEvo.pl?prog=blastn;spike_len=15;accn1=AT4G15230;dr1up=1;dr1down=2000;autogo=1;accn2=AT4G15230;dr2up=2000;dr2down=1;num_seqs=2
1	AT1G05660	polygalacturonase, putative / pectinase, putative; FUNCTIONS IN: polygalacturonase activity; INVOLVED IN: carbohydrate metabolic process; LOCATED IN: endomembrane system; CONTAINS InterPro DOMAIN/s: Pectin lyase fold/virulence factor (InterPro:IPR011050), Pectin lyase fold (InterPro:IPR012334), Glycoside hydrolase, family 28 (InterPro:IPR000743), Parallel beta-helix repeat (InterPro:IPR006626); B…	11	1693304	1693387	1697064	1697146	3e-21	89.1	http://toxic.berkeley.edu/CoGe/GEvo.pl?prog=blastn;spike_len=15;accn1=AT1G05660;dr1up=1;dr1down=2000;autogo=1;accn2=AT1G05660;dr2up=2000;dr2down=1;num_seqs=2
1	AT1G60525	Potential natural antisense gene, locus overlaps with AT1G60530	4	22302734	22302800	22304974	22305040	1e-17	77.6	http://toxic.berkeley.edu/CoGe/GEvo.pl?prog=blastn;spike_len=15;accn1=AT1G60525;dr1up=1;dr1down=2000;autogo=1;accn2=AT1G60525;dr2up=2000;dr2down=1;num_seqs=2
2	AT2G21187	Potential natural antisense gene, locus overlaps with AT2G21185	2	9082672	9082896	9085374	9085628	2e-44	166	http://toxic.berkeley.edu/CoGe/GEvo.pl?prog=blastn;spike_len=15;accn1=AT2G21187;dr1up=1;dr1down=2000;autogo=1;accn2=AT2G21187;dr2up=2000;dr2down=1;num_seqs=2
2	AT2G36792	Potential natural antisense gene, locus overlaps with AT2G36790	5	15427241	15427376	15430396	15430531	4e-61	221	http://toxic.berkeley.edu/CoGe/GEvo.pl?prog=blastn;spike_len=15;accn1=AT2G36792;dr1up=1;dr1down=2000;autogo=1;accn2=AT2G36792;dr2up=2000;dr2down=1;num_seqs=2
3	AT3G29644	Potential natural antisense gene, locus overlaps with AT3G29642	1	11502598	11502648	11503037	11503087	1e-20	87.2	http://toxic.berkeley.edu/CoGe/GEvo.pl?prog=blastn;spike_len=15;accn1=AT3G29644;dr1up=1;dr1down=2000;autogo=1;accn2=AT3G29644;dr2up=2000;dr2down=1;num_seqs=2
3	AT3G46658	Potential natural antisense gene, locus overlaps with AT3G46660	1	17199731	17199763	17202365	17202395	1e-05	37.2	http://toxic.berkeley.edu/CoGe/GEvo.pl?prog=blastn;spike_len=15;accn1=AT3G46658;dr1up=1;dr1down=2000;autogo=1;accn2=AT3G46658;dr2up=2000;dr2down=1;num_seqs=2
4	AT4G22233	Potential natural antisense gene, locus overlaps with AT4G22235	7	11762671	11762770	11764102	11764208	7e-19	81.4	http://toxic.berkeley.edu/CoGe/GEvo.pl?prog=blastn;spike_len=15;accn1=AT4G22233;dr1up=1;dr1down=2000;autogo=1;accn2=AT4G22233;dr2up=2000;dr2down=1;num_seqs=2
5	AT5G20856	pre-tRNA; tRNA-Cys (anticodon: GCA)	8	7073604	7073944	7074430	7074773	1e-130	452	http://toxic.berkeley.edu/CoGe/GEvo.pl?prog=blastn;spike_len=15;accn1=AT5G20856;dr1up=1;dr1down=2000;autogo=1;accn2=AT5G20856;dr2up=2000;dr2down=1;num_seqs=2
5	AT5G20858	pre-tRNA; tRNA-Cys (anticodon: GCA)	6	7074430	7074771	7074846	7075184	6e-78	277	http://toxic.berkeley.edu/CoGe/GEvo.pl?prog=blastn;spike_len=15;accn1=AT5G20858;dr1up=1;dr1down=2000;autogo=1;accn2=AT5G20858;dr2up=2000;dr2down=1;num_seqs=2
4	AT4G08345	pre-tRNA; tRNA-Leu (anticodon: TAG)	5	5267789	5267838	5268422	5268471	3e-18	79.5	http://toxic.berkeley.edu/CoGe/GEvo.pl?prog=blastn;spike_len=15;accn1=AT4G08345;dr1up=1;dr1down=2000;autogo=1;accn2=AT4G08345;dr2up=2000;dr2down=1;num_seqs=2
1	AT1G45238	pre-tRNA; tRNA-Pro (anticodon: TGG)	5	17160072	17160240	17161619	17161790	2e-30	119	http://toxic.berkeley.edu/CoGe/GEvo.pl?prog=blastn;spike_len=15;accn1=AT1G45238;dr1up=1;dr1down=2000;autogo=1;accn2=AT1G45238;dr2up=2000;dr2down=1;num_seqs=2
1	AT1G45240	pre-tRNA; tRNA-Pro (anticodon: TGG)	7	17160072	17160240	17161619	17161790	2e-30	119	http://toxic.berkeley.edu/CoGe/GEvo.pl?prog=blastn;spike_len=15;accn1=AT1G45240;dr1up=1;dr1down=2000;autogo=1;accn2=AT1G45240;dr2up=2000;dr2down=1;num_seqs=2
1	AT1G45242	pre-tRNA; tRNA-Pro (anticodon: TGG)	4	17162261	17162493	17163726	17163956	4e-61	221	http://toxic.berkeley.edu/CoGe/GEvo.pl?prog=blastn;spike_len=15;accn1=AT1G45242;dr1up=1;dr1down=2000;autogo=1;accn2=AT1G45242;dr2up=2000;dr2down=1;num_seqs=2
1	AT1G45244	pre-tRNA; tRNA-Pro (anticodon: TGG)	9	17162261	17162493	17163726	17163956	4e-61	221	http://toxic.berkeley.edu/CoGe/GEvo.pl?prog=blastn;spike_len=15;accn1=AT1G45244;dr1up=1;dr1down=2000;autogo=1;accn2=AT1G45244;dr2up=2000;dr2down=1;num_seqs=2
1	AT1G45246	pre-tRNA; tRNA-Pro (anticodon: TGG)	6	17163067	17163407	17164548	17164901	4e-57	208	http://toxic.berkeley.edu/CoGe/GEvo.pl?prog=blastn;spike_len=15;accn1=AT1G45246;dr1up=1;dr1down=2000;autogo=1;accn2=AT1G45246;dr2up=2000;dr2down=1;num_seqs=2
3	AT3G03845	pre-tRNA; tRNA-Trp (anticodon: CCA)	2	980556	980662	983021	982913	3e-25	102	http://toxic.berkeley.edu/CoGe/GEvo.pl?prog=blastn;spike_len=15;accn1=AT3G03845;dr1up=1;dr1down=2000;autogo=1;accn2=AT3G03845;dr2up=2000;dr2down=1;num_seqs=2
3	AT3G46860	Predicted to encode a PR (pathogenesis-related) peptide that belongs to the PR-6 proteinase inhibitor family. Six putative PR-6-type protein encoding genes are found in Arabidopsis: At2g38900, At2g38870, At5g43570, At5g43580, At3g50020 and At3g46860.	4	17270600	17270630	17272818	17272848	5e-09	48.8	http://toxic.berkeley.edu/CoGe/GEvo.pl?prog=blastn;spike_len=15;accn1=AT3G46860;dr1up=1;dr1down=2000;autogo=1;accn2=AT3G46860;dr2up=2000;dr2down=1;num_seqs=2
5	AT5G59320	Predicted to encode a PR (pathogenesis-related) protein. Belongs to the lipid transfer protein (PR-14) family with the following members: At2g38540/LTP1, At2g38530/LTP2, At5g59320/LTP3, At5g59310/LTP4, At3g51600/LTP5, At3g08770/LTP6, At2g15050/LTP7, At2g18370/LTP8, At2g15325/LTP9, At5g01870/LTP10, At4g33355/LTP11, At3g51590/LTP12, At5g44265/LTP13, At5g62065/LTP14, At4g08530/LTP15.	3	23945354	23945392	23947832	23947870	2e-08	46.8	http://toxic.berkeley.edu/CoGe/GEvo.pl?prog=blastn;spike_len=15;accn1=AT5G59320;dr1up=1;dr1down=2000;autogo=1;accn2=AT5G59320;dr2up=2000;dr2down=1;num_seqs=2
2	AT2G26010	Predicted to encode a PR (pathogenesis-related) protein. Belongs to the plant defensin (PDF) family with the following members: At1g75830/PDF1.1, At5g44420/PDF1.2a, At2g26020/PDF1.2b, At5g44430/PDF1.2c, At2g26010/PDF1.3, At1g19610/PDF1.4, At1g55010/PDF1.5, At2g02120/PDF2.1, At2g02100/PDF2.2, At2g02130/PDF2.3, At1g61070/PDF2.4, At5g63660/PDF2.5, At2g02140/PDF2.6, At5g38330/PDF3.1 and At4g30070/PDF…	3	11094273	11094341	11096112	11096180	6e-12	58.4	http://toxic.berkeley.edu/CoGe/GEvo.pl?prog=blastn;spike_len=15;accn1=AT2G26010;dr1up=1;dr1down=2000;autogo=1;accn2=AT2G26010;dr2up=2000;dr2down=1;num_seqs=2
2	AT2G26020	Predicted to encode a PR (pathogenesis-related) protein. Belongs to the plant defensin (PDF) family with the following members: At1g75830/PDF1.1, At5g44420/PDF1.2a, At2g26020/PDF1.2b, At5g44430/PDF1.2c, At2g26010/PDF1.3, At1g19610/PDF1.4, At1g55010/PDF1.5, At2g02120/PDF2.1, At2g02100/PDF2.2, At2g02130/PDF2.3, At1g61070/PDF2.4, At5g63660/PDF2.5, At2g02140/PDF2.6, At5g38330/PDF3.1 and At4g30070/PDF…	10	11096085	11096325	11097774	11098005	1e-61	223	http://toxic.berkeley.edu/CoGe/GEvo.pl?prog=blastn;spike_len=15;accn1=AT2G26020;dr1up=1;dr1down=2000;autogo=1;accn2=AT2G26020;dr2up=2000;dr2down=1;num_seqs=2
5	AT5G44430	Predicted to encode a PR (pathogenesis-related) protein. Belongs to the plant defensin (PDF) family with the following members: At1g75830/PDF1.1, At5g44420/PDF1.2a, At2g26020/PDF1.2b, At5g44430/PDF1.2c, At2g26010/PDF1.3, At1g19610/PDF1.4, At1g55010/PDF1.5, At2g02120/PDF2.1, At2g02100/PDF2.2, At2g02130/PDF2.3, At1g61070/PDF2.4, At5g63660/PDF2.5, At2g02140/PDF2.6, At5g38330/PDF3.1 and At4g30070/PDF…	4	17924823	17924864	17926726	17926767	6e-12	58.4	http://toxic.berkeley.edu/CoGe/GEvo.pl?prog=blastn;spike_len=15;accn1=AT5G44430;dr1up=1;dr1down=2000;autogo=1;accn2=AT5G44430;dr2up=2000;dr2down=1;num_seqs=2
5	AT5G63660	Predicted to encode a PR (pathogenesis-related) protein. Belongs to the plant defensin (PDF) family with the following members: At1g75830/PDF1.1, At5g44420/PDF1.2a, At2g26020/PDF1.2b, At5g44430/PDF1.2c, At2g26010/PDF1.3, At1g19610/PDF1.4, At1g55010/PDF1.5, At2g02120/PDF2.1, At2g02100/PDF2.2, At2g02130/PDF2.3, At1g61070/PDF2.4, At5g63660/PDF2.5, At2g02140/PDF2.6, At5g38330/PDF3.1 and At4g30070/PDF…	7	25502004	25502081	25504515	25504591	0.0008	31.5	http://toxic.berkeley.edu/CoGe/GEvo.pl?prog=blastn;spike_len=15;accn1=AT5G63660;dr1up=1;dr1down=2000;autogo=1;accn2=AT5G63660;dr2up=2000;dr2down=1;num_seqs=2
1	AT1G12660	Predicted to encode a PR (pathogenesis-related) protein. Belongs to the plant thionin (PR-13) family with the following members: At1g66100, At5g36910, At1g72260, At2g15010, At1g12663, At1g12660.	6	4308257	4308388	4310668	4310802	1e-31	123	http://toxic.berkeley.edu/CoGe/GEvo.pl?prog=blastn;spike_len=15;accn1=AT1G12660;dr1up=1;dr1down=2000;autogo=1;accn2=AT1G12660;dr2up=2000;dr2down=1;num_seqs=2
1	AT1G12663	Predicted to encode a PR (pathogenesis-related) protein. Belongs to the plant thionin (PR-13) family with the following members: At1g66100, At5g36910, At1g72260, At2g15010, At1g12663, At1g12660.	4	4310817	4310879	4312266	4312328	2e-08	46.8	http://toxic.berkeley.edu/CoGe/GEvo.pl?prog=blastn;spike_len=15;accn1=AT1G12663;dr1up=1;dr1down=2000;autogo=1;accn2=AT1G12663;dr2up=2000;dr2down=1;num_seqs=2
5	AT5G06640	proline-rich extensin-like family protein; FUNCTIONS IN: structural constituent of cell wall; INVOLVED IN: plant-type cell wall organization; EXPRESSED IN: shoot apex, sepal, hypocotyl, root, leaf; EXPRESSED DURING: 4 anthesis, LP.12 twelve leaves visible; CONTAINS InterPro DOMAIN/s: Extensin-like region (InterPro:IPR006706); BEST Arabidopsis thaliana protein match is: proline-rich extensin-like …	3	2038511	2038672	2042448	2042610	8e-26	104	http://toxic.berkeley.edu/CoGe/GEvo.pl?prog=blastn;spike_len=15;accn1=AT5G06640;dr1up=1;dr1down=2000;autogo=1;accn2=AT5G06640;dr2up=2000;dr2down=1;num_seqs=2
5	AT5G35190	proline-rich extensin-like family protein; FUNCTIONS IN: structural constituent of cell wall; INVOLVED IN: plant-type cell wall organization; LOCATED IN: endomembrane system; EXPRESSED IN: root; CONTAINS InterPro DOMAIN/s: Extensin-like region (InterPro:IPR006706); BEST Arabidopsis thaliana protein match is: proline-rich extensin-like family protein (TAIR:AT4G08410.1); Has 77423 Blast hits to 275…	8	13450297	13450402	13452913	13453015	3e-32	125	http://toxic.berkeley.edu/CoGe/GEvo.pl?prog=blastn;spike_len=15;accn1=AT5G35190;dr1up=1;dr1down=2000;autogo=1;accn2=AT5G35190;dr2up=2000;dr2down=1;num_seqs=2
1	AT1G26240	proline-rich extensin-like family protein; FUNCTIONS IN: structural constituent of cell wall; INVOLVED IN: plant-type cell wall organization; LOCATED IN: endomembrane system; EXPRESSED IN: root; CONTAINS InterPro DOMAIN/s: Extensin-like region (InterPro:IPR006706); Has 321227 Blast hits to 31588 proteins in 1214 species: Archae - 1075; Bacteria - 49709; Metazoa - 123072; Fungi - 39590; Plants - 5…	8	9077504	9077563	9079960	9080020	3e-18	79.5	http://toxic.berkeley.edu/CoGe/GEvo.pl?prog=blastn;spike_len=15;accn1=AT1G26240;dr1up=1;dr1down=2000;autogo=1;accn2=AT1G26240;dr2up=2000;dr2down=1;num_seqs=2
5	AT5G26080	proline-rich family protein; LOCATED IN: endomembrane system; BEST Arabidopsis thaliana protein match is: hydroxyproline-rich glycoprotein family protein (TAIR:AT5G26070.1); Has 57350 Blast hits to 23522 proteins in 1200 species: Archae - 121; Bacteria - 8150; Metazoa - 21786; Fungi - 6108; Plants - 11465; Viruses - 2239; Other Eukaryotes - 7481 (source: NCBI BLink).	2	9107134	9107265	9108897	9109028	3e-36	139	http://toxic.berkeley.edu/CoGe/GEvo.pl?prog=blastn;spike_len=15;accn1=AT5G26080;dr1up=1;dr1down=2000;autogo=1;accn2=AT5G26080;dr2up=2000;dr2down=1;num_seqs=2
5	AT5G54740	protease inhibitor/seed storage/lipid transfer protein (LTP) family protein; FUNCTIONS IN: lipid binding, nutrient reservoir activity; INVOLVED IN: lipid transport, pollen development; LOCATED IN: endomembrane system; EXPRESSED IN: shoot apex; CONTAINS InterPro DOMAIN/s: Bifunctional trypsin/alpha-amylase inhibitor (InterPro:IPR013771), Bifunctional inhibitor/plant lipid transfer protein/seed sto…	3	22255521	22255559	22256847	22256885	6e-12	58.4	http://toxic.berkeley.edu/CoGe/GEvo.pl?prog=blastn;spike_len=15;accn1=AT5G54740;dr1up=1;dr1down=2000;autogo=1;accn2=AT5G54740;dr2up=2000;dr2down=1;num_seqs=2
5	AT5G56480	protease inhibitor/seed storage/lipid transfer protein (LTP) family protein; FUNCTIONS IN: lipid binding; INVOLVED IN: lipid transport; LOCATED IN: endomembrane system; CONTAINS InterPro DOMAIN/s: Bifunctional inhibitor/plant lipid transfer protein/seed storage (InterPro:IPR016140), Plant lipid transfer protein/seed storage/trypsin-alpha amylase inhibitor (InterPro:IPR003612); BEST Arabidopsis th…	4	22886060	22886093	22888367	22888400	1e-05	37.2	http://toxic.berkeley.edu/CoGe/GEvo.pl?prog=blastn;spike_len=15;accn1=AT5G56480;dr1up=1;dr1down=2000;autogo=1;accn2=AT5G56480;dr2up=2000;dr2down=1;num_seqs=2
3	AT3G22580	protease inhibitor/seed storage/lipid transfer protein (LTP) family protein; FUNCTIONS IN: lipid binding; INVOLVED IN: lipid transport; LOCATED IN: endomembrane system; CONTAINS InterPro DOMAIN/s: Bifunctional inhibitor/plant lipid transfer protein/seed storage (InterPro:IPR016140), Plant lipid transfer protein/seed storage/trypsin-alpha amylase inhibitor (InterPro:IPR003612); BEST Arabidopsis th…	5	8001279	8001384	8003241	8003345	2e-30	119	http://toxic.berkeley.edu/CoGe/GEvo.pl?prog=blastn;spike_len=15;accn1=AT3G22580;dr1up=1;dr1down=2000;autogo=1;accn2=AT3G22580;dr2up=2000;dr2down=1;num_seqs=2
5	AT5G48490	protease inhibitor/seed storage/lipid transfer protein (LTP) family protein; FUNCTIONS IN: lipid binding; INVOLVED IN: lipid transport; LOCATED IN: endomembrane system; EXPRESSED IN: 20 plant structures; EXPRESSED DURING: 13 growth stages; CONTAINS InterPro DOMAIN/s: Bifunctional inhibitor/plant lipid transfer protein/seed storage (InterPro:IPR016140), Plant lipid transfer protein/seed storage/tr…	7	19664295	19664373	19666860	19666938	4e-28	112	http://toxic.berkeley.edu/CoGe/GEvo.pl?prog=blastn;spike_len=15;accn1=AT5G48490;dr1up=1;dr1down=2000;autogo=1;accn2=AT5G48490;dr2up=2000;dr2down=1;num_seqs=2
5	AT5G38160	protease inhibitor/seed storage/lipid transfer protein (LTP) family protein; FUNCTIONS IN: lipid binding; INVOLVED IN: lipid transport; LOCATED IN: endomembrane system; EXPRESSED IN: pollen tube; CONTAINS InterPro DOMAIN/s: Bifunctional inhibitor/plant lipid transfer protein/seed storage (InterPro:IPR016140), Plant lipid transfer protein/seed storage/trypsin-alpha amylase inhibitor (InterPro:IPR0…	3	15242875	15242998	15244750	15244868	1e-28	114	http://toxic.berkeley.edu/CoGe/GEvo.pl?prog=blastn;spike_len=15;accn1=AT5G38160;dr1up=1;dr1down=2000;autogo=1;accn2=AT5G38160;dr2up=2000;dr2down=1;num_seqs=2
3	AT3G22570	protease inhibitor/seed storage/lipid transfer protein (LTP) family protein; FUNCTIONS IN: lipid binding; INVOLVED IN: lipid transport; LOCATED IN: endomembrane system; EXPRESSED IN: root, pollen tube; CONTAINS InterPro DOMAIN/s: Bifunctional inhibitor/plant lipid transfer protein/seed storage (InterPro:IPR016140), Plant lipid transfer protein/seed storage/trypsin-alpha amylase inhibitor (InterPr…	8	7999680	7999804	8002474	8002600	1e-46	173	http://toxic.berkeley.edu/CoGe/GEvo.pl?prog=blastn;spike_len=15;accn1=AT3G22570;dr1up=1;dr1down=2000;autogo=1;accn2=AT3G22570;dr2up=2000;dr2down=1;num_seqs=2
4	AT4G12545	protease inhibitor/seed storage/lipid transfer protein (LTP) family protein; FUNCTIONS IN: molecular_function unknown; INVOLVED IN: lipid transport; LOCATED IN: endomembrane system; CONTAINS InterPro DOMAIN/s: Bifunctional inhibitor/plant lipid transfer protein/seed storage (InterPro:IPR016140), Plant lipid transfer protein/seed storage/trypsin-alpha amylase inhibitor (InterPro:IPR003612), Plant …	1	7432763	7433124	7435693	7436066	2e-37	142	http://toxic.berkeley.edu/CoGe/GEvo.pl?prog=blastn;spike_len=15;accn1=AT4G12545;dr1up=1;dr1down=2000;autogo=1;accn2=AT4G12545;dr2up=2000;dr2down=1;num_seqs=2
1	AT1G64235	protease inhibitor/seed storage/lipid transfer protein (LTP) family protein; FUNCTIONS IN: molecular_function unknown; INVOLVED IN: lipid transport; LOCATED IN: membrane; CONTAINS InterPro DOMAIN/s: Bifunctional inhibitor/plant lipid transfer protein/seed storage (InterPro:IPR016140), Plant lipid transfer protein/seed storage/trypsin-alpha amylase inhibitor (InterPro:IPR003612), Plant lipid trans…	6	23839356	23839411	23840338	23840392	6e-12	58.4	http://toxic.berkeley.edu/CoGe/GEvo.pl?prog=blastn;spike_len=15;accn1=AT1G64235;dr1up=1;dr1down=2000;autogo=1;accn2=AT1G64235;dr2up=2000;dr2down=1;num_seqs=2
2	AT2G38220	protein binding / zinc ion binding; FUNCTIONS IN: protein binding, zinc ion binding; INVOLVED IN: biological_process unknown; LOCATED IN: cellular_component unknown; CONTAINS InterPro DOMAIN/s: Zinc finger, RING-type (InterPro:IPR001841); BEST Arabidopsis thaliana protein match is: protein binding / zinc ion binding (TAIR:AT2G38195.1); Has 1929 Blast hits to 1925 proteins in 192 species: Archae -…	2	16013891	16014275	16018168	16018552	0	714	http://toxic.berkeley.edu/CoGe/GEvo.pl?prog=blastn;spike_len=15;accn1=AT2G38220;dr1up=1;dr1down=2000;autogo=1;accn2=AT2G38220;dr2up=2000;dr2down=1;num_seqs=2
5	AT5G61110	protein binding / zinc ion binding; FUNCTIONS IN: protein binding, zinc ion binding; INVOLVED IN: biological_process unknown; LOCATED IN: cellular_component unknown; EXPRESSED IN: leaf whorl, sepal, flower; EXPRESSED DURING: petal differentiation and expansion stage; CONTAINS InterPro DOMAIN/s: Zinc finger, PHD-type (InterPro:IPR001965); BEST Arabidopsis thaliana protein match is: unknown protein…	1	24597554	24597595	24599218	24599261	0.003	29.5	http://toxic.berkeley.edu/CoGe/GEvo.pl?prog=blastn;spike_len=15;accn1=AT5G61110;dr1up=1;dr1down=2000;autogo=1;accn2=AT5G61110;dr2up=2000;dr2down=1;num_seqs=2
2	AT2G44578	protein binding / zinc ion binding; FUNCTIONS IN: protein binding, zinc ion binding; INVOLVED IN: biological_process unknown; LOCATED IN: endomembrane system; CONTAINS InterPro DOMAIN/s: Zinc finger, RING-type (InterPro:IPR001841), Zinc finger, RING/FYVE/PHD-type (InterPro:IPR013083); BEST Arabidopsis thaliana protein match is: protein binding / zinc ion binding (TAIR:AT2G44581.1); Has 6429 Blast…	6	18406547	18406631	18408872	18408956	2e-33	129	http://toxic.berkeley.edu/CoGe/GEvo.pl?prog=blastn;spike_len=15;accn1=AT2G44578;dr1up=1;dr1down=2000;autogo=1;accn2=AT2G44578;dr2up=2000;dr2down=1;num_seqs=2
4	AT4G03480	protein binding; FUNCTIONS IN: protein binding; INVOLVED IN: biological_process unknown; EXPRESSED IN: cultured cell; CONTAINS InterPro DOMAIN/s: Ankyrin (InterPro:IPR002110); BEST Arabidopsis thaliana protein match is: ankyrin repeat family protein (TAIR:AT4G03440.1); Has 16441 Blast hits to 7991 proteins in 359 species: Archae - 13; Bacteria - 1045; Metazoa - 10072; Fungi - 1048; Plants - 1199;…	2	1544947	1545103	1549282	1549438	1e-38	146	http://toxic.berkeley.edu/CoGe/GEvo.pl?prog=blastn;spike_len=15;accn1=AT4G03480;dr1up=1;dr1down=2000;autogo=1;accn2=AT4G03480;dr2up=2000;dr2down=1;num_seqs=2
5	AT5G28620	protein kinase C-related; INVOLVED IN: biological_process unknown; LOCATED IN: cellular_component unknown; Has 1 Blast hits to 1 proteins in 1 species: Archae - 0; Bacteria - 0; Metazoa - 0; Fungi - 0; Plants - 1; Viruses - 0; Other Eukaryotes - 0 (source: NCBI BLink).	4	10611757	10611974	10613398	10613622	2e-59	216	http://toxic.berkeley.edu/CoGe/GEvo.pl?prog=blastn;spike_len=15;accn1=AT5G28620;dr1up=1;dr1down=2000;autogo=1;accn2=AT5G28620;dr2up=2000;dr2down=1;num_seqs=2
1	AT1G66980	protein kinase family protein / glycerophosphoryl diester phosphodiesterase family protein; FUNCTIONS IN: kinase activity, glycerophosphodiester phosphodiesterase activity; INVOLVED IN: protein amino acid phosphorylation, glycerol metabolic process, lipid metabolic process; EXPRESSED IN: 21 plant structures; EXPRESSED DURING: 13 growth stages; CONTAINS InterPro DOMAIN/s: Protein kinase, ATP bindi…	9	25000860	25000905	25006259	25006304	5e-09	48.8	http://toxic.berkeley.edu/CoGe/GEvo.pl?prog=blastn;spike_len=15;accn1=AT1G66980;dr1up=1;dr1down=2000;autogo=1;accn2=AT1G66980;dr2up=2000;dr2down=1;num_seqs=2
4	AT4G23160	protein kinase family protein; FUNCTIONS IN: kinase activity; INVOLVED IN: protein amino acid phosphorylation; CONTAINS InterPro DOMAIN/s: Protein kinase, ATP binding site (InterPro:IPR017441), Reverse transcriptase, RNA-dependent DNA polymerase (InterPro:IPR013103), Serine/threonine protein kinase (InterPro:IPR002290), Protein of unknown function DUF26 (InterPro:IPR002902), Tyrosine protein kina…	8	12128763	12128968	12134732	12134929	3e-54	198	http://toxic.berkeley.edu/CoGe/GEvo.pl?prog=blastn;spike_len=15;accn1=AT4G23160;dr1up=1;dr1down=2000;autogo=1;accn2=AT4G23160;dr2up=2000;dr2down=1;num_seqs=2
5	AT5G39000	protein kinase family protein; FUNCTIONS IN: kinase activity; INVOLVED IN: protein amino acid phosphorylation; LOCATED IN: endomembrane system; CONTAINS InterPro DOMAIN/s: Protein kinase, ATP binding site (InterPro:IPR017441), Protein kinase, core (InterPro:IPR000719), Serine/threonine protein kinase-related (InterPro:IPR017442), Protein kinase-like (InterPro:IPR011009), Serine/threonine protein …	1	15628700	15628787	15631713	15631798	2e-23	96.8	http://toxic.berkeley.edu/CoGe/GEvo.pl?prog=blastn;spike_len=15;accn1=AT5G39000;dr1up=1;dr1down=2000;autogo=1;accn2=AT5G39000;dr2up=2000;dr2down=1;num_seqs=2
4	AT4G23150	protein kinase family protein; FUNCTIONS IN: kinase activity; INVOLVED IN: protein amino acid phosphorylation; LOCATED IN: endomembrane system; EXPRESSED IN: 11 plant structures; EXPRESSED DURING: 9 growth stages; CONTAINS InterPro DOMAIN/s: Protein kinase, ATP binding site (InterPro:IPR017441), Protein kinase, core (InterPro:IPR000719), Protein of unknown function DUF26 (InterPro:IPR002902), Ser…	8	12124739	12124890	12128817	12128967	7e-52	191	http://toxic.berkeley.edu/CoGe/GEvo.pl?prog=blastn;spike_len=15;accn1=AT4G23150;dr1up=1;dr1down=2000;autogo=1;accn2=AT4G23150;dr2up=2000;dr2down=1;num_seqs=2
4	AT4G21410	protein kinase family protein; FUNCTIONS IN: kinase activity; INVOLVED IN: response to abscisic acid stimulus; LOCATED IN: plasma membrane, vacuole; EXPRESSED IN: 21 plant structures; EXPRESSED DURING: 13 growth stages; CONTAINS InterPro DOMAIN/s: Protein kinase, ATP binding site (InterPro:IPR017441), Protein kinase, core (InterPro:IPR000719), Protein of unknown function DUF26 (InterPro:IPR002902…	4	11401867	11401909	11405160	11405202	9e-11	54.5	http://toxic.berkeley.edu/CoGe/GEvo.pl?prog=blastn;spike_len=15;accn1=AT4G21410;dr1up=1;dr1down=2000;autogo=1;accn2=AT4G21410;dr2up=2000;dr2down=1;num_seqs=2
5	AT5G60080	protein kinase family protein; FUNCTIONS IN: protein kinase activity, kinase activity, ATP binding; INVOLVED IN: protein amino acid phosphorylation; LOCATED IN: cellular_component unknown; EXPRESSED IN: leaf whorl, flower; EXPRESSED DURING: petal differentiation and expansion stage; CONTAINS InterPro DOMAIN/s: Protein kinase, core (InterPro:IPR000719), Serine/threonine protein kinase-related (Int…	5	24210179	24210250	24213085	24213156	3e-10	52.6	http://toxic.berkeley.edu/CoGe/GEvo.pl?prog=blastn;spike_len=15;accn1=AT5G60080;dr1up=1;dr1down=2000;autogo=1;accn2=AT5G60080;dr2up=2000;dr2down=1;num_seqs=2
4	AT4G11470	protein kinase family protein; FUNCTIONS IN: protein serine/threonine kinase activity, protein kinase activity, ATP binding; INVOLVED IN: protein amino acid phosphorylation; LOCATED IN: endomembrane system; EXPRESSED IN: cotyledon; CONTAINS InterPro DOMAIN/s: Protein kinase, ATP binding site (InterPro:IPR017441), Protein kinase, core (InterPro:IPR000719), Protein of unknown function DUF26 (InterP…	2	6967680	6967710	6971359	6971389	0.0008	31.5	http://toxic.berkeley.edu/CoGe/GEvo.pl?prog=blastn;spike_len=15;accn1=AT4G11470;dr1up=1;dr1down=2000;autogo=1;accn2=AT4G11470;dr2up=2000;dr2down=1;num_seqs=2
2	AT2G34290	protein kinase family protein; FUNCTIONS IN: protein serine/threonine kinase activity, protein kinase activity, kinase activity, ATP binding; INVOLVED IN: protein amino acid phosphorylation; CONTAINS InterPro DOMAIN/s: Protein kinase, ATP binding site (InterPro:IPR017441), Protein kinase, core (InterPro:IPR000719), Serine/threonine protein kinase-related (InterPro:IPR017442), Protein kinase-like …	6	14478701	14478832	14480594	14480724	7e-63	227	http://toxic.berkeley.edu/CoGe/GEvo.pl?prog=blastn;spike_len=15;accn1=AT2G34290;dr1up=1;dr1down=2000;autogo=1;accn2=AT2G34290;dr2up=2000;dr2down=1;num_seqs=2
1	AT1G70450	protein kinase family protein; FUNCTIONS IN: protein serine/threonine kinase activity, protein kinase activity, kinase activity, ATP binding; INVOLVED IN: protein amino acid phosphorylation; LOCATED IN: cellular_component unknown; CONTAINS InterPro DOMAIN/s: Protein kinase, ATP binding site (InterPro:IPR017441), Protein kinase, core (InterPro:IPR000719), Serine/threonine protein kinase-related (I…	11	26555874	26555972	26559320	26559420	2e-19	83.4	http://toxic.berkeley.edu/CoGe/GEvo.pl?prog=blastn;spike_len=15;accn1=AT1G70450;dr1up=1;dr1down=2000;autogo=1;accn2=AT1G70450;dr2up=2000;dr2down=1;num_seqs=2
2	AT2G41920	protein kinase family protein; FUNCTIONS IN: protein serine/threonine kinase activity, protein kinase activity, kinase activity, ATP binding; INVOLVED IN: protein amino acid phosphorylation; LOCATED IN: cellular_component unknown; CONTAINS InterPro DOMAIN/s: Protein kinase, core (InterPro:IPR000719), Serine/threonine protein kinase-related (InterPro:IPR017442), Protein kinase-like (InterPro:IPR01…	2	17505759	17505824	17508230	17508296	4e-06	39.1	http://toxic.berkeley.edu/CoGe/GEvo.pl?prog=blastn;spike_len=15;accn1=AT2G41920;dr1up=1;dr1down=2000;autogo=1;accn2=AT2G41920;dr2up=2000;dr2down=1;num_seqs=2
5	AT5G39020	protein kinase family protein; FUNCTIONS IN: protein serine/threonine kinase activity, protein kinase activity, kinase activity, ATP binding; INVOLVED IN: protein amino acid phosphorylation; LOCATED IN: endomembrane system; EXPRESSED IN: 14 plant structures; EXPRESSED DURING: 9 growth stages; CONTAINS InterPro DOMAIN/s: Protein kinase, ATP binding site (InterPro:IPR017441), Protein kinase, core (…	4	15633920	15633967	15637042	15637088	9e-11	54.5	http://toxic.berkeley.edu/CoGe/GEvo.pl?prog=blastn;spike_len=15;accn1=AT5G39020;dr1up=1;dr1down=2000;autogo=1;accn2=AT5G39020;dr2up=2000;dr2down=1;num_seqs=2
4	AT4G23270	protein kinase family protein; FUNCTIONS IN: protein serine/threonine kinase activity, protein tyrosine kinase activity, protein kinase activity, ATP binding; INVOLVED IN: protein amino acid phosphorylation; LOCATED IN: plasma membrane; EXPRESSED IN: 17 plant structures; EXPRESSED DURING: 9 growth stages; CONTAINS InterPro DOMAIN/s: Protein kinase, ATP binding site (InterPro:IPR017441), Protein k…	10	12170459	12170551	12174150	12174238	5e-20	85.3	http://toxic.berkeley.edu/CoGe/GEvo.pl?prog=blastn;spike_len=15;accn1=AT4G23270;dr1up=1;dr1down=2000;autogo=1;accn2=AT4G23270;dr2up=2000;dr2down=1;num_seqs=2
1	AT1G51870	protein kinase family protein; FUNCTIONS IN: protein serine/threonine kinase activity, protein tyrosine kinase activity, protein kinase activity, kinase activity, ATP binding; INVOLVED IN: protein amino acid phosphorylation; LOCATED IN: endomembrane system; CONTAINS InterPro DOMAIN/s: Protein kinase, ATP binding site (InterPro:IPR017441), Protein kinase, core (InterPro:IPR000719), Serine/threonin…	6	19265149	19265210	19270671	19270732	2e-11	56.4	http://toxic.berkeley.edu/CoGe/GEvo.pl?prog=blastn;spike_len=15;accn1=AT1G51870;dr1up=1;dr1down=2000;autogo=1;accn2=AT1G51870;dr2up=2000;dr2down=1;num_seqs=2
1	AT1G65190	protein kinase family protein; FUNCTIONS IN: protein tyrosine kinase activity, protein kinase activity, ATP binding; INVOLVED IN: protein amino acid phosphorylation; LOCATED IN: cellular_component unknown; CONTAINS InterPro DOMAIN/s: Protein kinase, core (InterPro:IPR000719), Tyrosine protein kinase (InterPro:IPR001245), Protein kinase-like (InterPro:IPR011009); BEST Arabidopsis thaliana protein …	3	24219123	24219153	24221948	24221978	5e-09	48.8	http://toxic.berkeley.edu/CoGe/GEvo.pl?prog=blastn;spike_len=15;accn1=AT1G65190;dr1up=1;dr1down=2000;autogo=1;accn2=AT1G65190;dr2up=2000;dr2down=1;num_seqs=2
5	AT5G60090	protein kinase family protein; FUNCTIONS IN: protein tyrosine kinase activity, protein kinase activity, kinase activity, ATP binding; INVOLVED IN: protein amino acid phosphorylation; LOCATED IN: cellular_component unknown; EXPRESSED IN: leaf whorl, sepal, flower; EXPRESSED DURING: petal differentiation and expansion stage; CONTAINS InterPro DOMAIN/s: Protein kinase, core (InterPro:IPR000719), Tyr…	3	24212144	24212212	24214959	24215025	2e-11	56.4	http://toxic.berkeley.edu/CoGe/GEvo.pl?prog=blastn;spike_len=15;accn1=AT5G60090;dr1up=1;dr1down=2000;autogo=1;accn2=AT5G60090;dr2up=2000;dr2down=1;num_seqs=2
4	AT4G23280	protein kinase, putative; FUNCTIONS IN: kinase activity; INVOLVED IN: defense response; LOCATED IN: chloroplast; EXPRESSED IN: 18 plant structures; EXPRESSED DURING: 11 growth stages; CONTAINS InterPro DOMAIN/s: Protein kinase, ATP binding site (InterPro:IPR017441), Protein kinase, core (InterPro:IPR000719), Serine/threonine protein kinase (InterPro:IPR002290), Protein of unknown function DUF26 (…	2	12173805	12173854	12177482	12177531	1e-09	50.7	http://toxic.berkeley.edu/CoGe/GEvo.pl?prog=blastn;spike_len=15;accn1=AT4G23280;dr1up=1;dr1down=2000;autogo=1;accn2=AT4G23280;dr2up=2000;dr2down=1;num_seqs=2
3	AT3G57730	protein kinase, putative; FUNCTIONS IN: protein kinase activity, kinase activity, ATP binding; INVOLVED IN: protein amino acid phosphorylation; LOCATED IN: cellular_component unknown; CONTAINS InterPro DOMAIN/s: Protein kinase, core (InterPro:IPR000719), Serine/threonine protein kinase-related (InterPro:IPR017442), Protein kinase-like (InterPro:IPR011009); BEST Arabidopsis thaliana protein match …	3	21400502	21400544	21403375	21403333	5e-09	48.8	http://toxic.berkeley.edu/CoGe/GEvo.pl?prog=blastn;spike_len=15;accn1=AT3G57730;dr1up=1;dr1down=2000;autogo=1;accn2=AT3G57730;dr2up=2000;dr2down=1;num_seqs=2
3	AT3G03930	protein kinase-related; FUNCTIONS IN: molecular_function unknown; INVOLVED IN: biological_process unknown; LOCATED IN: cellular_component unknown; EXPRESSED IN: male gametophyte, pollen tube; EXPRESSED DURING: L mature pollen stage, M germinated pollen stage; BEST Arabidopsis thaliana protein match is: protein kinase family protein (TAIR:AT3G03940.1); Has 228 Blast hits to 214 proteins in 19 spec…	4	1010543	1010579	1012935	1012971	0.0008	31.5	http://toxic.berkeley.edu/CoGe/GEvo.pl?prog=blastn;spike_len=15;accn1=AT3G03930;dr1up=1;dr1down=2000;autogo=1;accn2=AT3G03930;dr2up=2000;dr2down=1;num_seqs=2
3	AT3G45660	proton-dependent oligopeptide transport (POT) family protein; FUNCTIONS IN: transporter activity; INVOLVED IN: oligopeptide transport; LOCATED IN: membrane; CONTAINS InterPro DOMAIN/s: TGF-beta receptor, type I/II extracellular region (InterPro:IPR000109), Major facilitator superfamily, general substrate transporter (InterPro:IPR016196); BEST Arabidopsis thaliana protein match is: NAXT1 (NITRATE …	2	16772273	16772423	16775237	16775394	4e-28	112	http://toxic.berkeley.edu/CoGe/GEvo.pl?prog=blastn;spike_len=15;accn1=AT3G45660;dr1up=1;dr1down=2000;autogo=1;accn2=AT3G45660;dr2up=2000;dr2down=1;num_seqs=2
3	AT3G45700	proton-dependent oligopeptide transport (POT) family protein; FUNCTIONS IN: transporter activity; INVOLVED IN: oligopeptide transport; LOCATED IN: membrane; EXPRESSED IN: hypocotyl, root; CONTAINS InterPro DOMAIN/s: TGF-beta receptor, type I/II extracellular region, conserved site (InterPro:IPR018456), TGF-beta receptor, type I/II extracellular region (InterPro:IPR000109), Major facilitator super…	4	16789578	16789625	16793502	16793549	1e-06	41.1	http://toxic.berkeley.edu/CoGe/GEvo.pl?prog=blastn;spike_len=15;accn1=AT3G45700;dr1up=1;dr1down=2000;autogo=1;accn2=AT3G45700;dr2up=2000;dr2down=1;num_seqs=2
3	AT3G12450	pseudogene of 3'-5' exonuclease containing protein	3	3952502	3952576	3954117	3954191	7e-19	81.4	http://toxic.berkeley.edu/CoGe/GEvo.pl?prog=blastn;spike_len=15;accn1=AT3G12450;dr1up=1;dr1down=2000;autogo=1;accn2=AT3G12450;dr2up=2000;dr2down=1;num_seqs=2
5	AT5G43516	pseudogene of a defensin-like (DEFL) family protein.	5	17498034	17498319	17501089	17501373	8e-147	506	http://toxic.berkeley.edu/CoGe/GEvo.pl?prog=blastn;spike_len=15;accn1=AT5G43516;dr1up=1;dr1down=2000;autogo=1;accn2=AT5G43516;dr2up=2000;dr2down=1;num_seqs=2
1	AT1G33660	Pseudogene of AT1G33660; peroxidase family protein	4	12196468	12196635	12199117	12199285	4e-72	258	http://toxic.berkeley.edu/CoGe/GEvo.pl?prog=blastn;spike_len=15;accn1=AT1G33660;dr1up=1;dr1down=2000;autogo=1;accn2=AT1G33660;dr2up=2000;dr2down=1;num_seqs=2
3	AT3G29150	pseudogene of F-box family protein	3	11109156	11109187	11111664	11111695	4e-06	39.1	http://toxic.berkeley.edu/CoGe/GEvo.pl?prog=blastn;spike_len=15;accn1=AT3G29150;dr1up=1;dr1down=2000;autogo=1;accn2=AT3G29150;dr2up=2000;dr2down=1;num_seqs=2
5	AT5G09700	pseudogene of glycosyl hydrolase family 3 protein	2	3003480	3003653	3005695	3005876	1e-31	123	http://toxic.berkeley.edu/CoGe/GEvo.pl?prog=blastn;spike_len=15;accn1=AT5G09700;dr1up=1;dr1down=2000;autogo=1;accn2=AT5G09700;dr2up=2000;dr2down=1;num_seqs=2
1	AT1G35612	pseudogene of Ulp1 protease family protein	5	13145411	13145441	13147973	13148003	1e-05	37.2	http://toxic.berkeley.edu/CoGe/GEvo.pl?prog=blastn;spike_len=15;accn1=AT1G35612;dr1up=1;dr1down=2000;autogo=1;accn2=AT1G35612;dr2up=2000;dr2down=1;num_seqs=2
3	AT3G27997	pseudogene of unknown protein	6	10400066	10400281	10403706	10403929	8e-37	141	http://toxic.berkeley.edu/CoGe/GEvo.pl?prog=blastn;spike_len=15;accn1=AT3G27997;dr1up=1;dr1down=2000;autogo=1;accn2=AT3G27997;dr2up=2000;dr2down=1;num_seqs=2
5	AT5G32520	pseudogene of unknown protein	2	12206342	12206645	12211050	12211353	2e-144	498	http://toxic.berkeley.edu/CoGe/GEvo.pl?prog=blastn;spike_len=15;accn1=AT5G32520;dr1up=1;dr1down=2000;autogo=1;accn2=AT5G32520;dr2up=2000;dr2down=1;num_seqs=2
5	AT5G33251	pseudogene of unknown protein	5	12515465	12515507	12517852	12517894	3e-07	43	http://toxic.berkeley.edu/CoGe/GEvo.pl?prog=blastn;spike_len=15;accn1=AT5G33251;dr1up=1;dr1down=2000;autogo=1;accn2=AT5G33251;dr2up=2000;dr2down=1;num_seqs=2
2	AT2G13910	pseudogene, CHP-rich zinc finger protein, putative	8	5843361	5843408	5847972	5848019	1e-13	64.1	http://toxic.berkeley.edu/CoGe/GEvo.pl?prog=blastn;spike_len=15;accn1=AT2G13910;dr1up=1;dr1down=2000;autogo=1;accn2=AT2G13910;dr2up=2000;dr2down=1;num_seqs=2
1	AT1G30935	pseudogene, F-box protein family, contains F-box domain Pfam:PF00646	4	11015950	11015984	11019109	11019142	0.003	29.5	http://toxic.berkeley.edu/CoGe/GEvo.pl?prog=blastn;spike_len=15;accn1=AT1G30935;dr1up=1;dr1down=2000;autogo=1;accn2=AT1G30935;dr2up=2000;dr2down=1;num_seqs=2
2	AT2G05740	pseudogene, fragment of cytosine DNA-methyltransferase, blastp match of 79% identity and 1.2e-21 P-value to GP|10257413|gb|AAG15406.1||AF229183 cytosine-5 DNA methyltransferase MET1 {Zea mays}	13	2157577	2157657	2159595	2159675	4e-24	98.7	http://toxic.berkeley.edu/CoGe/GEvo.pl?prog=blastn;spike_len=15;accn1=AT2G05740;dr1up=1;dr1down=2000;autogo=1;accn2=AT2G05740;dr2up=2000;dr2down=1;num_seqs=2
1	AT1G75610	pseudogene, histone H3, identical to histone H3.2 from Medicago sativa GB:AAB36495 GI:488571, Histone H3.2, minor Lolium temulentum SP|P11105, histone H3 Tortula ruralis GI:4574208; contains Pfam profile PF00125 Core histone H2A/H2B/H3/H4; blastp match of 96% identity and 6.6e-54 P-value to GP|6006364|dbj|BAA84794.1||AP000559 EST D15300(C0425) corresponds to a region of the predicted gene.~Simila…	3	28395688	28395738	28397450	28397499	5e-09	48.8	http://toxic.berkeley.edu/CoGe/GEvo.pl?prog=blastn;spike_len=15;accn1=AT1G75610;dr1up=1;dr1down=2000;autogo=1;accn2=AT1G75610;dr2up=2000;dr2down=1;num_seqs=2
1	AT1G42635	pseudogene, hypothetical protein	4	16028783	16028820	16030369	16030406	7e-08	44.9	http://toxic.berkeley.edu/CoGe/GEvo.pl?prog=blastn;spike_len=15;accn1=AT1G42635;dr1up=1;dr1down=2000;autogo=1;accn2=AT1G42635;dr2up=2000;dr2down=1;num_seqs=2
3	AT3G09915	pseudogene, hypothetical protein	1	3038541	3038576	3040268	3040303	2e-08	46.8	http://toxic.berkeley.edu/CoGe/GEvo.pl?prog=blastn;spike_len=15;accn1=AT3G09915;dr1up=1;dr1down=2000;autogo=1;accn2=AT3G09915;dr2up=2000;dr2down=1;num_seqs=2
3	AT3G15935	pseudogene, hypothetical protein	1	5390128	5390253	5393099	5393232	5e-38	144	http://toxic.berkeley.edu/CoGe/GEvo.pl?prog=blastn;spike_len=15;accn1=AT3G15935;dr1up=1;dr1down=2000;autogo=1;accn2=AT3G15935;dr2up=2000;dr2down=1;num_seqs=2
4	AT4G03695	pseudogene, hypothetical protein	5	1637225	1637367	1639135	1639280	2e-52	192	http://toxic.berkeley.edu/CoGe/GEvo.pl?prog=blastn;spike_len=15;accn1=AT4G03695;dr1up=1;dr1down=2000;autogo=1;accn2=AT4G03695;dr2up=2000;dr2down=1;num_seqs=2
4	AT4G04250	pseudogene, hypothetical protein, contains Pfam profile: PF04642 protein of unknown function, DUF601	2	2045184	2045570	2048965	2049351	2e-166	571	http://toxic.berkeley.edu/CoGe/GEvo.pl?prog=blastn;spike_len=15;accn1=AT4G04250;dr1up=1;dr1down=2000;autogo=1;accn2=AT4G04250;dr2up=2000;dr2down=1;num_seqs=2
4	AT4G13262	pseudogene, Phosphoribosylanthranilate transferase, similar to Phosphoribosylanthranilate transferase; blastp match of 28% identity and 1.1e-27 P-value to GP|1396054|dbj|BAA13032.1||D86180 phosphoribosylanthranilate transferase {Pisum sativum}	6	7709044	7709339	7711510	7711810	6e-100	350	http://toxic.berkeley.edu/CoGe/GEvo.pl?prog=blastn;spike_len=15;accn1=AT4G13262;dr1up=1;dr1down=2000;autogo=1;accn2=AT4G13262;dr2up=2000;dr2down=1;num_seqs=2
1	AT1G19560	pseudogene, putative CHP-rich zinc finger protein	4	6768053	6768097	6771864	6771908	4e-17	75.7	http://toxic.berkeley.edu/CoGe/GEvo.pl?prog=blastn;spike_len=15;accn1=AT1G19560;dr1up=1;dr1down=2000;autogo=1;accn2=AT1G19560;dr2up=2000;dr2down=1;num_seqs=2
1	AT1G60520	pseudogene, putative interferon-induced GTP-binding protein mx, blastp match of 52% identity and 3.4e-13 P-value to GP|28475259|emb|CAD67756.1||AJ544824 MxB protein {Danio rerio}	2	22300824	22300882	22302734	22302792	1e-16	73.7	http://toxic.berkeley.edu/CoGe/GEvo.pl?prog=blastn;spike_len=15;accn1=AT1G60520;dr1up=1;dr1down=2000;autogo=1;accn2=AT1G60520;dr2up=2000;dr2down=1;num_seqs=2
1	AT1G43050	pseudogene, putative polygalacturonase, blastp match of 52% identity and 9.5e-65 P-value to SP|P35339|PGLT_MAIZE Exopolygalacturonase precursor (EC 3.2.1.67) (ExoPG) (Pectinase) (Galacturan 1,4-alpha-galacturonidase). (Maize) {Zea mays}	9	16187950	16188090	16191278	16191417	9e-44	164	http://toxic.berkeley.edu/CoGe/GEvo.pl?prog=blastn;spike_len=15;accn1=AT1G43050;dr1up=1;dr1down=2000;autogo=1;accn2=AT1G43050;dr2up=2000;dr2down=1;num_seqs=2
1	AT1G78330	pseudogene, putative serine acetyltransferase, blastp match of 78% identity and 4.2e-32 P-value to GP|22758278|gb|AAN05506.1||AC099399 Putative serine acetyltransferase {Oryza sativa (japonica cultivar-group)}	4	29473648	29473745	29477790	29477883	5e-27	108	http://toxic.berkeley.edu/CoGe/GEvo.pl?prog=blastn;spike_len=15;accn1=AT1G78330;dr1up=1;dr1down=2000;autogo=1;accn2=AT1G78330;dr2up=2000;dr2down=1;num_seqs=2
2	AT2G35590	pseudogene, serpin (serine protease inhibitor), putative, similar to protein zx (Hordeum vulgare subsp. vulgare) GI:19071, serpin (Triticum aestivum) GI:1885346; contains Pfam profile PF00079: Serpin (serine protease inhibitor); this is very likely a pseudogene.; blastp match of 52% identity and 2.2e-73 P-value to GP|26224736|gb|AAN76362.1||AY158152 serpin-like protein {Citrus x paradisi}	3	14945434	14945468	14947931	14947965	2e-11	56.4	http://toxic.berkeley.edu/CoGe/GEvo.pl?prog=blastn;spike_len=15;accn1=AT2G35590;dr1up=1;dr1down=2000;autogo=1;accn2=AT2G35590;dr2up=2000;dr2down=1;num_seqs=2
2	AT2G46730	pseudogene, similar to 68 kDa protein, blastp match of 68% identity and 4.7e-17 P-value to GP|7271113|emb|CAB81547.1||AJ276420 68 kDa protein {Cicer arietinum}	3	19207643	19207761	19211424	19211544	2e-08	46.8	http://toxic.berkeley.edu/CoGe/GEvo.pl?prog=blastn;spike_len=15;accn1=AT2G46730;dr1up=1;dr1down=2000;autogo=1;accn2=AT2G46730;dr2up=2000;dr2down=1;num_seqs=2
5	AT5G32386	pseudogene, similar to Athila ORF 1 (Arabidopsis thaliana) (GB:CAA57397)	1	12016285	12016361	12021746	12021821	2e-15	69.9	http://toxic.berkeley.edu/CoGe/GEvo.pl?prog=blastn;spike_len=15;accn1=AT5G32386;dr1up=1;dr1down=2000;autogo=1;accn2=AT5G32386;dr2up=2000;dr2down=1;num_seqs=2
2	AT2G11950	pseudogene, similar to gag-pol polyprotein (Ty1_Copia-element) (Glycine max) (GB:AAC64917),	1	4825766	4826025	4832931	4833191	1e-123	429	http://toxic.berkeley.edu/CoGe/GEvo.pl?prog=blastn;spike_len=15;accn1=AT2G11950;dr1up=1;dr1down=2000;autogo=1;accn2=AT2G11950;dr2up=2000;dr2down=1;num_seqs=2
2	AT2G03900	pseudogene, similar to iron-regulated transporter 2, blastp match of 57% identity and 4.0e-59 P-value to GP|9716482|gb|AAF97510.1|AF246266_2|AF246266 iron-regulated transporter 2 {Lycopersicon esculentum}	4	1191456	1191498	1193923	1193968	1e-09	50.7	http://toxic.berkeley.edu/CoGe/GEvo.pl?prog=blastn;spike_len=15;accn1=AT2G03900;dr1up=1;dr1down=2000;autogo=1;accn2=AT2G03900;dr2up=2000;dr2down=1;num_seqs=2
3	AT3G21937	pseudogene, similar to OJ1058_A12.21, contains Pfam profile: PF01657 Domain of unknown function; blastp match of 36% identity and 4.5e-26 P-value to GP|28411826|dbj|BAC57301.1||AP003863 OJ1058_A12.21 {Oryza sativa (japonica cultivar-group)}	2	7727440	7727488	7729692	7729738	5e-05	35.3	http://toxic.berkeley.edu/CoGe/GEvo.pl?prog=blastn;spike_len=15;accn1=AT3G21937;dr1up=1;dr1down=2000;autogo=1;accn2=AT3G21937;dr2up=2000;dr2down=1;num_seqs=2
5	AT5G33350	pseudogene, similar to P0406H10.5, nucleoid DNA-binding protein cnd41, chloroplast - Nicotiana tabacum, PIR:T01996; blastp match of 37% identity and 1.5e-57 P-value to GP|9711879|dbj|BAB07973.1||AP002524 P0406H10.5 {Oryza sativa (japonica cultivar-group)}	4	12613036	12613089	12615361	12615414	3e-10	52.6	http://toxic.berkeley.edu/CoGe/GEvo.pl?prog=blastn;spike_len=15;accn1=AT5G33350;dr1up=1;dr1down=2000;autogo=1;accn2=AT5G33350;dr2up=2000;dr2down=1;num_seqs=2
2	AT2G02330	pseudogene, similar to P0443G08.20, blastp match of 37% identity and 7.2e-16 P-value to GP|28812128|dbj|BAC64996.1||AP004461 P0443G08.20 {Oryza sativa (japonica cultivar-group)}	6	613036	613144	615964	616071	7e-08	44.9	http://toxic.berkeley.edu/CoGe/GEvo.pl?prog=blastn;spike_len=15;accn1=AT2G02330;dr1up=1;dr1down=2000;autogo=1;accn2=AT2G02330;dr2up=2000;dr2down=1;num_seqs=2
1	AT1G62835	pseudogene, similar to putative AP endonuclease/reverse transcriptase, blastp match of 39% identity and 1.2e-35 P-value to GP|21952510|gb|AAM82604.1|AF525305_2|AF525305 putative AP endonuclease/reverse transcriptase {Brassica napus}	4	23271176	23271318	23272384	23272524	5e-20	85.3	http://toxic.berkeley.edu/CoGe/GEvo.pl?prog=blastn;spike_len=15;accn1=AT1G62835;dr1up=1;dr1down=2000;autogo=1;accn2=AT1G62835;dr2up=2000;dr2down=1;num_seqs=2
2	AT2G41270	pseudogene, similar to putative strictosidine synthase, non-consensus splice site, AC donor site at exon 1, TT acceptor and GA donor sites at exon 2; blastp match of 41% identity and 3.5e-09 P-value to GP|8489790|gb|AAF75751.1|AF261141_1|AF261141 putative strictosidine synthase {Lycopersicon esculentum}	6	17214936	17214983	17217489	17217536	7e-19	81.4	http://toxic.berkeley.edu/CoGe/GEvo.pl?prog=blastn;spike_len=15;accn1=AT2G41270;dr1up=1;dr1down=2000;autogo=1;accn2=AT2G41270;dr2up=2000;dr2down=1;num_seqs=2
1	AT1G28455	pseudogene, similar to SAE1-S9-protein, blastp match of 46% identity and 6.4e-07 P-value to GP|4760708|dbj|BAA77394.1||AB012866 SAE1-S9-protein {Brassica rapa}	3	10003715	10003951	10005982	10006215	2e-70	252	http://toxic.berkeley.edu/CoGe/GEvo.pl?prog=blastn;spike_len=15;accn1=AT1G28455;dr1up=1;dr1down=2000;autogo=1;accn2=AT1G28455;dr2up=2000;dr2down=1;num_seqs=2
4	AT4G18220	purine permease family protein; FUNCTIONS IN: purine transmembrane transporter activity; CONTAINS InterPro DOMAIN/s: Protein of unknown function DUF250 (InterPro:IPR004853); BEST Arabidopsis thaliana protein match is: ATPUP10; purine transmembrane transporter (TAIR:AT4G18210.1); Has 283 Blast hits to 276 proteins in 41 species: Archae - 2; Bacteria - 20; Metazoa - 36; Fungi - 8; Plants - 208; Vir…	1	10077534	10077698	10080149	10080316	1e-28	114	http://toxic.berkeley.edu/CoGe/GEvo.pl?prog=blastn;spike_len=15;accn1=AT4G18220;dr1up=1;dr1down=2000;autogo=1;accn2=AT4G18220;dr2up=2000;dr2down=1;num_seqs=2
1	AT1G57980	purine permease-related; FUNCTIONS IN: purine transmembrane transporter activity; CONTAINS InterPro DOMAIN/s: Protein of unknown function DUF250 (InterPro:IPR004853); BEST Arabidopsis thaliana protein match is: ATPUP18; purine transmembrane transporter (TAIR:AT1G57990.1); Has 199 Blast hits to 193 proteins in 8 species: Archae - 0; Bacteria - 2; Metazoa - 0; Fungi - 0; Plants - 195; Viruses - 0; …	5	21442972	21443108	21445234	21445364	1e-17	77.6	http://toxic.berkeley.edu/CoGe/GEvo.pl?prog=blastn;spike_len=15;accn1=AT1G57980;dr1up=1;dr1down=2000;autogo=1;accn2=AT1G57980;dr2up=2000;dr2down=1;num_seqs=2
3	AT3G14640	putative cytochrome P450	2	4919722	4919761	4922039	4922078	1e-05	37.2	http://toxic.berkeley.edu/CoGe/GEvo.pl?prog=blastn;spike_len=15;accn1=AT3G14640;dr1up=1;dr1down=2000;autogo=1;accn2=AT3G14640;dr2up=2000;dr2down=1;num_seqs=2
3	AT3G14650	putative cytochrome P450	2	4921795	4922158	4924536	4924900	9e-110	383	http://toxic.berkeley.edu/CoGe/GEvo.pl?prog=blastn;spike_len=15;accn1=AT3G14650;dr1up=1;dr1down=2000;autogo=1;accn2=AT3G14650;dr2up=2000;dr2down=1;num_seqs=2
3	AT3G26160	putative cytochrome P450	7	9569466	9569516	9571634	9571685	8e-15	68	http://toxic.berkeley.edu/CoGe/GEvo.pl?prog=blastn;spike_len=15;accn1=AT3G26160;dr1up=1;dr1down=2000;autogo=1;accn2=AT3G26160;dr2up=2000;dr2down=1;num_seqs=2
3	AT3G26180	putative cytochrome P450	7	9578228	9578259	9582243	9582274	1e-09	50.7	http://toxic.berkeley.edu/CoGe/GEvo.pl?prog=blastn;spike_len=15;accn1=AT3G26180;dr1up=1;dr1down=2000;autogo=1;accn2=AT3G26180;dr2up=2000;dr2down=1;num_seqs=2
3	AT3G26320	putative cytochrome P450	2	9645208	9645249	9647606	9647565	0.16	23.8	http://toxic.berkeley.edu/CoGe/GEvo.pl?prog=blastn;spike_len=15;accn1=AT3G26320;dr1up=1;dr1down=2000;autogo=1;accn2=AT3G26320;dr2up=2000;dr2down=1;num_seqs=2
3	AT3G48320	putative cytochrome P450	2	17900853	17900907	17903894	17903948	5e-09	48.8	http://toxic.berkeley.edu/CoGe/GEvo.pl?prog=blastn;spike_len=15;accn1=AT3G48320;dr1up=1;dr1down=2000;autogo=1;accn2=AT3G48320;dr2up=2000;dr2down=1;num_seqs=2
3	AT3G53300	putative cytochrome P450	8	19771424	19771469	19774325	19774368	2e-11	56.4	http://toxic.berkeley.edu/CoGe/GEvo.pl?prog=blastn;spike_len=15;accn1=AT3G53300;dr1up=1;dr1down=2000;autogo=1;accn2=AT3G53300;dr2up=2000;dr2down=1;num_seqs=2
5	AT5G25120	putative cytochrome P450	11	8660548	8660614	8665501	8665568	2e-15	69.9	http://toxic.berkeley.edu/CoGe/GEvo.pl?prog=blastn;spike_len=15;accn1=AT5G25120;dr1up=1;dr1down=2000;autogo=1;accn2=AT5G25120;dr2up=2000;dr2down=1;num_seqs=2
2	AT2G05730	putative cytosine DNA-methyltransferase, fragment/pseudogene, blastp match of 80% identity and 2.3e-23 P-value to GP|10257413|gb|AAG15406.1||AF229183 cytosine-5 DNA methyltransferase MET1 {Zea mays}	10	2152302	2152378	2153884	2153960	3e-25	102	http://toxic.berkeley.edu/CoGe/GEvo.pl?prog=blastn;spike_len=15;accn1=AT2G05730;dr1up=1;dr1down=2000;autogo=1;accn2=AT2G05730;dr2up=2000;dr2down=1;num_seqs=2
2	AT2G38210	PUTATIVE PDX1-LIKE PROTEIN 4 (PDX1L4); INVOLVED IN: response to ethylene stimulus, response to stress; LOCATED IN: plasma membrane; EXPRESSED IN: male gametophyte, cultured cell; EXPRESSED DURING: M germinated pollen stage; CONTAINS InterPro DOMAIN/s: Vitamin B6 biosynthesis protein (InterPro:IPR001852); BEST Arabidopsis thaliana protein match is: ATPDX1.1 (pyridoxine biosynthesis 1.1); protein h…	4	16013891	16014275	16018168	16018552	0	714	http://toxic.berkeley.edu/CoGe/GEvo.pl?prog=blastn;spike_len=15;accn1=AT2G38210;dr1up=1;dr1down=2000;autogo=1;accn2=AT2G38210;dr2up=2000;dr2down=1;num_seqs=2
5	AT5G09250	putative transcriptional co-activator (KIWI) mRNA, complete	3	2874918	2874961	2876676	2876718	0.003	29.5	http://toxic.berkeley.edu/CoGe/GEvo.pl?prog=blastn;spike_len=15;accn1=AT5G09250;dr1up=1;dr1down=2000;autogo=1;accn2=AT5G09250;dr2up=2000;dr2down=1;num_seqs=2
[truncated: 313 more rows]
